# Supplementary material for: Fat body–specific vitellogenin expression regulates host-seeking behaviour in the mosquito Aedes albopictus
Source: PLoS Biol. 2019 May 9;17(5):e3000238. doi: 10.1371/journal.pbio.3000238 (PMC6508604; doi:10.1371/journal.pbio.3000238)
Supplement: S1 Data — (ZIP) [file pbio.3000238.s001.zip]

Archive with 3 entries (2 files):
- unigene_seq.90.annotated.fasta
- __MACOSX/
- __MACOSX/._unigene_seq.90.annotated.fasta
