# Supplementary material for: Fat body–specific vitellogenin expression regulates host-seeking behaviour in the mosquito Aedes albopictus
Source: PLoS Biol. 2019 May 9;17(5):e3000238. doi: 10.1371/journal.pbio.3000238 (PMC6508604; doi:10.1371/journal.pbio.3000238)
Supplement: S1 Data — (ZIP) [file pbio.3000238.s001.zip › unigene_seq.90.annotated.fasta]

>TR1|c0_g000001_i1
TCGGCTGTGATATTTTCCTCGAAAGCCGATTTCCCAAACAAAGACAAATAAGCAGAGATTTACAATTATCATTTATTCATAAAATAATCTCTATTTTGAAGTCCCATTCTGATGGATCCCTCTACGCTTTACCGGAGTGGCCGGCAGCTGGTTCAGGTTGTCCCAATCTATTTCCGAAAAGTCAATCACGATTTTGCTTTTCCGGGGCACAAACTGCCAGTACTTGATCCCCGCCGCGTCGAACATCTTCTTGGCTGCGATGGTGGTGCTTTTGAGGGCATGCTTATCCGACATGTAGATAACTTCCTTGATCTTCGACTGAATGATGATCTTGGCGCACTCGTTACAAGGGAACAACGCCACGTACATAGTGCAGTTCTTAACATCCGAACTGTTTTTGTTCAGGATGGCATTCATTTCCGCGTGACACACGTACAGGTACTTGGTACCCAGTGGGTCGTCGGACGCCTTACCCCAGGGAAACTCATCGTCGCTGCACCCGAGTGGGAACCCGTTGTACCCCACGCCGACAATCTTTCGCTCTTCGTTTACTATGCATGCCCCTACCTGGGTGTTGGGATCTTTACTACGGCGGGCCGCCAGGAAGGCCGTCGCCATGAAGTACTCGTTCCAGTCCAGGTAATCAGTGCGCTTTCGCTCGCTAAGATCCATTTTAGCGAGGTCGTCCGTTGCTCCATTCATTTTCTAAGAATATTTTTTGAATTGGGGGTACTGCCGTTCTACGCATAGTTGTCCCATGTTATATGGGATTCCCATATAACATGGGACAATTGGGCGTAGAATGGCAGTATGAGTAACTCACCTAGCACTAATCTGTCTCATTTTCTCTCCTTCTCAGGGACCTTTCCTCGCGCAACTGCATCATCATCATCGGTGACTTTTCGGCCAAGATCTCCCTGACTGGGCTAAGCCGGGAAAAGTTCAAGATCCAACTGAAGCCGGTCAGGTGGATTGCCCAGAGTATTTCCAGGACGATGATTTCTTCATCAAGAATGTCATTTTCTCGTTCACTGAACTAGTGGTGTAAATATGTAGGAACTGTTTACTATGGCCACGGAACTTCTCGACGAGGAGAAGTACGTCACACAGGCGCAAGCCGGAAAACTCATGCGGAAACTGGCTGTACAAAATACAGAAATTTATGTGTTTTCCACAAATAAAGATCTGAGCAGATTATAAGACACATAAATTTTACTCTTGTGGATGTTATCGACTGGTGATTTTGTACCTGGGGACCTACGGTGCAGTAAAACGGCATATTTTGTTTTTATTTTGCACCGAAGTCCGAAAACCCTCCAAGTATAAACATTTCACGTGTAAACATGTGAAGCGCTTTGTAAATCATTAAACAACCTAGTTATATTACTGCCATTTGGAACCAGTGCTCCTGTTGGTCGGCGAATCCAAAGAAGCGACACCCCACTTCAGTCAGCTTGTGGCGGCCTGGCCATGTGAAACTGCAGCATGCTTGCAAAGTGAATTCCCAAAGGAACCGCTGGCGGTTGAAATGGCACCGATAATATCAGCGCAACCTCCAACAACGGAGGATCGAACAGGTTAAGGAAGGCATTTTTTTTTTAAATCTCAAATTGTGATGAAACGACGAAGCTTTTCACAACGACCACCTTTTCGAGGACGCGCGAGCTGGATTAGCAGTAATATTTTAGTATTTATACAAAACTTGAACACTAAGGCAAATTCATATGTAGGTACATGAAGTAATATTTTAGTATTTATACA
>TR5|c0_g000011_i1
CTGTTAAATTATCTTAGCGCTAGAATAACAAATGAAAATTAATTAATTAACTGACCGGCTGTATATCCCACAATATTCCCCTTCTCTACTCTAAACTACTTCATTTTGGTAATCAATTCTTGGCCATTTTCATTTGTTACGCGAAAAAGAGCTTTTATTTCACCACCCGTGTAAAGCGCTGGTCGCACGGTGTTTTCGAAGTACGACCCTGCCGTCTTGCATATTCACCACGCCTTCAAGCTGTCATCTGTACAGCTTCTGCACAATGTGTGTAGCGGTACTTTTCGTTCTTTAATTTGACATTTGAGCTGTGCCGTACTTCCAATAAGTGAGTTATTTCCCAGAACCACTAGATAACATGACACCGCTTAATGTCAAACGAGTGAATACTTAGTTGATTCGTTACCTTGTAAACATTCATCGCTGCCATCCAATTTTGAGAAGGAACCTCGTTTATCATGCGAATCGAAGTGTGCGTGTGTTGGCATCGACTGGTCTGACTTATTTACCTGAACGAGAGCTACCTGATTTTGTTTTGGTCTGGATCGAGGTCTAAATTACGTGGATAAAGGTGCTGCGACGAGCCCGGAAACGCATCGTTCCTAGTGGACATGAAGAGCCCTCTGAATCTACCGCAACATTCATCCCCGTGTCCTTGCAGCCGTATACATCAGGTCGCCAGTCGAAATACGAAACAATTTCATACATTGCCGAATGCAGATAGGTTGTGCACTGGGTTACCGTGGAAGTTTGTTCTGTGTGGCGTTCAACGTGTTGCATAGCAGCCTGTTTCGAGTTGAATGTTCGTTCACGTATGTGACAGGGATACTTTCTCCTGTCCTCTCTGCCCCCTGGCGAATGCGTCCTTTGCTTGTGTCTTAACAGCGCTATCCAGCTGGGGCTTATTCTAGGGCATTCCGTACACTTGAACCGCTCCGGATTTAGATGGAGTAGTATGTGAGCAACGAATAGTGTGTAGTCCCGGAACTTGCGGTTGCAACATAGTCCCGTTTCGCGCTCATTGTGTTTATCTATGGAGTGGTTCTGCAAGTCGCTGAATCGCGTGAATCGCTCCGAGCACATGTCGCAATCCAGTTTTCGGTTCTTCTTCACAAATATCTGGAC
>TR6|c0_g000012_i1
GATTGTGTGAAAACTCGGGCTCGGAAACTGTACGACGATGTTTTGAGCAAAACTTACATGTGCATAATCATGTATGATGAAACGCATGTCAAATTGGACTACAAGGCACTTCCAGGGGCACAGTTTCTCGTTGTGAAGCGGGGCATGGATGTTCCGAATTGGGAGAAATCAATTTTTTTGCGAAAAATTTGGGAACATGTGTTGGTTTGGCAAGCAATTTGTCAAAGTGGTATGAAATCATCACCTTTCTTCACCATCCCAAGTATGATCGTCGAAATATACCGGAAGCAATATCTCCAGAAACTAATTCTGCCACTCATCTGAAAACACAAAGGTAATACATTATTTTGGCCGGATTTGGCATCCGTCCACAATGCGCGTGACACCTTTGACTGGTATGGAGAAAACAAAACTGGGTCAACCCAAGCAAAACCATTGACGGAACGGTTGTCCAAAACCTTATGAAGAACACCAAGAAGAAGGTGCGACAGTTGGCAAGATCCAAATCAAATATAAAATGATATCATGGGCTTTTCCGATTGTCAATTAACAATATAACTGAATTCAATTTACAAAATAAATAAAACATTTACAAAAAAAAGCAATTTTCAAGTGTACTCATAATTAGCGATACAGTCCTTAATTGTGTCATAAATTTCGTGATTGCCTCAACCTGTAGCTACCAAAATATATACTACTTAAACGGTTGATGTTAATCAATGCTGAACGGCTGCTGTGTGTTGGGATTTCATACCGAAATAATTATTACGTGTTTGGTGGTTTTGTGGTACAGTTCAGACTGAAATGGATCCTAGCATAGTGACGGACAATCTTGGGGATCTGGTGAAGGTGTCTGCCTCTGTGCATCAGCGAAATTCCAACAGAAAAGCTTAACTGCAATTGATTTCAGAGATCGGAAGAGCACACGTCTGAACTCCAGTCACATTAC
>TR8|c0_g000016_i1
CTCAGACAAATAATTCAATTATATTTGAATATTGTTGAGGATATGATGTATATTTTCTTCGTTATGAGTCTTGTCAACTCACCTTTCGTAGGTCTCCGTAACGAAGCTTATTGATGTTTCGCTTGAGTTTGTTGGCAGATATTCCGTCATCCACAGTTTGGTAGAATAAACCAATGACTGTCCTTCACCGATATCCGTCACAAGGTCACTACAAACTTGGTCGCACTTTGCCTTCGCCCTTAGGGTAACACGAATTACTCCTTTTAGCTGCTTTAGTACAATAAGCCCATCCAAATTCAACTCCTTCGGTGCTGTAGTTCGATAGTTGTTGGACATCAAGATCCAGGTTGTGTACGGCATTTCCAAGTGGGCTGGATAAAAATAGGGTTTCCCGAACAGCATGCGTGTTCGTTTGACCGTTTTCAGCTCACAATTCCGGAAGTGCAGGAACCACGACTCGTTTTTGCGAACATTCAGAAGCATGTCGTAAAGATCAGCCATTGTGTTTTCAGATGTTTTAGAAGAATGAATGCCAAATATCAAATTGGTTTGCACATTACATGGTCTGGCCAACAGTAAAGGCTCAATTGATTCAATGAAACCGGTCAAGTTTTCCAGGGCAGTTTTGTTCCATAGAGCATGCGAATCGGAGATGATAACAGGTAAACTTCTCAACAAGTGATGTTCATTCAAATAGTCGTAAGTAACTGCTTTACGTTTCGGTATGAAATCAATGTTTTCGCAAACTGCACAGTCATCCAAGGGAAGTGCAAATGGCCGTTGAGTCACACTTTGCTTCTGCACAACACCGGGGAAATCTTTAAGAAGACATCGTTCCTTATAAAGTGGTCTCCAGTCCCAATATGGCAACACCTTTATCATCGCGAGCCTTCCAACAGCAGAGGCGTTCCAATTTAGAAACGGAATGTGGTACACGGCCAACGCGACAACAACAGCAACTGCCACCAGCTTGAGTCGTTTCACCCATTTCCGTCGAAATAGATGCCACCTCAAAGGAGCAAATACTTTGTAGATTTCACAATCCGAAAGTTCCAAACTTCCAATAGCCTGAACGATGCTCTCAAATTCCTGGTCCAGAGCTTCCACTGAAAGTGCGTTTGATTC
>TR9|c0_g000018_i1
CTCGTTTATTCAATAATAAATAACATCCATACTTCCATTGTAACAAAAAAGAAGAAAAAAAAACGAAAATCTAAGTGCTCTTGCTAGCGGTCCTTATGCAGTTTGTTTCTTTAATGCTTATACTGTACTGTTGTTGGCATTCCGGTTGTTTGTTCTTGTTTGTCGCTAGGTAGGTACGAGATATTCTCGGCTACACAGCAATGTCATCAATGTAATGCTATAAATTTGTTGCTCCTCACCATGATGATACACAAGTACGCGTGAGAAGGGTTTACTTATAAAGAAAACTGATAATTTCGTTTTGTTTTACGTAGATTGGATTTATACATGCATATTCATTCAGTTACAGGTATTTTCTTTGAATAAGGAAAATCTGGGAATTTTAGGAATAGTGCTTTTTTGTTCCATAGTTACGATCGGATACCTAGGTAGCCCCCTACATCCTTTGTCTCAGACGAAGGTCAAATAATTTCATCATCATATTGCTCTGCTTTCCGATAAATTTTTCAATATCCTATATCATATAGTTAACAATCTACTTAGGAGTATAAAAACGTTGGTTTTCCGATAAAGTAAGTTCCTAAAGCTGAATCAAATGTCTTCAAAAAATAATTGAGGATTGAAGTTTGAACGAACCTATCTAAACTAAATCGTTGATTATACGGAGAAAATTGAACGTAAAATTTGTTTTTAGTGACCTACATTTTTTTTCTTTTGCCTAATATAGCAAGCAAGCTATACATCTTTTTGTTCAAAGCGTTTCGGTTTGTTGCAGCGTCGTCTCTTACTCATCCACCACCGTGATTTCCACCGGCGGAATGAATCGCCACACGTGCGACGACGACGACGATGGAGTCGATCCCACGTCACCGTTTGAGCTAAGCGAACGGCACTGAATGTCGGCCTTGAAGCGCCCGGGGGTGAAGAACACCACCGAACACTCGTGGAATGCTTTTTCGTCCTTGTTCAAGGCTGGGATGAGAATGTGATTCGCTCCCGTCATCGTAACCCGTGTCTCCAGCCGATAGTTGTGATGGCCGTTTTGGTAGTCCTGGTAGAATTGAACCGAAAGCTGCACCTGATGAAGCACCGATGCCGACAGGTTGCAAATGCCGATACTCAGCGTGATGAACTGACTGGTGACACAGGTTACCTCCGACTGTGGGGCCACCTGTTGGTTGTCGATTTTGACCTCCCACTGCAACGGTGGCACCGTAACCAAATCGAGCATCGTTGGCGACAGCGAAATCCCTCGCAAGGAGGCTACTCCGCTGCAATCCAAGCCTGGCAGGGACCACTTGAGGTTCACATTCTCCGCAATGTGTTCCGAACAGACGCGTTCCGTTAGCTCACCGGTATCGCTCGAGCTGGTCACCGGACCCACACCACTCACTATGCTCGGATGGCCTTCGCCGCCGGAAGTGAGCGAATGTAACTGCTGTTCCATTGCCGCCAGGATTCGATCCAGAGGGCAACGATCCACCGGAACGGGCACCCGACAGCTTTCCTTAGCCTCGATGAGTATTGTCTTGTTTGAAGTATAGTTGAGGGACATTTCTTGCGCCGTTAGGTTCACCACATCCAGCACCAAGTAGAACTGTGACGGGATTTCCGCGGACAGAACGTCCCAATTGGTGATCTGAGCGCTT
>TR15|c0_g000025_i1
CTGAACCCTCTGATGCAGAGGATGGTGAAAATTTTGCTGCTCGTTGACTGACTGCTGGAAGAAAGTGTTTTGTGCTTGTTCAAAATCCGAGTTATATCGTGCGATCATTGTGTTTGCGGGTAATAGTGGTTCCGGAACAACGCCATGTCTCCACCGGGCAACGGAATCTTCGTCGTCCGCGGGGAAATGTCCACCCTGACGACGGCGATGCGTCGTGGCTCTCGCTGGAGCTCCAATTCCTATCAGGACGACGAAAAGGACGGTCTGCTGAAGAGTTTCCATGATTTGAAGGAGAAGCTTCTGCAGGTGGAGGATTTGCGTCTTGTCGAGCCGGGAGTGTTCTTGGGGCCGTTTCTGGAGGTGATCCGTTCGGAGGAAACGACCGGCCCGGTGACGAGCCTGGCCTTGTCGGCTGTCAATAAATTCCTGTCGTACGGATTGATTGATCCGACCCATTCGACGCTGGCTTCCACGGTGGAGTGCATTGCCGATGCGGTGACCCGTGCACGGTTCGTCGGAACGGATCAAACTTCCGACGGGGTCGTGCTGATGAAGATTGTCCAGGTGCTGCGCACCTTGGTGCTGAGTCCGGAAGGAAGCTTCCTATCGAATGAAAGCATCTGCGACATCATTCTCAGCTGCTTCCGGTTGTGCTTCGAGCCGCGACTGAATGAACTTGTGCGAAAAACGGCAGAGAATGCCCTAAAGGACATTGTGCTGCTGCTGTTCATGCGGTTGCCGCAGTTCGTCGAGAGCGGAAATTTCCATCTGAAATCTCTGAAGATGCGTTCCAGCTCGATGGATCAGTCCAGCAAAAAGCGGAAAAATAGCAGGAATGAAGCTAAACCTGTGGCAACAACGGCAGCTCCTAAAATTGTCACGGAGGAGAATGGAGGTCAGGAGGCAGAACCGACGACGCCGATAGTTAGTAATGCTCCGAAAGGCTTGAAGCCGCCTCCGCTAGCCACTACGCCAGCAACCCCAGCAGGAGTCATCGTCGACATGCAGGGATCCATCTCTCAGACCCCGAAAAGCGGCTTGGATCCCAAACAGGACACCATTCAAGAGGAAACGGATGGCCAAACACAGCAACCGGATTCCCTTACCGAAACTCCTGTTCCGACCGAATCCGAAGAACCCGCAGCAGATTCGTTCGTAAATTCCGTCGGAATCAGATTCACCCAACAAGAAGAAGAGGTCTCCGGTCCAACGCCGCACCTCCCATACGGATTGCCGTGCATCCGAGAGCTGTTCCGCTTTCTAATTTCCCTGTGCAACCCACTCGATAAGCAGAACACCGACGTGATGATCCACATGGGCCTCACGCTACTAACCGTCACCTTCGAGGTCGGAGCCGACAGCATCGGCAAATACGATTCCCTGCTGACCATCGTGAAAGACGACCTCTGCAAGAACCTCTTTTCCCTCCTAACAACGGAACGCATCTCGATCTTCGCCGCAGATCTTCAGCTTTGCTTCCTGATGTTCGAATCACAGCGATCGCAGCTCAAATTCCAACTGGAGTACTATCTAACCAAGCTAACGGACATCATCGTCAACGAAAACCCCCGGATTCTGTACGAAGCTCGCGAGCTTGCCCTGGACAATCTGCTGCAGCTCTTCCGGATCCCGGGCTTCGCCGCCGAACTCTACATCAACTATGACTGTGACCTCTACTGTACCAATCTGTTCGAGGATCTCACGAAGCTCATGTCCAAGAACACCCTTTCGGCGACCCACTCGATCTACAGTGTGCACACCCTGTCGATGGACGCACTGCTCACCATAATTGGGTCGATCGAGAGGAATTGCGTTCAGGCCAAGAAGGGCGAAAAGCCAACGTACATGAGACATTCGAGGAACAATTCCAGCGTCGATCGGATTGTGCTGGATGGAGTGGTGGATTCGGATCAGCAACAGCAACAAGGTCTTGATGTCAGCGATGTGGCCGTAGAATCGATCCACAAGTACTTGAAGACTAGTCAAAACGAGGAACGCCTCCGGCAGATCGTCAGCCAGGATGCCGCAGCCGATGGCACAACCCTCAGCCACGAGGAACTGGCCGCCATCAAGAAGAAGAAACGTCTGCTCACCCAGGGAACGGATCTCTTCAATCAACGACCCGAGAAGGGAGTCCAGTTCTTGCAGGAGAATGGCATCCTGAGTGCCACCCTAGATCCGCTGGAGATTGCCCACTTTCTGCGGGAAAACTCCGGCCTGGACAAGAAGATGATTGGAGAGTACATTAGCAAAAAGAAGAACGTCGAGAGCAAGATTCTGGAAGTGTTTGTCAAGTCGTTCGACTTCGCTGGGTTGACCATCGATCAGGCGCTTCGGTTGTATCTGGAAACGTTCCGTCTGCCGGGCGAGGCTCCGCTGATCTTCCTCGTGATGGAGCACTTTGCCGACCATTGGCATACGTGTAACAATGAACCATTCGCCAATACGGATGCCGCCTTCCGGTTAGCGTACGCCATTATCATGCTGAACATGGATCAACACAACCACAACGCGAAACGCCTGAATGTACCGATGACGGTCGACGAGTTCGTGAAGAATCTTCGAGGCTTGAATGGCAACTCTGACTTCGATCAGGATATGCTGGCCAACGTTTATCATGCGATCAAGAACGAAGAAATTGTCATGCCAGCGGAACAAACCGGTCTCGTGCGGGAAAACTACCTGTGGAAGGTACTGCTCCGCCGTGGTTCCACCAAGGACGGGATGTTCCATCACGTTTTCGGTCCCAACCACGACCGAGAGCTGTTCCGCATCATCCAGGGATCGACGCTGGCCGCGTTGAGTTTCATCTTCGACAAGAGTCCGGACAATACCCAGCTGTACCAGAAGTCCATGAACGGGTTCATCAAGTCGGCCGTGGTCGCGTCGCATTACAGCTTGCATGGGGATTTTGATGCGCTGGTGCTGACGTTGTGTAAGTTTACGAGCCTGCTGAATCCACCTGCGGATGTTCACGAAATCACGGCCAACGTGATGTTTGGACAGAACGCGAAAGCTCAGCTAGCTATGAAGACTGTGTTTGCTTTGATCCATGATCATGGGGATTGCATGCGTGAGGGATGGAAACACATTGTGGATGTTGTTCTGCAGTTGTTCCGATTGAAGTTGCTGCCGAAGGGTTTGATGGAAGCGGAGGACTTTTGCGACCCTAGCGGGAAGGTTACGCTCATGCGGGAGCAATACCAGCTTCCGAAGACGGACGCCGGTTTGCTGAGTAGTTTGTATTCGTATTTGAGCAACGATAGCCAACGGCAACCGTCGTACGAGGAACAGGAGATCATCAAAGTGTCGAAGAGGTGCATCAAGGAATGCCAGATCGATCAAATCGTCAACGAATCTAAATTTCTGCAGTTTGAATCACTTGTGGAACTGGTTAATTGCCTACTGGGGATGATCAAACCTCCGGATAGTCACAAATCCGTTGGATTGCCGTACGCGGAGAACACTGTAGTGTTTCTGTTGGAACTGCTGGTCAAGATTCTCATCCAGAATCGCGATCGATTGCTTCCCGTTTGGAAGAATGTCCAAGATCAGTTGTATCTTCTTCTTTCCGGCTCCGCTTCGTGTGACTATACCTATCTCCTACAGAGGACTACCATCGCTCTGTTGAAGCTGGCCATCTATCTGATGCGCAACGAAGAGATCTGCTCAACGATCCTTCAGAGCCTCCGGATGTTGTTGCTGCTCAAACCGGCCGTCATCCTATCCATCTCTAAACCCATCTCGATCGGCATGTACGAACTGCTAAAAACCAGCGCCCAGAACATCCACACCGAGTCGGATTGGATCATAGTGTTCACGATTCTGGAATGCGTAGGAGCAGGTGCTATGCCACCGGAATACGACGAAGCTCCAGTCGTCTCCGGAGCGAAATCCGATGGCGCTCTCAGTAGCGAGGAAGACTCCGGACTGCCCGATCGCGGCTACATCTCCGACTCGGAACTGAACGTCGTCAAAAGTGGTCACTCGTCCAATTCTTGCACTCCCCTGATCAGCCCTACCGGAGACAACTGGATTCTGGTGAACAAAGACGCGGACATTGTGTCCTCGCGGTCGTCCTCTCCGAAGCACACGATCCAGTACCGATGCAAACTCCTAGAGCATTCCCCGTTCGCCCTGGTCAAATGCTGGGAAAGTCTGGCATTCATCGTGCGGAACGTGTCCCACATCACACCGTATAACTTCGAAAGCTGCGTTAGGTGCATCCGGACCTTCGTGGAAGCTTCTATGAACGATGGCCGGGAGAATCGACGCAGGCAGAAGCGCCGTGGTGATGAAAGCGGCAAGAGTTCCCGCAATCGGAACCGGAAAAACGACAGCAGCGACAGCGAATCCGAGGAACTGCCCGAGGCGTACCAGTCGATATCGATACAACTGTTGGATTTGATGCACACGTTGCACACGAGGACGGCAAAGATCTTCCGCTGGTGGGCGGAGGAAGGTGGCGCTGTGCCGCAGTGCTCCGCCTTGTGGTCCCAGGGGTGGTGTCCGCTGCTACAGGGCATTGCCCGGTTGGCCACCGATCAACGGAGACAGGTTCGAACGAGTGCAATCACTTGCTTGCAACGAGCTCTGCTGGTGCAAGATCTTCAAACCCTCACCGGGTTGGAATGGGCCGGATGCTTCAAGCAGGTCCTCTTCCCCCTACTATCGGAACTTCTAGCGGAGAAACCCACCAAACCGGCCGATGCCGGTTTGCTCGAAGAGTCCCGAATGCGAACGGCAACCATCATGTCCAAGGTGTTCCTGCACCATCTGACGCCGCTGATTGCCCTGGCCGGATTCAACGAGCTGTGGCTGGAGATTCTGGACTACTTCGAACGCTTCATGAAGATCGGCTCGGATATGCTGTACGAGGCGGTGCTGGAGAGTCTGAAGAACATGCTGCTGGTGATGCACTCGGTATGCGTTTTCCACAACAGCGACGGTGTAACTCATTCTGCTCTATGGGACGTCACATGGCAACGAATATCCGGATTCCTTCCCAATCTGAAAGACGAGTTATTTAAAAACGATGCTCTTGCACCCAAGGTCACCGCAGCTGCCCCAGTCATGCCATCACAATCACCTGTTACGGCATCGTCACCTGAACCGTCGATGTCGCAAGCTATCGCTCCACAACCATCAAGTATTACCCTGCACCCTTCGCCTGTGCCACAAATAACCGGATCTCCGATCCAAGAACAAGCTCGCTCTCCAATGGTACCGAACAATCTGCTGATCAATCCAACACCCACAGTCCCGCAAATACCCCTTCAAACTCCATTTCTAATACCGCAAGTGGATTCCGGTCTTTTGGATATTCATACAAGCCCTGTTCCTCCTCCAACAATCCTACCGCAGCAAACCAGCCAGGAGAACACTCCACTCAACACCAACCGGTATTCCAACATAATAGAGCTTCCGGTTACTCCATCGCCCCCTCCTTGCTCTACAGAACAGAATATAAATTTCCCTCCCACTACGGCGGAACCCGAACCTCCAGCCAACCCAATTCCCGCGGAACAACCCGGACCCCCGACGGTCCCCATAAGCCACCTGTTGGCCGGAAACCAGTACCCCTCGTTGCACAACGTCCCCGTCGGAATAGCGCAGAGTTTCGCTCCGATGTTTGTCCAACCTCCGATGGTGCTCACGGACGGATCCGACATCTACAACGACTACGTCAACGATCCCTACAATCTAACGCTGCAGCAACAACCGCAACAGCAGTCCCAGGACATCCCGCAACAAGCCCAGCCGCAACCGCAGAATGTGTTCCAGTCGGCCAACTACTTCGGGTCGTACCAATTTGGCCCCGGCCGGATACCACCAGGTTCGGAAATGTTGTTCGGTGAACCCTAAATCCACTCGTATTTTAGCTGTTGTGCGTAGTATCAGTAGTTGTAGTAGTAGTCGTAGTAGTTCTATGTTGGGATTGGGCTAGGAAGAGCTGGCCTCTCCCTCACTACCGTCGCCGTGGTGACGCCGGTAATCCGAGATTCTAATCTGGGTCTTGTTTTCTGGTCTTCTCTTTTTCTCCCTTTGTTGTGTACATTCCATGTACGATACATGCTTACTTGGATCACTTGGATAACTGTAACTGAATTGGGAACTGTAACATTTCCGCTTGGGGATGGGTTCATTCGTTTTTTTACAGCAGACTCGCCTACTATCCCCAGTATCCAAGAAACCGAGACGAGTAGCGACTAGAGCTAGTGCCGTCGTCAGTGTGCTAATAGGGCAGCCAATGTGTGAAATTAGTATGAGCCTACGTGAAACAAATAGGATGACGGTTTTTTTTGTTGTGTTGAAAATTGAGGAAAAGTTGTACGAATTTCTGACTACCTGACGGATTAGTGAAATATACAGTTTAGACCGGGAAAAATCACCAAAACGCGCGTTAATTAACATACATTTAAAGCACGTAAATCTATACGCGTCTAGCTAACAAAACAATATGATAGAAATACTTTTTAAATCTGTCTGCTGTTTGTGTTGCTCCAAAATCCGTGTTATAGTGCAATCATCAATGTTCAATGTGCATATGCATTCTTTTAAAACTTTTGTGATTTTCTCCCCGTGAAACTGTCGATAAATTTGTTTTGCTCAGTCGTCCAATGATTATTATCTATCAAAAATATTTATCCAAAAGTACTGAAAAATGTTCAGACAACCCGATGGGTTGTAATCTTTTAAAGTTGTTGAAATGAGACTTCGAGCAAAAAGGAATTTCTTTCTGATAAAAACTATGTTTTTATTTTTATTTCCAATTCAAGTAAAGTCGTATTATATCTATTATAATTATTTTACCTCTCATGTGAGAGGAAAAAAGAGTATAAATATACACAACACATACAGACGTAAAACAATAGTGAAAGGGGTAAATTAATATATGCTATAGCTACAAACATACCACAATGATCACGAGTTTTGTGCTTCCTTCCGAAATACGTCCAATACCTGTTCCGGAGTTCGGCAACCCTTTTCTAGGACGATCGTCTTCTGGCGGGATTTGGATCCTCGATCCAGGGAAACGTCACTTTTTCGCAGTTCCAGTAGTTTCGAGAGGTATTTCACTAGTTCGGTGTTGGCTTCGCCATCGACGGGGGGAGCAGC
>TR20|c0_g000034_i1
GCTTGCTAAAAACGAGATCCATTTATCCAAGTCATCCTGGGCTGGTTCGGGTTCTGAAAGATCCACACTGCTAGCTGAATCCATTTCTTTCTCCTCCTCAACGCACGCACTGCCTAACTCTATACAAAATTTCAAATCAATCGGTTTGAAATTGGCTTAGTTATAGCGGCAATTGCCCAAAATAGGTACACCTGCCCAAATGGTACAAGACCCTACATGTATACGAAGATTTAACAATGAATGAAGTATTTTATTTTTGATCAGAATTTACCTAAAATAGCAATTTTAATGTTGTGGTCGATTCGGGGCGAAATGAACACTGACAATTACGAATGGCTTTGATGTTATGTAAACTCGTCTAAGATGGAGTATTGTATCTGTGGTAATGATCTCCGTATGCAAATTACTTAAGGGGTCGATGTTACCAAAGAATTAGCATAAAATATGCAGAGGTGTCCATTATGCCCCGATGAATGTCCATTTCGCCCCGTACCTTTCCTACCGCCCCTGAAAAACACACGGATTAGAATTCATTATTTCTTCACAATAAAGACATTCTACCTGCTGTAAATGAATGAAAGACGTTGGAAACAAGATAAAGTTGTAAGTCAACTGATAATATGTAAAGTTTTTCTCTGTTATACAGGCCTAACGTACTCATTTGCTTTGGGTGTCCATTATGCTCCTAATCCCCCTATATTCGCTGTTACCGAAAGCGTTGTTACAGATTTGAAATGCTACCATATCACTACTGAAGCGGAAAAACTTTACGGAAACTCGTTCATTTTAACGTTCCTTTGACGTAAAGAATATGGCAATGGTTGATAGTTTATACATTCATATTTTATAAAAAAAAATCTCTGTTCGACAGCATGCCAAACGTGTACCAATACTTTCTTGTACAGTCTGAATCTACTATTATTTAAGTTGGTATTCACATAGGGTAAACAACACCGTGGATTTTTCACATATGCGTATTGAACAACTTGATCGACAGTTTGTACCAAACGCCGAAAATCACTGATTTTTTTTTTCAATTTGTTTGATATTTCAACCTTATTTTAAACAATGTATTGCCTATAATTACATTTTATTTGCATTTTGACCTACCAAATTTTCACTAAATTAGGAATGCTTTTTTTGCTGTTGTTAGATAACATCCACAAATTTATTTCATCATATATATGCCAACTCTTGTCTACGTTTTAAAATGTAATCGCATAGGGAAATATATATCCTTTGAACCTGTTCGTTAGTGATAAATAATCTTAACTATTTTTCGAGTTCTCGGCAGATCATATGCTGAACTCAGCCGTGAACGGTCATATGGTGGCGTATCGTAAACTGTGGGTTTTAAGCTTCATGGTTTCAATCACACAATTCTCAAATGTTACAAATATGCGATCACCTGCGATGTACTATATTAATGTTTAGTTCACTACAACCATTTTAACCGTTCGGGAGTGCAAGAATCGGAGTTTAAAACTTTCGTTTTTATTGTCTAAATTGAGCAAAATTATGAAGCAATGAGTTCCTGTTGACCAACGATGTTATTTAAAAAATAAATATGTTTTGTGTACGGTCTTGATGGACGGACAGCTGTGAAACATATCCCAATCACAAATAAATTAAGTAAAGAAATTTCAATTGGTATGACTTCCATTTTCCAGTTTAGCTTTCTTTTTGGCTTGATCTATTGATGCTGTAGCTAGATAGTTTGAACCTTCAAGATGAAGTGTGCTCTGTCGATGCGATTTTCGTACTAGGCAAAATACAGCTATTACCAACAGACAACCTCCAATAGCAAATAATGCGAGTGTGAGAACGAATTTTGCTTTCGGTGGCACGGTAGTAGCCACTTTCATCAGCTCCAGTATTGAGTCTGGCAGAGAATCGATACCCTCTTCAAACCATAGAATAGGGAAAACTATATCCGGGAAATTGGCTACTTGTTTAATATCAACCACCTGACTGACGGCAAGATTTATTTGGATTCTGGCTCTCGCTCGAAGTGCTGTACCCATTTCCGGTTGCACATCGATGAACAGTTGATGTTTCTCCTTCTCAGGTGGTGATATTCCTTCGACAGCATTTCGTAAAGATTGATCGGCCAAATAGAAATGAGGAAAACTGAGTAGAATTGGTGAATCGTATTGACAAAGTGAAACGTTGAACATTCCATTCGGTGCACATGGTGGCCCAGCAGGACAATAGCACGTGTTGTCCTTATTGATGTCGACTGATGCGAATACATCTGGGGCAGGACTGAAGCGATATCCTTGTACCCCATTCCTTACTGTCACTTCTTTCTCAAAGGAAAGTGGCAATAGACGACAAAGATCTTTCTCATATACGTGCAATGTAGAGTTTTTTGTTATGTGAGGTGGAAAAATAGAACCATCTGTGCCGTTAAGGCGGTTGCATTGTTCAGAGAGCCAATGTGTCTGATGAGACCTGCCATTGTATTTGTCGATTATACCGTACTTAGTAATGTCGTCGACTCCTGACCAAATAGTTACCCTGTCCTTTGATGTACTATTTTTACCGTACATGAGCCCAAATTCTTCATACGGTAATTTTTGTTCCTTCGGTACCACGTCCTTAGCCAGTTTCAGAAGCGGATCTTCATAGCCCCATAAAAGTTGTCCAACGGAAACTTCAACAAATGGCTTAATTTTCAGAATATCCATAATACTAGCCATTGCAAGCCTCAAAAACCTTGCAGCGTGTTTGCTCTGGGATGTAGCACTAAGCATTGGGATGTTGGGCACTATAACTACATCATCCTCTGTACCTTCCGATTGCTCCTCATTGAAAATATATACCCTTTTCTGGTTGTAACTAATGGTGCCATTAGGGTTTTCAACTATGTTAACTTTCTCCCATGTTTGCACATATACATACGGACCCAGCTCATCTAGAACTGGTTTGGTACCGTTGTTCAGAAACTCATCCGCATTGGTGACATTATACACAAATATTCGTATAATGGGCTCCACAGGAGGTTTCGACCACCATCCGAACGATTGTCCTCCCTTCCTTAGTGCTACTTGATGATTAATTACTGCTCTAACTAATGTTGTAAAACCGAATGTGACTAGAACTCCGAGTACTAGCAAGCCCAAGGCAAATGCTATCACAAACCAAAGCTTCCAATGTCTTCTTCCGATGAACATTTTTGCTGAATTTGTTCCAGGTCAATGATGGGCACTGATCGCTATCCAATTTGAATTGCTTGCGAACTACACTTGGAGAGATCTGACGATCAGAAAGCAATTTTTTTCTTCCTTGACAATAAATCGCTCACCATATGCAGTGATCACAATTAACCTGAAGACCTTTCACCGAATGCAAAGGACGATAATTTTATGATTGTAATTGCAGTGAATTTTGAATAGACACGACACCTGAAATTCGGTCATTCGAGTATAACCAGACAAACCCAAACGGGAAACAACCAACTACCCGTAATACTCGAGCTTATCAACGGAACAGAT
>TR23|c0_g000037_i1
TGTACGCCGGAGGAAGGATACGTTCCATGGGATAGCCGGCGGAGCACCAGAGCGATCGACCGCCTGATGGATGTTGTTGCGTTACTCGTTGAATAGACGGCTGTGGTTTTCCTTGACCGTAAAATCGGGACCGATGAGATAACGTGCGGATGTGTGATTCACTGGATGATAGGCCGATTAGCCGCTCGTAATCCGAAATCTAGGTGCTCTTCCGAATGTTACAATTCTGCTAGTCCTGACAGATGTCGTTGCTCAGTTGTTGTTGTTCGTCCTCTTCTATGTACCTGTAGGGTCTGGATCAGTGACGCACTAACACACCTGACGCGAGATGACTTTGGATTGGGGAGTGCGCGAGGAGACGTGGTTGGTGGTAGCTGCGATTAGGAAGCGGAGAATCCGGATTCTGGCGATTACCTGGACCAGAAGACGTAGTAGCGGAAATTATCAGAAATGCGGTCATCGGCGATACTACAGCAATCAGCGAATGGCATTCGCTCGTTGCAAAGTAAACATTTTGCAACGAGCGAATGGCCGCTTTACTATAACAGTTGTCTTCTTAAACCAAAAAATAAAATACAACAGTTGCTGTCAGTTGTGCTGTCGGTGCATTTGTGTACAGCGGCCGTTCGTTGCAAACTCGCTCATTGCAGCGCTTT
>TR25|c0_g000040_i1
AATGTGTAATTTCACCTTAGGGTAGAATTCTGAGATAATATACAATGAATGATTGAGAACCTTAGTGTTACCTTTTGTTAAAAAATACTCCTACTTTTATTAACAAAAGATAAGTTCAATCGATATACTATAAATCACACCGAAGCAAGCCGCATTCACTTCCTGTGGGCCAGCTCCTCGATGGCTCGGGTCTTCCTCTTCAGGTCCTGAAGTTGACCGATGATTCCATCGATCAGCGAGCCCCACGCATCCCGTCCGGAATCGGCCTTAGCTCCCGAACTGGCCTGCTTGTCATCCACAACCACCACTGGCAGTGCCGATTGATCCTTAGCATCTACTGCGGAGACAACTCCGGCCACTGGTGCGGGAACCAGCTCTCCAGATTCAACAGAGGCTGGCTGATCGCCTTGCATGTCATCGAATTCAATCGAGAACGGAGCACCGACCAGTTCATCGACTTGCAGGTTGGACGGTTCGGGGGCTTTGCCAGAAGGTTTCACCTCCACCGATTCTGCAGAAAGATCAACTGGTGGCTGGTCCTTTTTGTCCTTGGCGTCCTTGGCAGCTGGAGCGGGTTCACTGGTCTGATTCTTCGGTGCTTCCGGAGCTTTACCAACGACGGTAGCATTGGCGGCAGACTGGGAAGTTTCCTTTACTACGGCCGGAACTTCCGGTGAGCTATCCTTGGCCGGTTTGGGTGCATCAGCGGCATCCGGACGGGCTGTGGTAGTTGGTCCGGCCCAAGCAACGCTGGCGATCACTGCCAGGATCAGAAAAGCACACTTCATACCGTTCATGGTTGCCGTTGCTTGAGATCGGAAGAGCACACG
>TR29|c0_g000045_i1
TTTTTTGATAACGATCTTTAACTACACGTAGTTTTATGCGATTTTATTTGAGCATTGAATTATTCACATCCTGGTAAAATACTGATACTGACAGAATTTCTCTTGTTGCGTTGATGGTGGAAAATGCTGTTATCACACTCGGTTAAGATTCTACAATGGTGCTTGTCAAATTTAGATGCCTTTTTTATCTTCCGACCCGTTGGGGATCGTATGGCGGCTCGGTTCACACGTAACACCAGCAATGTCTTCCATCGGATTCGGTCGCTGCGTAACGACCATGTCACCTGACTCTAAAACTACGTGATGGCGCTGGCCCGTCGATGGTCCGCTGTTTTCCAGTTGCGGCGATGTTTGATGCAACTGGTGACCGTACGCCGTCGTCACCAGATGGGGCAGTGAGCTTTGCTGAAGGCTGGACTCCAGATGGCCACCGTAGTCGAACAAGGCCTTCAATCTGTTGGTCGACGATAGAGCGAAATCGAAAGTGGTTACGATGATGGTTTACGGTTAAGTTAGTTACGGTGCGTTTTCTTCGAAATGAATCACATCCAAATAAGCTTGGGGTTTGTTAGTAAGCCGTACTGGTGCAACCTAGGATTTCACTAAAGTTATTCACGAGACAAAAAACGGATCACACGGTGTAAACAGGGAGCTACATTGGGTCAGGGATTGCAGTCATCAAACTAAAAAATGAAACCAAAAGCTTGGGCATTCGTATGCAGTGTAAGTCTTTTACTTGCTACTTCACTCAGTGAAAAGTTACAACGTCGACGTGTTTGAGGTTTCTTCTTTTCTTATTGATAAATAATATTGTCGGTATATTTAATATCATTCTTTTGTTCTCACTTAGATTTACTCAACGTGTAGAGTAGTGAAGATTTTTATATTTAAAATATATAAAAAGTCGAAGAAGGATATACAAAATCATGGCGATAATAAAAATAAATAAATGCAAATAGGTATATGATAATTTGAAGTCCTGTGTACTGGCAGTCAGTTTTATGGTCAGTGTGGCCTTTGTCGGTCAATCCTACACAATAGAATGATACAGTCTTTTGTGCGTCGACAGATGGTGATGGGTATAATAGGTGATGCGCTTGAGGACTGGATGGTTCAAGCTAAACATATATTCAATAAACGACTTCAAGCTGAACGCATATGACAAATTTTGCCGTGGAAATGTGTACAAAGTTCTATCCTAAATCTTACATCATCGCCTATCTGCTAAGGCCAATAAGTTCGTGGAAAAGTTATCAAGCCGGCTTCGTCTACAGCCGTTCAACAACGGACTCACAACGGAGAAGACCAGAAATGTGGTAAACACCAGGTTATCAACTTCACGGCGACATACGCTAAAGTATTCATCGCACAGACCTATGAAAAATGATGAACGAGAAACGGCTTTCCCGGGAAGCTTACCAACCTAAACACAGCAACGATGGATGGTGTACAAAATTGCGAAACGGTTGCGAGTGATCCATTTCTGATTTCCAACATCGCCCTGGAACTAGGCTCATCGGCATCAGCAGGGAATATTTTCAAGGATTCCGTACACAGTAAAACTGCTCAGCACTAAAATGAGTAAGCCCTACTCATAAGTGCATAATTTCCAGACCACACAAAAATGTGTGACAGTTACACATTCTCAAAAAACAGCTCGTACACTCTTCTAGATGCGAAATGTTGATTTTTTTTTGTTTTCCAAGGTCACTAGTAATCCTACCTAGATTGGCGTACAAAAATTTTTGCGATTTTAACAATTTTGTGGACACTGGAGCTGATTTTGTAGATGTGCAAGGGTTACACATTTTTGGTGTGGTCTGGAAATTGTGCACTTTGGTGCTGAGCGGCGTTAGCGTGTGGTGGAATCGCGGGACGAAAGC
>TR30|c0_g000046_i1
TCTTCCGATCTGCGATTTTATTTGAGCATTGAGGTATTCACATCCTGCTAAAATACTGATACTGACAGAATTTCTCTTGTTGCGTTGATGGTGGAAAATGCTGTTATCACACTCGGTTAAGATTCTACAGTAGTGCTTGTCCAAAAACTTAGATGGCTTTCTTATCTTCCGATCCGTTGGGGATCGTATGGCGGCTCGGTTCACACGTAACACCAGCAATGTCTTCCATCGGATTCGGTCGCTGCGTAACGACCATGTCACCTGACTCTAAAACTACGTGATGGCGCTGGCCCGTCGATGGTCCGCTGTTTTCCAGTTGCGGCGATGTTTGATGCAACTGGTGACCGTACGCCGTCGTCACCAGATGGGGCAGTGAGCTTTGCTGAAGGCTGGACTCCAGATGGCCACCGTAGTCGAACAAGGCCTTCAATCTGTTGGTCGACGATAGAGCGAAATCGAAAGTGGTTACGATGATGGTTTACGGTTAAGTTAGTTACGGTGCGTTTTCTTCGAAATGAATCACATCCAAATAAGCTTGGGGTTTGTTAGTAAGCCGTACTGGTGCAACCTAGGATTTCACTAAAGTTATTCACGAGACAAAAAACGGATCACACGGTGTAAACAGGGAGCTACATTGGGTCAGGGATTGCAGTCATCAAACTAAAAAATGAAACCAAAAGCTTGGGCATTCGTATGCAGTGTAAGTCTTTTACTTGCTACTTCACTCAGTGAAAAGTTACAACGTCGACGTGTTTGAGGTTTCTTCTTTTCTTATTGATAAATAATATTGTCGGTATATTTAATATCATTCTTTTGTTCTCACTTAGATTTACTCAACGTGTAGAGTAGTGAAGATTTTTATATTTAAAATATATAAAAAGTCGAAGAAGGATATACAAAATCATGGCGATAATAAAAATAAATAAATGCAAATAGGTATATGATAATTTGAAGTCCTGTGTACTGGCAGTCAGTTTTATGGTCAGTGTGGCCTTTGTCGGTCAATCCTACACAATAGAATGATACAGTCTTTTGTGCGTCGACAGATGGTGATGGGTATAATAGGTGATGCGCTTGAGGACTGGATGGTTCAAGCTAAACATATATTCAATAAACGACTTCAAGCTGAACGCATATGACAAATTTTGCCGTGGAAATGTGTACAAAGTTCTATCCTAAATCTTACATCATCGCCTATCTGCTAAGGCCAATAAGTTCGTGGAAAAGTTATCAAGCCGGCTTCGTCTACAGCCGTTCAACAACGGACTCACAACGGAGAAGACCAGAAATGTGGTAAACACCAGGTTATCAACTTCACGGCGACATACGCTAAAGTATTCATCGCACAGACCTATGAAAAATGATGAACGAGAAACGGCTTTCCCGGGAAGCTTACCAACCTAAACACAGCAACGATGGATGGTGTACAAAATTGCGAAACGGTTGCGAGTGATCCATTTCTGATTTCCAACATCACCCTGGAACTGCACTCTAAATAATTTTCACGTCCGATTTACGTGAAATATCACGTAACTCATTCTTATTCTGAAAACCTCAAAAGTTACGTGACATTGGTAACCTTCACTCGATAACCATGTCGTATGCACCACCCTGTTTGGTCAAATCCACCTCATTTTCACGTAAATCGTTCTAATGCGTTTATGTTAGTGTACTTTCGACTTGGAAGTCTCCGTGAAACAAAAGTTACGTGAATTTCCGGTGTGAAAAAAAAAATCAATATGGCGCCGCGAAGTAAGTTGGTGCTAAAACTACTTACTAATTACGAGAAAGTTGCTGGAAGTATTAAAAGGTAATTTGGTTGCTAAAGACATTAGGCAGTAATGAGTATTGACTTTTCATTTTTCAATAATTTCAGAAGATGTTATGTTTCCTGACAGTGACGGAGGACTTGTTCGGCAAGTGCTTAGGAGCTGGACTACGAAGATTTTGAGTCACAATCCTTGGGTTTGTTTAAAATCATCCAATCTTGGAGAATCGTAATACAGTTGTAACTGAAGATTCATTGATTTACATAAACTAAAAGAAAGATGAAAATTTTGTTTCTTTAATTGCTACATATTTGTACCGGCTTGTAGCGTATTTGAGGAGACAAGAGTTTTTAAATCCTTATACAATGCAATGATATTTTTTACGGAGGGTAAAATCTGTGCCTTTTTCATTGCATTTTGTGAGGATTTTAAAACTTCTGCCTCTTCAAATACGTTGGAAGCTGGTGCGGCTGCTCTATTTTTGTTCAAAAATCATGTACAAATTACGTAAAATTCATGTATTACTAATCATGATTTCACGTAAAATTTACCTAAGACTTCAGTAGCTCTCACTCACATTTCACGTAAACGATACGTAAAACGTGAGTCAAATTTACCTGACTCATCACGTCGATTGGCGAAGCTCAAATTGGTCCAGCTACCTGACATTCCGGTGAAGGTGACGTGAAAAATATGGTGGACGAAAACTACCTATCTTTTCACGTAAAT
>TR31|c0_g000048_i1
CCAACTCTGATTCACGAATGAAGTGAGACACAATAATAAAGTTATTGCACTCGTGTTTTATTTAAAGCATAGAATTCAAATTGTACCAAAAATTATGCCAATCTTCATTCGTTTGCTTCCGTGTGTTCCCAATTGCTCAATCTATAGAAATCGTCCGAAAGCACAATCCTCGCCCTAACGTCCATCGCTGGTAGAATTGCTCGACGACGACGAAGACGACGTCGAATTGCTCGAGGTGGAAACCGTTGAGTTCTGGTTCTGGGCGTGGTTGATGGCACTGGTGATGGCTTGCCATATGTCCTGCAGCAGCTGGGTTACGTTGACCGGTGGTTGTGGCGCGGGTGGCGGTCCATTCGGACCACCCTGGCCCCCATGGTGGTGATGGTGATGGTGACGGTATGGCTCGGCCACTACCAGGTAGGATACGACAACGACCAGAGCGAGGACAAGCAGCTTCATTTCGGCAGGAGTTGTTATCAGAACTAATTGATAAGTGGTTGATTTCAAGAGATCGGAAG
>TR37|c0_g000055_i1
GATCGAATCAGCCGCAGAACCGTACACCACATGCTGTTTTTTTTTGCTTCTAAAGAAACATGGCGGCGCAGAAGGCGTGACCAATTGGGAATTCCGCTAGGCCATTGCAACGGTGACCACTGTAATTTCCCAATACGAGGTGGTAACAATATGAATCCTGAGTTGCTTTTGTGCTGTACTCTGCATCACACGCATCGGCAGTGTGCTCTCCGTCGGAGTGATAAATAGCAGGCGCCCTTTGTTTGGTGCTGCGTTTGATTGTTCAGTTCACACAGTTTCGGTAGCCACGATATAGCTCGTGTGCAATGGAAGTGTTTTCAAACACGTTACAGTTTCGGTTCCCCACGGGGTCTTTGCCGCCGTCGTGGATGGAAATTGCGGAGTTCACAAAGCGGATACACACGGATGTTTTGCAGATGGAAGTTGTGTATAAATTTCCACCGCAAAGATCTCTTTGTGTGAAATACAAATCACGGGAAGCGATGGAAGAAACATTAGGCCGGAATGTAGGAGCAATAAAATTCCATTATACTGATGGAAGAATAGTAGACGTGGATGCAATGTTGTTTACACCCGGCTGTTCGATCTTCCTCCGGAGGTACATGACGATGTTCTGGTTGCAGCTCTTTCTGAGTACGGAAAAGTGGGAAAAGTTGTCCATGAAAAATTCCCCGCCGGTCTGGGCCTCGACCACCTATACACCGGTGTTCGTGGAGTGTATGTGGAATTAGAGATCGGGAAAGAGATTCTCCCACTTTAGAAGTGATGACATGGAAAGTACGAGTGTTCTACGACGGGCTGAAGGAGAAGTGTTCTTTGTGCAACAAGGAGGGACATTTCAAAGCAAATTGTCCAATGCGGAAAACGAAAACGCCGAAGCAGAAGAAGAAACAGCAGCCAGTTTCCTATGCTGGAATCGTGGAATCGGGTACTGCAGCACTGTCGGATGATGTTGTTATCATCGAGGAGGAAATCATCTCGGAGGAAGCTATACAACAAACGAATGCAGGCGTTTCGGTTCATCAAGAAATGGAACAGCAAAGAAAGATACGGGACGAAGCGGAAGAACAACGGAAAAGACAAGAAAAGGCCCAGGCTGAATTGATCAAATGGACAACCTCAGTGATAGAAGCGGTCAACAAACAAGAAGCGACCGAACGTTGCACAGTGGGATCATTCTGAAAAAAGACGATCAAAACCTCTAAGAGCCGTTAGATGACATTCCAGCATATAGGTGTCTTTGGAAGATGTGTTTAGAAATATCGTCTCTATTTTTATGCATATTCACTGTATGGTAAGCCTGTAGGGTGAACCCGAGCAAAAAAATATTTTTTCAAAATATTTTTTTAGAGGGTAGATGTCTTCAGCAAAGTTGTAGAACAAGTAATTTCAAGTATCTTTGCTGAAGACACCATATAGTTTGGACTTCATTTTCTGAGATCGGAAGAGCAC
>TR38|c0_g000056_i1
ACGGTGGGGGCAACCTACATGGCTGCGTCCAATCTGCGCTCCGGGAATAAGACCAAAGTGGACGAAAAGGACGAAGAGGCCGTGTGCGATCTGGTTGAATTTGCCTTGGCCATGCGGCAGAAGCTACAGGAGGTCAACAAGGACGCTTTCAACACGTTCCAGCTGAGGGTTGGCATCAGCAGTGGTCCACTGGTAAGCGGAGTTATTGGAGCCCGAAAACCCGTGTACGACATCTGGGGAAATACGGTGAACGTGGCGTCCCGGATGGACTCCACCGGGGAAAACTGGAAGGTCCAGGTTCCGGACTATACGGCAGCACTGCTGCAGACCAAGGGGTACACGTGTGTGCAACGTGGAGAGGTGAACGTGAAGGGAAAGGGTCTCATGTTGACCTATTGGGTGCTCGGTATGAATGTTTCCGCCAGTCAATTAACCTCGCCGGCACTGATGCCCGCCGGAGTGCCGCAGGTCCAGACGCCGTCCTTACAGCGACAAATCTCGCAGCACAGCTCTCTTGCGGCAGTAGTTTTTGGTATGATGCAAGCGTCCAAGAGAAGCAACCATAACACAACTCGTAAGTATCCGCAACCGCTTTGTAACCCCGCTGCACAGTGGGATCATTCTGAAAAAAGACGATCAAAACCTCTAAGAGCCGTTAGATGACATTCCAGCATATAGGTGTCTTTGGAAGATGTGTTTAGAAATATCGTCTCTATTTTTATGCATATTCACTGTATGGTATAACTGCAGGGTGAACCCGAGCAAAAAACTATTTTTCCAAAATACCCTCTTAGCGGGTAGATGTCTTCAGCAAAGTTGTAGAACAAGTAATTTCAAGTATCTTTGCTGAAGACACCATATAGTTTGGACTTCATTTTCTGAGATCGGAAGAGCAC
>TR40|c0_g000059_i1
GATCACAGATGATACCTGGAGGAAAATAGAGGAGCGAAGGAACGCCAAAGCCGCGATAGAGCGAGCGAAAACGCGAGGAGCCAGAGCCGTTTCCCATCAGTGCTATTCGGCTCTCGAGAAGGCAGTGAAACTTTCCTGTTGACGGAACAAAAGAGCATGGGTGAACTCCCCAGCCGACGAAGGCGAGAAACCCGTAAATACCGGCGACATTCGTCTCCTCTACGATGTCTCTCTTCGCCTTAGTGGAACTAAGATAAATGCTACGATGCTCGTGAAAGACATGCCGTTGGCCGACCCGCCTGACCAGTCAAAACGCTGGTTCGAGCGCTTTGGAAATCGTTTTCAAGTGCCGGCTCAACATCTCAGCATGTAAACACCGAGGCTCCATCTTTACAGGAGATAGAAACAGCCATCCGTAGCATGGAGTCGAAACAGAGCCCCGGGGTCGATCGCATATCTGCTAAGATGCTCAAAGCTGACCTCATAGTATCTGCACAACTGCTGCACCAATTATTCTGCAACATATCGAACACCGCGACATTCCCAGCCGACTGGATTCAAGGCGTATTAGTAAAGGTACCCAAAAAGGGACCTGTATGACCCAGACTATATGCGATAATCGGCGGAACATCATCTTGATGTGTATCGTTCTCAAAATCCTCTCAAACTTTTCGGCGGCAGCAAGCAGGATACCGTGCCAGACAATCCTGTGTGGCCATATTGTCACGCTCCGTATCATTCTGGAGGAAATCAATGAGTTCCAAGAGTCTCTCTGCCTGGTGTTCATTGACTACGAAAAAGCTTTCGACAAAAATTTGAGCTGACCTGGCAGTTGTTACAGCTTGAAATCGCATATCAGTCCCATATTTAATTCTTGTAATCAAAGCTGTGCAGGATTTAAAGTAAGTTGCGATGTTCCTTGGTTATAATTTATCTTGACTAAACAGTTAGTGTGACGGAGTACAAAATATGAATTTTCAAAGGGTATACGAAAAGAAAAAGCTTGTAGAAAACTTGGTATGTGGATCTTGATTTGACATAATTTCAGGAAAGCAAAATACAACTTCGATGAAAAATAGTTCATCCTAACCTATCAAATGAATTCGATTTGTCCTTCATTAAAAAAGAGAAAAATGTCGATAAAGTAATGATGCTTTGCTGATCATGATCATTTTATATCTCGACTTTTTCTTCAACTATAACTATTTACTCACTATTGGTTTTAAATATATGAATCACAGAGACAAATAATACAGTTTAGAGCCTTTTCTCGCCTTACTCGTAATTATCTTGATCTATATTGTTTCATTTTTACTCAATTGTTCGATTTGGTTTTCTTGGCTCCCAGGAGCCAGTTTCACAGATTAGAAGTCTCGTATGTTTTGAAGATCCCAACAGCTGCGGTTCACCTTCTTCCATTAGAGGCCATACATTTCCGTCGAGAGAAAAAAAAGCACGATACCACCTTAGATGGTCCAAACCTGAACCTTTTCAGCCACGACGCACCACGAGGCACGCTCGTAGTAGGACGACACGATGTGCAGGCTGGCCACGTGATGGTTGATCAGGGCGTCCAGTTCGCCCTCTCGGAACACGTGGTAGTACCGGTGATGGGTCGCGGCACCGCCCACCGAGGGACTGTCCAGCGAGGCCGAACTCGTCGAATGGGCCCAGGAATCAACGCTGGTGTGAGATTCGATCGATGATTTGTTCGTATCGGGCAACTTTTTGCTGTTGGCTGCTTCACCGACTTCTCCTACGCAGGTCACTCCCGCGGTCGACACTTTGGGAGTGAGTTTACTGTGATTGCTGCTGCCATGGGTGAATGTACACTCATTTTTCTTGTGATGCTGTGAGTTACCAATATTTACACCTAGCTGAGTAGAACTCAGGTTTATGGTTTTGTGGGGTAAGCTATGACTACTGCTAGTTAAGTGACTATCATTCGTACTATTATTGTTACTGTTGTTACTGTCAAGAAGGTCTACATCAATGTTTTGAAGATGCTCTTCCGTGCTATCTTCTTCCTGTATCAGTAAAGCTGTGTCGTTTGATAGGTCTGCGTCATCTTCGTCCAGTTCAGGAATGATGACAAACTCATCGTTTTTATTGAGATTCTTCACGTTTCCCCGCAGCGCATGAGCGCTGTCCCTTTCGTCAGGCTCTGGTTCGACAGAATCGTTAAGCTCTTCGTCATCATCCGTTTCTTCTTGGATTATTGGGGTCATCGAGGAGCCGTAACTGGGTCCAAGCGAGTCATTACTTCCCCCCAGTCCGCTGGATCCGATGTGACTCAAGTTCGCCAACATAAGCCGTCTTTCTCGCAGTTCAGCACGAAGCAGATTCAGATCCCGCAAGTCACCGTTCAGCTTTTTCAAATAGGGATCCGTTATTGGATGTGAATCTGCGAGCGTTATGGTTTTCTTTTTGAACCTGCTCTCGCTGAACACATCGTCGTCATCGTCGAAACTGCTTTCACTGTTCTGCTTCTCGTTGTCCAGCTCTTTCAAAAGCTGAGCACTTAATTTCTCGGCAAAGTCCACTAAATGCTGCCGACAAGACGAATCCTCCAGATTTGTTGCTTCTGGATTTTCTTGGGGCTTTGGTAGCCCATTAATTGGTTTTGGCTTAGTCTCGCTTTCTCGTATCACCAACTCCACCGTATCCTCCAGCTTATGGGCTACTACAGCAGCTGCTTCTATCAGTGGAGGAATACTTGGAGCTTCGGTCTGCGTTGGCTGCTGTTGCGCTGTGGATGGTTGCGGAGACACTGGGGGCCGTAACGCACTTATGACACTGTCGATAGAGTCCGGCGATGAAGGTTCACTGGAGTCGCTGTCCAAGTCATCGGTTTCCGGATTGAATAGTTCCAAAGATAACAGTTTTGGCACTACGGGAGCACCGGTTGATGTTTGCCGGCGTAGAATAGGATAGTTCTTTTTAAACTTTGGAATCGGCGGCAAGTCTTTGATTTGCTGTCGTGTGATTTTCTGAACTGTCGTCGGTTTTGTTGCTTGCGTTGATGTCGTTGTCGACGTCACGGTCGTCGTTGTTGGTTTGCTACTACTGCTGCTACTGGTCGTAGCCTTACTACTGCTGGAAGCGATTGTGGTCGTTGAACTCGTACTAGCCAAAGCATTCGAAGGCGGGGATTTAAGAATTTTATTATTAGAACTAGATGCATTATGTACAGTCGATGAAGAGGAAGTCATTTCCTCGAACTTATGAAACAATGACGTGTCGTCGAAGGTGAATTGGCTAAATTCGCAGCCACCGTTCCCACCATTGCTGTGGCCACTCGGGGGGCTGGGTTTTGTGCGTGGTGGGGCAGGTGAGTGTGCTGGCGTTGGGCAGGGCATTATCAAAGGAGACGTCGGCCCTGAAGGCATCCGCGTGGGACCAGGACCAAAACCATCGCTCGTTCCGCTTCCTTGCTGCTGTTGTTGGTCCGGTTTCGGAATGTAAATCACAGAGGCAAAACTATCTTCGGATTCGATACTGGTATCGCTTTGGAGACTGCTGTCCTTGGAAGAATCGGAACCGCTTTCCCGCGAGTGTCGCCGTGGCTTCGAATCGTCCTGGCTGGTACCCATCCCGACGAGTTTGTCGCTACCGTTTGTGCTGCCGCTGCCATTGCTGCCGCCATTGTTGTTGATGGAATTGCTCCTGGACACGTGGTAGCTCCCGTGACGACCATCATGACCATGCGGCATGTAACCGGGATTGTGCGGATCGTATGCTCGACCTTGCGCGTAATTGTGACCGTGGTGCGACTGCGCGGTTGCCTTAATGTTTTGCATGATTTTGACGAATCCGTTCTTCGTCACGCGTTCCAAGCTTCCGGTAGATGTCTTCAGTTTCGTCGTTAGGCCTTCCTTGATCACCTGTAGGCGCTTGGTAAAGAGAGACCGACACAGGAACGTCTCATTCAACGACATCTGCTTCTGTATTCGCTTCCGGATTCGATCCTTCTCGCGCAGCCGACTTTCGGCCATCAGTTCTTCGTTCAGCGAGCTTTGCTTCCGCAGTAGCTGAATGCGCGAGTCGTTACGTAGTATGTGATCCCGGTATGCCTGCGCCGATTCGTTCAGCTTGTAATCTACGTCATCACATAATGATTGTTTCTGTTTTACTAGTTTTGGTCTTCGGGATGCTGACGGCTCAGCAGGTGTTGCAATCGATTCAGGTATTTGAGCACCTAAACTTGGTACACTTGAACGTGATCTAACTATGGTTTTTGGTGGTGGATTTAATATACTACCTAAGCTCCGGCTTTTCAGGCCAGCAGACAGCGGCGGCTCCGGTATGTCGTCGAAATCCTCCAGGCGCCTCAGCTCGATCGGCAGGTCCTTGGCGTCCTCGTAGTCTAGGCTACTGTCGTGTTTCGTCTCTCGCGAGCTCCACGATTCCAGGAACCAGGGGCTCTTTTTGCTGCCGGCCAGCTTCTGGATAGCTCGCCGCACAAAGCTGTAGCACGTTTCGCCCGGCGACGACGAGGACAAGCTGGAGCTGTCCCCGTCACCCGCCGAGCGACTCGAGTTGGTGGAATCTTCCGTGTACGCGTGGTACGGCGGTAGAAAGTCGTCGTCGTCCTCTTCATCGGAAATAGCGGCATTTTTGCATCGGGGAGGCTGCCAGGGAACCAGCACGTCTTGTGACTCGAACCTCCGGTGCCGCTGCTCCAACGCCCACACGGTGATGATGACGCGTCCTCCAATTCGCAGGATCCGTGCCAGTTCCCGGATGGCACCGACTCGACGCTCGGTCGTCGCGAAATGGTGCACCACCGCCAGCGACAGGACCGCGTCGAACGATTCGTCCCGAAATGGCAGCTCCAGATTATCACATATCGCCACCTCTCCTCCCTTCCCGTGTGCGACCTTGGACAGTCGATAGCACCGGTCAGCACCGATTGTGCAAATCATCGGATTGAACCCGGACAGATACCGACCGCTGCCACATCCCACGTCGCAAACCATGGAACCGGGCTCCAGCCCCGCTAGGAATTGTGCCACCTTGGGCCGCACTTGGCCGACCGAGTCCTCGCAGTGTTCGTAGACGTCGTGCACGTAGGCTCGCTCGAGAGCCGCCGACCGACCGCTGGCGTCAGTCCGGCTGTGTCGTTCCATCGTCGACGTCGTCGATGCCGTCGCCGTCGCTGCTGCTGGAGGGGGTGGTGCGGCCGTTGTCGCTGAACGGGTTTCAGACGTTTCTTCTTCATGGCTGGTGCCGCTGATTTTCGATCTCGAAGCAGGAATGGTGGTTGCCGTCGACGAGGACGACGTAAACGTTCCCATTAGAAAGTATCCAAATTAGCGAGCGACGTTTCTTCAGCACCCCAAGCCCCCGGGAGACTCGGCAACGCCTTGCGACATATATATTTTTTCCTTGCTTCTCGGAATTTGCTGGCTTTGTGTTATCGGGACTGCACGCACACGTTTTCCTCCTAGCTGTCGACTGGACCCGACAGGACTAACAGGAACGACATTTTATGTCCCTCGGGTGGTTCACTTAATGGGACTTTTATTTCACTCCGAACGTGGCACTCTCTGGCATTCACTTTAATCGGCTCGTTGGCACTTTTCTCTAGCACCCAGCGACGGAACATGTATCAACACTTAATCCGATTCAATTATTCTGGTTGGTTTCAACTGAAGTTCAATTAGTTTCAATGGACTTCCTGTGGTAAAAGACTGCATGAGTATAAATTCCCATCTAAATGATTCGCAGCGAAAATAGGATGCCTTTTAGATAGCACCGTAATTCTTGATTCTTTATCCTTCCGCACGCATCACAATTTTCGCGATACTTTGCACTTGAAACTTTTCTCATAAACCTAATTTCATCACAGCGGAGAGAGAAATTTTCACGACCGCATTACTGCTAATCCTTTTTTCT
>TR41|c0_g000060_i1
TTTTTCTCCATTTATGGTCCTCTATCACCTTTCAAAAAGTTTGCACTCGGGAACCTAACACCCTGTATATAGAGTTATGTTACACAATCAATGATTTAAAACCCATAGAAAATCAATAGACATTATTGTTGGAGAAGGTACACCCTCGAGGTATGTACATCGCATGTCTCAGTGGAGCTAGGTTGCGGAATAGATAATTAAATCGTTAGTTTCAACGGGTTATGGGCCCATCTCAAGTAACATTTTGATGTCCATGTAGTCTTGTAGAGATTTTGTAAACCGTCATAAAACCTCATACTTTTTGTTTTGGTTTTATGATTGTTTTAAGAACCTCTTCTAGTCTATTTGACTAGAAAATGTTACTAGGGATAAACACCCCTAGTGGAGTTCAAGAAGCAAGGAGAGTGAAGGAGATCAAGCTGCCATGATCAAGAGGCGGCTGGAAGGTCGATATCTGATGAGGTACCAACAGGTGTTGCGATTGGGTGTCAATAATCGTTGAGGTATTGAGATGCGGTGAGGGGACCATCATTTTTTGAGGAAAAGCGATATACAGTCGACTCTCTACATCTCGATATTGAAAGGACCATCAAGATAGGGAGAGATCGAACTGAAGAACCAATTTGTTGTGCATACATACTAGATTGAAAAATCGTCTTGTGGGACGATTCGAACGAATAAAATGAGAACGCGACGAATTAAACTCAACTACAAAATGTTGTTTATTGCTCTCTGAGGTTCTACACTACTGATGGCTTCGCGAATGACAGTTACTCACTAGGGTGTCTCAAAAGATAGGGTGACTCGAAATTTATGCCACCACATATGCCCCCCCAGTTACACTAGGAAGCGAACCCTGTGGCCTGAACTTGTAACTACAGTTTTCTGATCATCCTGAGGATAACCTGATAAGCCATCATCACACAAAAAGGCGGGTTTGATTCGATTGATTGAAATAACATGAGGTTTACCCGCAATAGAAACTTCAAAAAATTTGTCATATTTCTTTAAAACCTGGTACGGTCCTTCGTAGGGTTGCTGCAGCGGCTTTTTTACGGAATCCACTCGAACGAAGACGTGGCTGCAATCCTTCAACCGTTGATGGACGAAAGGCTTTTCTTTTGCATGGTGCACTGGAGTCGGTGATTTCAAAACGTTGAGAGTTTTATGCAGGTGACTGGCTAGTTCCGAACGATCAACCTTGGTTACCGGTGGATCATAAAATTCTCCAGGAATTCGCAGCGCCTGGCCATACACCAGCTCAGCCGATGATCCTTTCAAGTCTTCCCTATAAGCAGTTCTCAGACCCAGTAGCACCAGAGGAAGGCGATCATACCAGTTCGAATCCGAAGCAGATCGAAGTGACGCTTTTAGCGTGCGATGAAATCTTTCGACGATTCCGTTTGATTGCGGATGGTATGCTGTTGTGTGGATATGATGAACGCCTAGCAGACTAGTGAGCTCTCTGAAGACTTCTGATTCGAACTGACGACCTTGGTCTGAGGTAATCGTTTCTGGAGTTCCAAATCGTGAAATCCAACCTACCAGCAAGGCCTTGGCAACAGTTGGAGCAGTCATTTCTGGAAGGGGTACTGCTTCTGCCCATCGAGTAAATCGATCGATAATAGTCAACAAGTAGCGGTGTCCACGAGATGGCGGAAGAGGTCCTACGAGATCGATGTGGATATTCCGGAAGCGTGCCTTTGGAACTTGGAACGTTGAAAGTGGTGCTACGGTGTGTCGTGAGATTTTCGAACGCTGACATTGCAAACATGTTTTAACGAAGTTTGTTATGTCCTTCTTCATGTACGGCCACACGAACCTTTCTGAGATCAGCCTCTTCGTAGCGCGTGCACCCGGATGGGCCAGTCCATGAAACTGAGTCATAATGTTGGCTCGATGGTTTTCTGGAACGTAAGGACGCACTTTACAATCATTTGATACATCGACTATTAGCGGTGAGCGCAACTGAGAAAATTTTTGGGATTCAAGCTTCAAAGAAGTTGTTTTGGACGATAAAAGCTCCTTGAGCTGCCGATCACTTCGTTGATCTTTGGCGATCGCTTCAAAGTCAATGTTAGCAGCTACAGAGTCAACTCTTGACAACGCATCCGCGACAATGTTGTCTTTGCCGCTAATGTGGCGAATGTCTGTCGTGAATTCTGCTATGAACTGGAGATAGCGTTCCTCATGAGGAAGACGACTTGTGGGGTTTGTGGTAAGGGCGTAGGTCAGAGGAAAATGGTCTGTGAAAATCGTAAAGTGCCTGCCCTCAATCAGATGACGAAAATGTTTAACAGCTAGTTTTGCAGCTGTTAGCTCTCTACCGAAGGTAGAATATTTTTGCTGACTCGAGGAAAATTTTTGCGAAAAGAATCCAATTGGCTTCCACGTGTCCCCGTCCAATTGTTGCAAGACAGCCCCGGCTGCACAGTTTGACGCATCTACCATGAGCCCAAGAGGTTTCGATGAATCCGGGTAATGCAACAGAGCTGCGTCAGCAAGTGACTGCTTACACTGCTCAAAACAAGATTGCGCTTGGTCGTCCCACGACACTTTTCTGTTGTCATTTTTACGATTGTCTGGTATGAGCTTTCGTAGCTTGTTTTGAACCTCCACGGCATGTGGAACGAATCTCTTGTATACGTTTATTAAAGCCAAAAAGCGGCGCAAATCCTTCACAGTCGTTGGTTTTTTGAAGTCAAGAACGGCTTGGACTCTTGATGAAACTGGACGTAAACCATTTTTGTCTACAAGGTAGCCGAGAAACTCAACTTGCGGCTGAGCGAAAACGCATTTATCGGCATTGATAACCAAACCGTTCGTTTTCAGCCGTTCAAGAACTATCCTTACGTGCTCCATGTGATCCGCTTTTGTCGAT
>TR44|c0_g000065_i1
TGGATCGTCAGTGGCACAGCCCTATTCGACTGCTGCTCGAAGTACAGTTCCTGAAGTTTCGCGAACAGCCGAACAATCGACTGCTCTTTGGCCGAACCGATCAAGTGGCCGATAGCGGAGGCGAAATACTTACGAACAGTTGCGTTCCGGTCCGAGAGGCCAGTGAAACAAGCTCCCAGGTATTTACCGGTCAACGTTTGCATTTGCGAACCCAGGTGGATGCTTACCAGGCAGATGAAGTGCGCACAGGCAACCTTCGTTCCCAGATTGACTCCGGTTTTCATAACGTCCAACACCGCCGGGGTCATCTTCTCCAGTGTGTCGTAATCGATGTGCCTAATACACTTGGAGAGCGTCTCCATGGTGTAGTGCTGCTTGGCGGCCTCCGCTCGCATCGAGTCCACCACTTCCTGCGTTCCCGACTGTCCGGCCATCATCGTCGACAGGTAGGACAACTTTGCAGAATCCAACTCCCCGGTTGCTTGCAACAGGCACGGTACCAAGCTGGTCAAGTGCGGCAAGATCAACGATCCCGCCGAATCAATCAAATCCGACAGGGTCTTGATGCTCAACTTCCGGATCTCGGCCACCGTATGGGTTACTCCCTGTTCCAAAAACATCGGAATGATCGAGCTGGCCACGTTCAGCCCCGATTTGCTATGATCGCTCGAAGCGGCCACCACGCAAACCTTACTCAGGGCACTGGCCGTTCCCTCAGCGGCCATCCTCGTTCCTTCGTGAATATCATCCATCACTCTGAACAGCTGACTCCACAAAAACGCCAATTCCGGCTCTGGAACTCCTTTCTCATCCACCTCCATCCGATCCTCGCCTCCGTTCTTCTTCAAATCATCCGATCGCAACTTCAACCCGGCATTCCGCTTGATCAAATCCCTAACCGCCAAACAGCAAGCAATCCGTGTCCTCCACTCCGGCGACGTCAAATTCTTGCTCACGTCATCCAAGATGTCCCAATAGTACGCCTCCACCGTAGCCTTCG
>TR46|c0_g000068_i1
TAGGATTCCGTTCCGGACGATCCGCTCCGTATCATTCTGAAGTTCTGAGTTCCAAGAGTCTCTACTTGGTGTTCATTGATTACGTGAAAGCTTTCGACCGTCTCAATCGCGAAAACATGTGGGAAGCCTTCGGGCGCAAGGGTGTCCCTTAGGCCGTCCCTTATTTTGCAAAAATTGGAAATGTTAAAAGTTCGTTAGTGGAAAACGATCATTTTAGCTAAGAAATGATCGTGTCAAAATTTGAAGTCCGTATCTCAAGGCTAAGTGGTCCCTCAAGGGGCCTAAAGTTGTCAAAAACAGTATGGGACCAAAAAAACATCAAATTTTTTCCAATGAAACAAATACGCTAT
>TR47|c0_g000069_i1
TTTTAGTATAGTTTGTGTGATAGTAATTACTTCTATCACTGATGGCTAGCAGCAGACCAAACAACGCTTCTTCCCGAATTTTGACGAAGAGGGAAAAGTCATAAAATCAAAGCATTCGAATTGAAAGAGTGTTAATGTTTACCTACTTAAGAGTATGTCCTTGCCTTTCTTCCATCGATCAACAAATGTACTCGTAATATTTGGGCTTTGATAATACTACTCGTGGAGAAGGGGATTCTCCACTGAACTGTGTTCCACATTTTTGCTTTATTGTGTAGCATCTCGATCAATACAGTTTGTGAAACAACTGAGCTGTACACCTTTTAATCTAATATATAAATAAAATTAAAATTAGATGTCTCCATAATAAGAAATTGTCCTAATTGGGTTTTCTATGGGCGAGGGGCTTCAACTCTCTTTTTGTTTTGTCCTGTGAATCTCTTCAATGATTTTCAGCTGATGTTGTTTGAGTCAGAGCAGTGTTGTTGCTATTGTTTTAGTTTGTTGCTTAATTTGTTGTGTAGAGCTAGAGACCTACATTGTTTGTTTTTAGGCGGTCGACGATTTCAGGTAAGCGATGAGATCGGCACGCTCGTTGGGCTTCTTCAGACCAGCGAAGATCATCTTCGTGCCAGGGATGTACTTCTTCGGGTTTTCCAGATACTCAAAGAGGGTATCTTCACTCCAGGTGATTCCCTTAGCCTTGTTGGCATCTGTGTAGGAGAATCCGGCGGCTTGGCCAGTTTTGCGACCGAAGATTCCGTGCAGGTTCGGTCCGACCTTGTGCTTACCGCCAGCTTCGACAGTGTGGCACTGCGAGCATCGCTGAACGAACAGCTTCTTTCCCTTCTCAACGTCTCCAGCTGGAACACCCATTTCGAATTAGGATTATTGGAACTAGCAGGTAGTCGAATCGAAGCAATCCACTTCCATTGAAAAAGGGCACTTGAGCGATAGGAATCGTCCCTTGGCCTTAGCCTTGGCTTCGCCGTCACAATTTTCAACTCGATTCTTTGTTTCGTAACAGGGCAAATCCCGAAATGAAATCACTGGCTACCTGATGGTTTGATAATCACTTGCCACGGGGTAAGAAGAAAAACCACGCCACCACTCGAGTGGAAAGTCCAAACAAAATTCGCCTTT
>TR48|c0_g000070_i1
TCCTAGTTTATTTCAATAAATTATGTTCTCGAGCGTTTTTCGAGGTTTTTAGCATTCCGTTTACTTAGGCTCTGGCCCAGCGTTTGCAGTAGTTTTCCCATATGGAGTTCTCTCTAATAAGGAAGCAACTGAGCTGACTTGGGATAGCGTGATGTTTAAACGGTCATAGAAGCTGATTAATATGGTCTGGGAGGGGATTCCTCATTCGTTGCGTCCGCTAATGTTGATGAGGCTTTTGAGGGCACTACAGAAGCTCAAATCGGAAACCGTCCTTCGGATTTAAATCGCAAAGGACTTCCGAATATGTAATAATGCTCTGATAATCTCGAAGCAAATCGAGATTCGAAAACGACCTGTTCCGTGTCATGTCGACCAAAGTTTGTTCCAGGTCGCAGATTAGCACCGAAATTCTGGAATCTGCGGGGAAATGCTTGACTATATCCGAACATTTGGTACTTCCAGGGAATTGAGGTAATTGTTGTCTCTCTGCTTTTACGGCTGGATGAAGAGGATGCCCCTGGACGATGGCCACGATCTACTGCTGGCTCTAGAAAAGCATCTTTCAAATTTCTGAGACGTTATTTCTAGGTTTAATTCAGTTTTATTTACATTTGATCCCGAGTTTGATCCTACAACACTATGTGAAAAGAGCCTAACTAGGTATTTGATTGCAGCAACTTACACTCAAACA
>TR50|c0_g000074_i1
GTATCGTATCTATCAGAAAAAGGTCAATGTGAAAGCTAATCCCTGGATCCCTGCATATCTTTTGCCTCAACTTTTCTACGATTTCTTGTAGCAGTTTTCCCGGGATTGATGCAAGGATTCCTTTCGAAACTTCTTCCGGTATTCCATCCAACGCTCTATTCAGAATAAATTCTTCCCGGATTTTCCTAACCACTTGAAGCTTTTGAATTTATCCCGGAATTTCCGTGAGCTCCAGGTGTTGCTCCACCTAGTCTCCTTTTAGAAATTCCTCCCAGATTTTTTCTAGATTTCACCCAGAATCCCTCGGCGATTTCTCATGAAATTTTTACCGCGTTTCTTCATGGAAAATCTCAGGTTCAACTTCAGTAGGAATTCCGGAAGATCTCTTTTCATTTTTCTCAAGTAATCCTAGCGAAACTCCAGGAAACAATCTCGGGAGAAATTCCTGGAAGGAACTCGGTGAGCTGAACATGTTGATGTTGTATAATACACGAAGCTGTTTCAACGTACTGTTCAGTTCAGAATACAACACAGTGACACTGATGATTCTAGTATTTATAAGTAGGACTCAAATAATGTGTGACTATCTCCTTTCCGACACCTTGGTGCGTATAAACTTACAGAAAGGCAGCTGTTCTTGGATTTTCAAAATGTGCAATTACCTCCATTGCTACGGGCATCAGGATCTGCTGCCAAATGGCCAGGTAGTCCCCGTTCGTCATCCCAGTCCGGTTGAGTGGCACATTAAAGTTGTAACCCAAACCTGCACCGTCTCCGACGTAGTCAAAGTCCGACTCTCGCAGATTCGGCCAAAACTTGCCGCACTCGTATCGATGAATCGAAAAGTACAACACCCTCGGATCATCGTAGAACATCCGCTGGGTACCCTGGCCATGGTGAATGTCCCAGTCCACCACCAGA
>TR52|c0_g000076_i1
CGAGTACGACCGCTGCCCAAGTCACGACGTCAAGTTCATCATAGGAGATTTGAACGCTCAGGCAGGCCAGTAGGAGGAATTCAGACCGACGATTTGTAAGTTCAGCGCCCACCAGCAGACGAAAGAAAACGGCCTACGACCCATTGATTTCACCGCCTCCAAAAACATGGCCGTACGTAGCACGTAGCGCCTTTTTCAAACACAGCCTCTCTTATCGTTACACCTGGAGATCACCACAGCAGACGGAATCACAAATCGA
>TR54|c0_g000080_i1
TAATTAAAAGATGGCATAAATTTGTTCGTGAGCGGAATTAGGACCACTTTGGTCTCACACCAAATGTAATAAAATCATACTTTTATGAAAAGTTTTACATAAGTCTTGATTTGTATCTGATTGCACTTAGATTGAACTAACATAAAATGGAAAAACATTACAAATTGGCTTAACAGTCATTCAACAGATGATGTTTTTCTGCGCAACTGGCCTTAGATGAGCGGAATCTGGTACCCTGATGGTAATTCATGCAAGAACATATCGAAGAAGAGTTCTCAAGCACTGCTAAGAAGTTCTAAAGCACTGCTGGTAGAATTCCAAAGGAGAAATTATTTGAGGAATTGATTCAGGAGTTCCTAATAGAATTCGTGGAGCAACTGGCAGGAATTCTTGGAAAATGACGGAGGCTAGATTAAAGGTGTTTCTAAGCAACATTTCGAATGAATCCAGAGGAATATTATGGAGCGATTTCTGAAACAATCTCTTCGGAATTTCTTATTCTTCTGGAGGAGTTTATTGAATTCCAATGACGTTTTTTCGAAGAAATGATCGGTTAGTGGAACTTCTGATGAACTTTTAGAAGAACTTCTGAAGCAATTGTAAAAGAGACTCCTGGATTTCACGAAAATGTTTGGTTGTACTCAAGCATTTTTCACTTATGCTTTGTCATATATAATTCAGATCACCACGTTGCAGTTTTAAAATCTGCTTCACGGCCGAAAACTTTTACGAAATCAATGAACACCGGATAGAGAGACTCTGTTTCGTCAATCGTCTCCTATATACGGTAAAGGAACACTTTGTACAGAACTTTGAGAACGATACCCAGTAACATGATGCCCCGCCAATTGTCGCATACAGTCAGATCGTTCTTTACTAAGACGGCTGAAATCCAGTCGGCCTAAAATATCGCGGTTTTTCATATATTGCAGAATAATTGATGTAGCAGTTGCGCGGCTACTACGGGT
>TR55|c0_g000083_i1
ATATTTGCTCAATTCGTCGAACTGAGTTGATTGGTATATATATATATAAGAGACCTGAGTACCAAACCTTCGATCCAAAGTCGGTTTTCAAAGCAATATTCGTACCCTCTTATGGATGTAAAACGGCTAAGAAATAAACAAAAAGTAATGATTTTTAAATTGTCTTGTATTCCATGAAACTTATTTTATCGAATGTCAACCAATTAGATAACAAAGTGTATATAATTCTAATAAAACCCCCATATTTTTACAAGCTAAGCTTTAGGGGCTCGATTTGTAAGGAACCACAGAACTCCAAACAGGAATATTGGCGGACTGGTCAGTACGCTTCCCTTCTCCAACAACTTGGAAGCTTCTTCCAAGCTTAACTCCACGACTTCGATAATCTCATCACCGACGCCTCCCCCTGCCGACGCAACCCGATCCTGGTCGGTAACTTCCACGTAGAACATCACCTGCAATGCCCCCGAAGTTCCCACTCCGGACCGGTAGCTAATAATCTGCTCCATTCGTTCGACCGGGACGTCGTACCCGCACTCCTCCAGCACTTCCTCCCTCGCAATCTCCGCCAGCGGAATCGGCTTATCCACAATTCCCGCACACAGCTCCAACGTCACAGCCAAACTGGGAGGATACTTCTTCATATCAATGCTCCGCCCATCCGTGCCCGCTTCCGCACTGACCAGCCCGTGGTAGACGGCTGGACGGAACTGCTTCACCAGCACCAGCTTCTGACGGCTGGTGTTGAAGATGACCACCGAAACCGAGTCGTGCACCTTCAGCAGATCCCACGATTTCTCTTTGCCATTCTGCGTATAGTAAAACCGAAATGGTTTCACATACGGTGAATCCTCCGGCAGTGGTCCATAGTGGATGTTGCTGACGTCGTTCATCGTCCTGCTGGAAGTTCCCCAGCTGTTGTTCGCCTTCCGTTGTCGTTGATTGAAGATGCTGCCAAAAGCGATACTAATCGTCTTAGTAGGCCGATGCGAGTGTTCTTGCGGAACGAAGAACGTAGAAATCGACCTCGACGTCGACGACGACGGTCGTGTGGTGGAAGTGGTACAAGATCGGAAGAGCACACGTCTGAACTCCAGT
>TR58|c0_g000087_i1
TCTTCAGCATAGTCCACATTGAATAGCAGTTTGATTCATTCACATGGCACTCTACAGAAAATACACTCCGATTTCGTTGCACATTCAATTATGTTTATTCACTAAAATACACTAATATCACATATTGTTGTCAGTCTCAATGATGGTGTTGGTACAGATTGGCGTAGCTACTGGCATGACCATGTCCATGATCGGCACCAGAATGATGGTGTCCTTCTTCATGGCCATAGATTTGCGGATGCTGGGCATGGCCAACTCGCTTCACGTGAGCCTGGAATCCATGGTGTTTGTCCGACGTATACTCCACGACGCGTTTAGTTCCATCGGCTTCATGTAGAGTATACTGTCCTTTCACAACATCGCCATCCCGGTGCTCCCACTGATCCTTGCTATCGCCGGTGTGGAAATCCTTAACCCCATATTCAAACTTGTACTTTGGGTGGGAGTAGTGCTCCTCGTGGTATTCGGCGGCTACGGCTAGGACCAAAGTGGCAACGGCAAACACGACAACCTTCATCATGGTGACTGAGTTCTTGAGCTGTGACTGGTTGATAGAACACTGTTTGGCTAAGTGAGCGAGTAAGCCGCTTTAAATACCGCAAACCAATCATCGTGATCAAAAAGCGGCAAAAATC
>TR67|c0_g000100_i1
ATTTTTGATTTTGATCTGAATATCATTTTTCGTCATCTAAAATCGATTTGAACGTGTTTTGGAAGATGATTCTTTTTAATTCCCGCTTTCGTGAATTTCAGTTTTTGATTATTCTAATTTTTATTTTTGAACATCCCCCCACTTTTATATTTTTCCTGGAAGCCTTTTCGGGATGCGGATTTTTTGAGACGAAAACATTTTATGATTTTGTGACTATTGTTGAAATATTAATATTTTATTTTTTTTCATGGAAAATTTTATTTTCCGTATAATTGTAAGGAAAATAATTTTAGAGTGTATTCGTTACCCTTAAACTATTAAACAAGGATAGTATGATTTGGGAGGCACGGTTGCCGCCCGATGCGTGGCCCGACGGTACTCGTTTCGAATGTGAAAGCAACCGAAATGTGAAATGTTCGAGCAGACTGCATGTTTTTCACGGCACTGTTGGCACCGGCGCAATCCAAGTGTTCCCACAGTCGGCATTGATCGCAAACGATCATGGGGGCGTTGGATGAGTTCGGGCGCTGGCATGACTTGCATGTGAAATCCGATTGCCAGTGCTGTCCATCCATCCTGACAACCCACGTACAAAAATTCTTTTAGAATGTTGTGGGGGAAAGCTATCCAAACTCTTTTCAGCAGACCTTATGTGTTTGACAGTGAGCTAAAATATTTTTTGTGACTTTTCAGAGGGGTGGATCGTATCACGTCTGCTCGAAATATTTCCAATGTACTTTATCCGTATGTCTGATACTTAAAGATGCTAGACTACTAGCAGGTCATTAATACTGACCGCGGATTGTTAGCTTCCTCCGTACAGAATTAGCTCTAAGCCGTATCCACCAACTAGATGTAAGCAATAACTTTAGTTTTAAGTTTAAAGAAGGCAAATTTCAATAAACGCACTTAATAAATAGGTATCGGTACTTCACATGTTCTGTTGTAGAATAATGTTATACAT
>TR68|c0_g000101_i1
TCACGGAATTCCTCCATTTGACCCAGGACACCGGCACGGAAGAAGACCTGTTGGTGGGAAAGTCGGGGGAACGGGGGACAAGCCGCGTGGTAACGCGGAGTGGAGAAAACATCGGTTAGATCACGTACGGCTTTAGATGCCTCCGGAGCAGGACGGCGCGCGTGTGCGGGAAGCACACACACGCGTTCCGATCCGGAGCTGTGTCATGATGGGTGAGGTAGATACAGACATGAAAACACATAGATTGGATTTTTACACAGAGAATAGGATGCAAGCGAGAGGAAGCAATCAACACATATAATAAGTTGGAATGACGTTCGGTGGGCAGATGACACATGTAATGGGAAATTTATGGATGTGGAATGTGCGTTTGCGAAGAGAGAGATAGGAAAATGTGGAATGTTATTTTTAGTGGAAATTGAGGGCGAGTGCAGAAATTCGGCACTGTTTAGAGCCGTAAATTTTCGGGTTTTATTTTTATTTCTCAAAAGGTGAGTGAGGAAAGGAAAAATTAACGCCACCAAGAGGGCGGATGTGTTAGATCTCATGCAGAATCACGGCATTTCAGTTTTTAATTTTGTTTTCTAGTGTGTGAGCTAGAAAGATGAAGTAGCACAACATATAGAGCAAAGCTATCCGGATGCGGAAGATGAATCACTTGGTTTTAAATTAACCAAATTTCAAGATTCTAAATACATGATGAACTAGATCTGAAACATTTGTAAGGTTTTATGAGAGAAACCTCATAAATGTGCCCCGAATTCCCAATCATCTCCACCAGCCGGATACCTTTGCCCATACACTCAACACCGTATTCAGAGACCGTCCAGTTATACCTTGGTCTTGCCCAAACGGAACTGTTCGTCCGGTAGTTGAAGATTGGCCAGAATAATCTGACAGGCCTTTTCTGGTGAACAGGGTTCTTTAATCTGCTGGGGGCACAGAATTTTGTATCTGTGTTGGGGAGAGTAAGAGTACACAGGGCATAATGATATTGTGGTTGCGTGCGCTTTGTATGGTACAGTATGAATCGACGAAGAGGGGGTTAGTTCGGTCGAGAATATCCTATCAACCTTAACTCTACGGTATTTCCTAGTTGGAGGGTTATGTACATAATGTATGATCTTTACTACACAGTCTGTTCATTGGGGAGGTTCGTCTTGGGAAACCTCTTGCGGACAACTGCTGTTTTGAGAGTGAACGAATGAAGTCCCTAAGCAACGAAGTGTTCCCGTGTTCAGGGGAGTCAACGGTCTCAATCGTTTGACCCCTGCCTGGGATCTGCGCGCGGATGACCAAAATGGAATATTTATAGTTCAGCATTCACGGCTTCGCAAGACGCCGGCGCGGATGATGGAGCTGCTGTGCTGCTGCGGCTGCTGGTTGCTTTTTACAGTTCGCCAAATTCTGATGATGATACTACTCAATCGAACTACTACTACTACAACTATAGGAAAATTTTGACCATGCCTTGGTGACGCCCAATCGGTAGTGCTCCTGGCCCATGTTGACGCTGTTGATGATGATACCGCCGACGGTTTTGCCGTCCTCGATGCCCTCAATGGCCTTGGGGCAGAGGATTTTGTAACTATTCGTATGGTGAAGTTGATGCGATTCGAGGGGAAGCATGTTAGGAGTTAACGTATTTTTTGGGGATGTGGAATACAGTTTCCGGGGAAAAAGAAAATAACCAATTGGTATATGATTAGCATTCAGTGGATTGTGGGTGCATTAAAGGGTGCGGATGAACTCGATGTTTCAGTTTGGGTTCATCCGCTAGGTAGGAGTGGAATTCATGGTGTATGGTGGTGTGTGTTTGGGAGAGAGCCAAGCCAAGTCCAGATCATTGACGTTCAGCTTTGGTTCATCTCAACGAGAAGCATAGACTACACAAGTGTCACGGGGTTCATGGTAGATTGCAACAGACAGGCATAACGGAACGCATACAAAAGGGTTGATGTTGACATAACAAACGGTATTGTATTGGGGATTCATGCCTTGGTGTGTCCGAGACGGTACGACTCGGTATCGAGACCGATGGAGGTCA
>TR69|c0_g000102_i1
TCACGGAATTCCTCCATTTGACCCAGGACACCGGCACGGAAGAAGACCTTGGTCTTGCCCAAACGGAACTGTTCGTCCGGTAGTTGAAGATTGGCCAGAATAATCTGACAGGCCTTTTCTGGTGAACAGGGTTCTTTAATCTGCTGGGGGCACAGAATTTTGTATCGCAGCTTGAAGTCAGGGTACATCATTCGGTTGGGGAAACCTTTACGGCAAATA
>TR71|c0_g000104_i1
AAAAAACAGCCTTTTTTATTGGTCACGTCACCAGCAAAAAGCTTTTTCTTAGAAGAAATTGTGCGTCGGAATGCGCCCAGGGCTGCAACATCATGGGAATGGTTCTCTGAATTGATGCAACACGTTGACATATTTAGTGGTACCGGAATCGAAATCAAACCGACTGCCAGGGCGGCGTCATCGGTGTGGGGTTCTGCAGGTAGGACATGACCACGGCGCTCACGCTCAGCATGAACGAGGACAGGACCTGTTTGGCGTCGTCGCTGACCCGGGAATTGGCAAAGCTAATGCAGGAACAGTACAGGGCCAGCCAGGCGCACCACTTGAGCTTCATCATCAGACCGCACATGGAGAATATCATACCGAGGATATTCATGTAGTCGGGCATGAGATCATCGCCAACACCGGCTCCCTGGCTGGCACTGTCGATTGGTTTGTAGCGATTGATTTTGTCCGGTCGACGTGGATCCACGGTGGCGGTCATTTT
>TR73|c0_g000108_i1
ACGCGCTGCCGTCGGAAGCCGCATACCCGTGGCTACAACTTCTCGTGGACGACCAGTTCGACTTCCTCCAAGGTTTGAGCATTACGTTATGTCCTGAAGAGGGAGATGCTATAGCACCTTACAACTGAATTACCTTGGTGCTAGAGAGAAATGTCATTGTTACCAACATTGTTTTTTATTATTGTTTTCCGTCAAGTCAAGAGCTTGTAGAAAAACGATTTGCCTCGTGCAAGTACATTTTGTATACCTTCGAAAAGCAAATAAAAAGTAATTATATTTAGTTGTTCCTGTAATCCGCCGTGTTTTATTTACGGGACACAACATTGTGGCGACGAGGTCGGTTCGGTTCGAAGTAGTTTTCGCGTCGTTTCCGTCGATTTCTGCCGAAAAGCGCATCGGTACGTGATTTCGCAATGGCGAAGGAGGCAAATCTCGCGAGCATCCTCGAGCAGATGAGCCGGTTGATGGAGGCGCAAAGCATCGCACAGAAGGCGCTTCTGGAACAGCTCGCGAAGCCGAAGGACAACGAGTTCCTCATGGAGACACTGTCGAAAACCCTCCCAGAGTTCTCATACGACCCGCAGAACGGAGTGGTTTTTGATAAATGGTACGCACGACACCAGGAAGTGTTCACCAAAGGAGGCGCCGCTTTGGACGAAGTGGATCGAGTGAGATTGCTCCTACAAAAATTGAATTCGGTGGACCACGACCGCTATGTCAACTTCATTCTGCCGAGGACCCCAAAGCAAGTTTCATTTGCGGACACAGTGAAGACACTGACGGAAATGTTTGGGCACCAGACGTCCGTGTTTTTCCGTCGATTCCAGTGTTTACAAACACGCAAGCGAGACTGCGACGACTTTGTCACCTACGCCAGCACGGTGAACAAAGCCTGTGAAGATTTCAGCATTAACACCATCACAGCGGATCAATTTAAGTGCTTGATCTTCGTCGCTGGGCTGCACTCGGAGAAAAACAAGGACATTCGAACGAGGCTACTGGTGAAGATGGAAGGTGAGACGGCAGCGGATCCGATGACTCTCAAGAAGTTGCTGCTGGAGTGTCAGCAAATGGATAATCTCAAACACGACACAGCTGTTATTGAGAATCCAAAAGCTGTCACGTTCGCTGTCTGTGATGCAGTGCAGAACAACGAAGTGCGAAGCAATCGGACTCCCAACTGGACATCGGAGAAGAAGAAGCAGACAACATCCAAAACTCCGCGGCGACCGTGTTGGCAGTGCGGGCAAATGCACTTTGTTGCTGACTGCTCGTATACAACGCACACCTGCCGCAGCTGCGGAAACGTGGGGCATAAGGAAGGATATTGTGGGTGTTTCTCCAAACCGGGAGAATCCGCAGCTTCTGTATCGAGACCGGTACCACCCAGCGGAAAAAGGAAGAAAGCTAAGCCCAAGAAGAAAGCCGATCAACAGTTCCATTCAAAGAGTGTCTATGCAGTAAACACGCTCAACACAGCCGGTGTCATCGAGAGACGAAAGTTCATCGATATTATCATCAACGGTTTCCCGATTGAGCTCCAAATCGATTGCGGGTCGGATTATACGATTGTTTCGGAGGAGTCCCTACCACAGCTAGGACATCCGGAGAAGCGGTCAACGGATCTGAAGGTGTCTACAGCGTCAGGCAAACCGCTACCACTGGATTCGGAGTTCGAGTGTCAAGTCACATTGAATGGAACGACCAAGCGATCGGTGTGCTACGTGACGCCAGTGAAAGGATTCAACGTGTTCGGCAGTGACCTGATGGATCTTTTTGGACTATACGACGTTCCAATCAACGCGTTTTGCAAGCTGGTCTCAAGCGAAGCTGAATCGGAGGCGTATGCGAATGCTTTGAAGGCTAAATTTCCAGCGGTGTTCCAGGAAGGGCTCGGTCTGTGCACCAAGGCGAAGGTTCATCTCTTTCTGCAACCTGGTGTTTCGCCGGTTTTCAAACCCAGAAGGCCGGTGCCGTTTCACTCCCAACGGCTGGTTGAGAAGGAGCTACAGCGACTACAGAACCTTGGCGTTATCGAACCTGTAGAATTTTCGAATTGGGCTGCACCTATTGTTGCAGTTCGAAAGGCACAGCGAGATGCGGAAGGCGATCCAGTTATCCGCGTTTGCGCGGATTATTCTACCGGGCTTAATGCAGCACTTGAGGCAAACAAATTTCCGTTACCGACACCCGACGATATTTTTGCGAAACTGGCCGGTAGCCAGTACTTCAGTGTGCTGGATTTATCAGATGCCTATCTTCAGATGGAGGTCGACGAGGATTCACAAAAGCTGCTGACGGTGAATACCCACAAAGGACTCTTCAAGTATAAGCGGCTCCCTCCGGGGGTGAAGTCGGCTCCTGGAGCCTTTCAGAAGGTGATCGACAACATGATCGGTGACCTGGAAGGAACGGAATCTCTGCTCGACGACGTTATCGTTTTCGGAAAAACTCGAGCCGAGCACGATCGGAATCTCAACAACACTCTTCAACGGATTCAGGAGTTCGGATTTCGACTGAAGCTCGAGAAGTGCAAGTTTGGCGTGACTCAGGTTAAGTACTTGGGACACATCATCAGTCGTGATGGTCTACGCACAGATCCCGAAAAGGTAAGAGCTATTGTACAAATGCCTCCACCCAAGAACGTGACGGAGCTACGATCATTCTTGGGCGCAATAAATTATTACTCGAAGTTCATGAAGGAAATGCACTTTTTGCGCAAACCTTTGGACGAGTTGCTACAAAAAGACAAGAAGTGGGTCTGGACCGATGAATGCCAGCGTTCGTTCGTGAGGTTTAAAGATCTGTTACAATCGGACTTGATGCTTACACACTATAATCCTGAACTGCAGATTGTAGTGGCGGCAGATGCTTCGAACACAGGCATCGGAGCGACTATTCGACATCGGTTCCCTGATGGTACCGAGAAGGTGATTCAACATGCTGCAAGGTCATTGACACCGACGGAGCGCGCTTACGGGCAGATAGACAAGGAAGCTTTGGCGCTAGTCTACGCCGTGACCAAGTTTCATCGGATGCTCCTTGGGCGGCCATTTATTCTCGAAACAGATCACCAACCTCTTCTTCGCATATTTGGCTCGCACAAGGGAATACCAACACACACCTCGAACAGATTGCAGCGATTCGCCTTGACTATGTTATGCTACGATTTCAAGATCGAATACGTTAGTA
>TR75|c0_g000113_i1
GAAAATTTTACTTATGTCTCCAGTTATTCCTCCATGAATATCTTCAGTAAATCCTTCTCTTCTATTTCTTCACGAAATTCCCTTAGATCCCTTCTGACATTTCTTCAGGGATTCTTTCCAGAAATCCTTCTTGTTTCAATGCCACTGCTTTATGTTTTAATTGTTTTAATAAACGGTTACCATCCTGATTGAGAAACATCATCCAAATAATGTTATTAAGACGCCAGTCGTTTCCATGTCATTCCGGCTATGGATGGGAACACTCATTTATCAAGAGGTTCATTTGTCAGCAGCGGTTTTCAGATTGGACACCGCGGTTCACTCAGTGTATTGTCGGGCCGCCACCAAACCAGACGTCGCACAATCAAGTCGTGACGCGACGTTTTTGAATCATGTCAAAAGTAGTGCGCATCCTTCCCGTTGCTGTCAGCAACACAGCGCACTAGATGCGAAACAGTTGCGACAGTAGTGAGAAAGGGACAGAAACATGTTGAGAATGTCCTGGACCATTCCAAAAGTTCGTTTTCTGTCATGTTTGGTGGAGCAGCTGATGGAACTTTACTACCACCCTACATTGTGTACGCTGCGCTTTATTTGTACCCGACATGGACTGAAGGAGGACCCAAAGGAGCCCGATATAACCGGACTAAATCTGGATGGTTCGACAGACTGGTCTTTGAGGACTGGTTCCTCACGATTGCTCTTCCATACTTCAAAAACCTGAAGAACAACGATCCGAAGGTTATTATTGGAGATAATGTGGCATCGCACGTGTCGTATACAGTCATCCGGAGTTGCCTCGACAACAACATACGGTTCGTGTTCCTGCCACCGAATGCAACCCACTTATGCCAACCACTAGATGTTTCATTCTTCCGACCACTGAAAAAGTCCTGGAAACTGACTCTTGAAAGGTGGAAAAAGCGAGGACGAGGATGCGTTCCCAAACATCTTTTCCCCAGAATGTTGAAAACTGCAATTGACGACATACAAAGCAGTAATGCACAAAATTTGAAATCGGGGTTCAAAGCGACTGGAATCCATCCGCTCAATAGGATGGAAGTTCTGAAACGTCTGCCAAAAGGGATTGAAGCAAATACGACAACTGCTCCCACTCCGAGTTGTTCATTTTCCGAACAACTGGTGACCATGATGAAACAAGAGCGGTATGGTGAATCACCTCGAAGCATTCCGAAGCGACGCAGATTGATTGATATTCAGCCGGGTGAAAGTGTTACCGAACAACAAGCGCAAGTACTCCTCGCCAAGAAAGAGTCATCAATTCACGACGAGAACATTCAGAAGGACGTAATACAATCAGAATTAAACAAGAGCAAGAGGATGTTTTGATTCCTGTTTCAAACGGAAAACCCAAGAGAGCCAGGAAAAATCAAAAGGCGCAGGATATCCGAGAAGAGTTGCCGCCTTGTGATGAGAACGTGGTCCCAGCAGGTTATGGACGGAAGAGCATCAGGATCAAACAAGAGAGGATTAATTCTCCTCTCCCGCCAAAGGAACGTAAAAAATCAAAAAGGAGTGAAACAAAGAGCGTTAAATCTTCGCCAATCTCAAATAGATATGCGGATGAAGAGAACGTTTCTATCCCGTCCGATGAACCCATTAAAGTTCAACGGAAGCGGCCGGCTGTTGCTCGACCTGCCAGTCTGAAGAAACGCGCATCCCGTATCCGGTTCTGACGAAATTAAATGCATTTATTGTTTCTTTTCAACAGTTAAAGTGTATGAATTGTTTCG
>TR77|c0_g000116_i1
TACACTCTTTCCCTACACGACGCTCTTCCGATCTGAGGAATTTTTGTGGGAATCTCTGGAGGAATTTTTGGAGTAATTTCCGGAGGAATTTCTTGGGGAATCTCCGAAGGAATTTCTTGAGAAATCTCCGAAGGAATTTCTGGAGAAATCTCCGAAGGAATTCCTGGAGGAATCTCCGAAGGAGTTCTGTGAAGAATCTCCGAAGGAATTTCGGGAGCAATCTCCGAAGGAATTCCGAGAGGAATCTCCGAAGGAATTCCTGGAGGAATCTCCGAAGGAGTTCTGTGAAGAATCTCCGAAGGAATTTCGGGAGCAATCTCCGAAGGAATTCCGAGAGGAATCTCCGAAGGAATTCCTGGAGGAATCTCC
>TR85|c0_g000125_i1
CCGTTATGCTCCTTACATTCCGCCAGGAACTGTTCTCTTTTCTTGTTGATGATGCCGGTCGTAAAGGAATGAACTGGAAGAAGCAGCTTATCTAAGACAGCTTTATAACCTGTTAACCGACAAATGAAGTCGCTCAGCAACCATGGTCGCGTCAAACGGTGAGCTAAGACTTCACCGATTTCATAGAGCTTCGTGAGGTATACATCTGCTCCCGATACCGTGGACAACTTCACTCCCATAGAGGTTTCGCAGATGGTATTCAGTGTGAACTTGGACATGACGGATTGTAAGGCCGTTGCTACACCTTTGTCAACGTGTTCACCAAGTGTGAACATCAGTTGATCGCATTCTTCCACAAACGTTCGATGAAACCCGTTCAGTATGTTGAAGTGGAACGAAGGCGTTAGAATTCTTCGACGGTGCATCCACTTGGATCCGGTACTGTTGAGCAAGCCCAGGAGATCGG
>TR86|c0_g000126_i1
TTTCGTCTGGTTTCGATTTCTCTGGTGAGTACCTTCGAGGCTCTGGAGCCGATTCCGTCCTAACCAGCTCGGCCTTGGCAATTTTACCAACGGGGGATGGCTCTACCGAAGATGCTCTTTTAACTTTACCATTTCCGTTACTCTGTTGAACCATGGAAGGAGCAGAGATTTTCCTCTGCTTATTCTTCTTTCTCCTTTCGATCTTTCCGTTGTCCCCTCCACCGTTATCAGCAATCAACAAATTCTCGTACGTCCCACTTATGTTCAGTGCTTCCTCACTTGGTCGCTTCTTTTTCAACGTACCAACCGTTTGATCGCTGATCGTACCATCGATGGACCTCCTCCGTAACAACTTCCCCTTTACCGGCTGCTTCCCAATATCCATCTGTTCCAGTTCTCTGGCGATCTCATCTCGATCCGTACTCCTTCCACCCTTGGCACAGACTCGAATCATCGTATAGACAACCACAACCTGCATAACAAGAAACCCCCCAGCAATCAACGCAACATTCCACCAACTGAAAACGCCATCCCGAAAACTGAGGAAATCCTCCCGGAGCCGTTGGTTCTCCTCGCGCAGCTGGGCTTCGCTGTCGCGCATCCGCCGGTTCTGCTCCTCGATGTCGTGAAGCGTTTTGGCATAGGAGTTTTGCAGTTCTTCCACCTGCTTCCGGTAGCGGCGGCTCAGTTCCTCCAGGTACTGGCCGGAGAGGCTCATGTTGCGCTCCAGGGCCTTAATCCGATTCGAAAGTCGCAGGAACACACTTTCCGGTTGGCCCTTCTGCGAGCCCGCTGCAGCTGGAACGCCCGGCGTCGGTGTGGTCGTGGTGCTGGTCGTTATCGTTGGTATACTTCCCGATCCAGCAGCAACGCCATCTGCCATGTGTCCATGGTCCAGCAACAAGTTGTCCAGGTCTTCCATGCTGCTGGAACCGCTGTTCTGCTGCTGTTGGTCCAACAGACCAACGGAATCGTCTCGTTCTGGTGGAACTGGGTCCACCACTACGGTGGTGGTCGTTGATGCCGGTGCGGTTGGTTCTTCTGTGTTTCTTTCGGTGGTGGAATCACCATCTTTAGG
>TR87|c0_g000130_i1
AATCAGCGCAGTTGATTCGCACGCAGGAAGCTATATGATCAACATACATCATACTTTTGCATTACGTTTTGGTTCAGTGTTTCGTTGGTTCTCAATCACTGGATTCTTATTGCCGATGCGTGTGTCTGTGTGAGTTACGCTGTCGGTCGCCACATGGCCACGCCTACTTGGATTATTGCAGCAACTATTGTTGTTGTTGTTGATGGCGCTGCTTGGCGTTGATGCATGGCTACTTGGATGTGGTGCTTTTAGCAGACTGGTGCGGGGTTGGAGTAAGGCGGGACATATTAGAATACAACTGAAAAAATCATAACAGGAGCAGGCACCAAAAACAAACTTAAAACAAAACACTCAGATACAAGTCTACTAATTGGGTGTGAGGGGTGGTACCACATGACGAGGCTAATATGTGTGTATGTATGAAGGGATGGACGATCACAACACGACAACCAGAGTACAATAGTTGCGAACGAACGAACGAACGAGTGTGAGCGAGACAGACAGAGTGAGAGGTAGAGAAATGGAAGGACTACTAACTGGCCGAATTTACAGGAACATGATGGTGTAGATGATTGCTGGTGGAGGACGAACCCGTCACCGATGAACCGAAGGACGATGGCGGATCCGAGGAGCCGGTCGCGCCACCACTACTGCCATCGGTGACCACTATTCGTTCTCCGGACGATTGCATTTTCGCGGCCGCACCTAGCAACTGTTGCTGTTTACTCCTAAGCGTATCCTCTATCATTGTAGCTAGTTTTTCA
>TR97|c0_g000142_i1
GCCCGAAGAGAACAATTCTCACAGGAATTTCATCACTAGTTCCATGCGTGTAGAACTGGATTCCCGAAGCTTCCAATGTACTTACCACATCAGAAAAGTGCGGTTTGGTTTTCACACTGATCTGGATGTTATGCTTGCTCACCCGTAGAAGGTAATCACTTTTCGTCACAGACGTCACGGCAATCATTCGGTTGAGCGCGGGAACACTGGAACCGTACACGAAAATCGGCGGACACCTGATTTTAGTGGGAGCGGTACCCGACTTTTCTTCACCTCTTTTACACGTTTTTGACCACTGTGCAGTGGTAGCACTACCATCACCACCGCCATTGTTGACATCTTCATCATCGTCGTCAGAGAGCAACGCGAATTGATTCGACGCCAATAACGTTCCGGATGAACTCCCCTGCTGGGTAAGTGGCAGCTGGACGTTGAGCTGGTCCGCGGATGACGGCATTCCACCGAAGGAATTTCTGCGACGACGTTTTGTCGCTTGATCGGCAAACGGAGGTTTCACCGCAATCTCCTTCTGTTGTTTGCGGATCTTTTTCGAACCGTAGTTCATCCGAACCACGATCTGCGATGATCCAAGTCCATCGCCTGGCCGCGGCGGCGGCTTAGTTGACCTCTCCTTACCCAGGGCGTTAGCGGCACACCGGGAACACTAGGTAATAGAAAAACTTTTCGGGAGCAACAAAAATGATGTATACACACCGAGGCACTAAGGGTCAAAACTGATTTTATCAGTGTTTCCTGAGTATTCGAGTTACCTACTCCAGGTTTTCGCTGTTGAATAAAATTCCCTGAGGATTCCCGGTTTTTCAGGTAGTAGATACCCTGTTACATTACATCCTGTATCTTACCTGATC
>TR98|c0_g000143_i1
AAAATGCGGTTTGGATTTCGCACTGATTTGGATGTGGCTTTTACTCACCCGTAGATGGTAATCACTTTTCGTCACCGAAGTCGCAGCAATCATTCGGTTGAGCGCGGGAACACTGGAGCCGTACACAAAAATCGGCGGACATCTTATTTTAGTGGAAGCGGAACCCGACTATTTTCCGCCACCTTCACACGTTTTTGACCACTGTGTAGTGGCAGCACTATCACCACCACAGCCATTGTTGACATCTTCATCATCGTCGTCAGAGAGCAAAGCAAATTGGTTCGATCCTAATAATGCTCCAGACGGACTCCCCTGCTGGGTTAGTGGCAGCTGGATGTTGAGCTGGTCAGCTGATGATGGCATTCCACCGAAGGAATTTCTGCGACGATGTTTTCTCGCTTGATCTGCAAGGGGGGATACCATACTGTCTATTTCAGCTGTTTGCGGATCTTTTTGGAACCGTAGTTCATCCGAACCACGACCTGCGATGACCCGTGTTCATCGCCTGGCCGCGGTGGCGGCTTAGTTTACCTCTCGTTACCCATGGCGTTAGCGGCACACCGGGAACACTAGGTAATAAAAAAACTTTTCGGAGATCGGAAG
>TR102|c0_g000152_i1
GTGGAAGTCATTTTGATTGCCAGTCGTTTGTTGTGGCATGTGCGGGCTTGGATGCTGCTGGATATTGTTTTTGCGCAGTGGTTGTAGTTGTTGCTTCTGGTTGCTAGTAGACTGTTGATGACTGTTGGATGATGATGGCTTCTGATTAATTGTTTCACCTTTTTCGAAAGTGATAAAAGATTTTGCAGCAGATATAGAAAGCGCTGCAATTGGGTGGTCTGTGGATTCTGGAGGGCTGGAGAATTGACTTTTGGCCATATTTAATAACTGCTTGTCTGTTTTTTTGTTGATTGTGGTGTTGTGGTTGCTATTGTTGTTGTTGTTGTTGTTGTTGTTGTTGTTGTTGTTGTTGTTGTTGTTGTTGCAATAAGTGTGTCTGTTGCTGCTGATGCATATGTTGTTGATGCTGTATGTGTTGCTGCGGCTGAGTGTGCATTTGATGGGTGACTTGGTTGTCTAATTGAATTGCGTCCTGAGGATCTAATGACCGGAGGGTTTCAAATTTAACCCGTATGTCGCCATTATTGGAAATTGAATACTTACTAGACAGATCACGAGTATCATGGCTAGGAGCACAGCTAATATCATGATGCTCTGTCACTGGAGTTGCCGTTGGAGCCGGAGGCTCGGGTGCAAAGTCCAAGTAACCCATCGGAACACTCATAACGGAGCCGTTTATTCCAACCCCCATTCCAAGGCTGGTCATTTTGGCTTTTCCTTCTTTTCCTGGTGTTGAAGTTAAATCGCGTGACTCCAACACAACTATAGACGAGGATCCATTATCAGATACTGCCGTCTCTAAATTACTGTTATGGTTTCTACCGGATGATGATGAATTATGGCCACTTTTGGAATCTTGTCCGCTTTGGTTATTGTTGCTTTGCGAGGAGGAAGAATGAGCGTTTCTTGTATTCGACGATGGCTGAGAGCCAGACGGAGGCGGAGGAGGGCGACTGTCAGGTGATTGTGAACTATAAGGTTTGTACCGCTTTACGGATGGTGAGAAATCCTGTTCGTATTGTGGTTCACTTACTTCGCATAATCCTTTAATTTTTAACTGTTCCGCAGTTCGTAGCAGACTCTTTCATAGCAAACGAATGTCGGCGTTTATGCGTTCTACAAATTTCACTCAATCAATGAAATATATTCCTTCTATAACTTGATTTTCACCATATGCAGAGATTTATTTGTATCCTACAATAAACACTAAACACTGCTCACTCGCGACGAAATCGTATCACATTACTCTCAACTCTTCATCGGAACCCGGTGACAGCGGTGCTCTACATAACAGACCAATGGAAACTAACAGATCGGAAGAGCAC
>TR105|c0_g000157_i1
GATATCGTTACACCAATCTTTTTGCCTTTCCGAATTTCATAATCATTCAGCTGGAATTGGAACAAGAGAGAGTTCAACAAACGAAGGGAAGAGAGAGATTTTTGGGTTCAATGCATACTCATTATTTTGGGTTTTGTTTTATTTTTTTATGAATGATTATTTTGATTAATGATACTTTTGGAGCTTTATGCGAAACTAAAAACGTGATGGGAAATGTTGAACTGAAAAATTTGATGGAGCATACGGGAGGAGTGATGGGAGCGACGCTGATCTGGCGAAACTAAATGGGGGGTTTTGAGGCTGTTGCAGCGAATGACACTTTGGATGACAGCTTGATTTGACGTTTTGGATGGATGAAAGCGAAGTGGAGATGTCTTTTTACTCTTGTGTTGCACTTTTTTCGTTGTTTGTTTTTCTGTATTTTGAAATATTTTTTTTTCTTCTTTTGGAACAGATAATGACTGGAGATTATTGGTGATGAATTTAGTGTTTGTTTACATTGCTTTCGGGCGCATACGTGTGCAAGTGGTTGCGGTTAGAAACAGTTTTCTTCTATTGGTTTTATGGTTAGCACACTTCTAGTACCTGGGCACTAAATGACAGGTTGCACTATCCATGTTTATGAAGTTATTGACCTTGCAGCGATGACAAATTAACACACAAAAGGGTATGACAACAGGGACAAGGGATAACCCAAGAGGTTAGGTGCTGCTAATATTGTTTTCATCTCGTACAAGGCTGTTGTAAGTTTCATGAGGTGACATTTGATTGCATTCTATTAAGCAAATAGTGTATCGTGGTATTTTTTCGATGATTTATGAATTTTGAAGCCAATGAGGTTAGAACATAAACCTAATCTAAATCATAAGCCTATTTTAAAACAAATAAATATAAACATTTTCATTTTCTTTGTTTTGCAGAAAACAAAAGCATCCATCTTCACTGTACACTGAGTGAAAACAACTGCTTGATTCGGAAGAAGCAATCGGTCATTGACCGAAGCGGCTGATGGTCGAGAAAATCAACTAAACACAAAGTAGTAACAAAGAATTGAAGATGGCAGCATCTGGTACTCGACCGCAGGAGATGTGCAATTACAGGAAAACGAAAAAAGCGAGCTAAACTTAATCTGCAAGTGCACGCACTTCCCCTCGAAGAAAAACAAAAGGAAAAAAAAAGCAGAGGGTGCATCTTGCTCTTGCAGGACAGGTGTTGAGCGCGGCCACCAACTGATTAAAATGTATTTCACTTGCATTTTAGGATGCAATTTTTGCAACAAAGAATACACCTTTCGCGCGCATCGAAAAGCAAGGGACGGATGCTACGCCGCGCAAAACGAGCAGGAAAAAACTGAAGATTGAAGTTGCAACTAAATCTGCTTCTCGGAGAACCTGTTTAGGTACAGATGCTTCCCCCTTGGTGGATGGCTTTGCTAGGGGGTACTTGCCGGCAATGAATTGCGCGCTCGAAAGAGGAAGGGAAGTGAAAGAGCGCGAGAGAGAAGAATGGCGATGAAGGAACAGATAAATTCGGTGGGAAACTGAGAAATTGGTGGTCCTCGATGCGTGAGAACCGCGCGAGCTTGGTCCATATTAGAGCGCTGCTGTTCGATCCCTAACTGGCACAAACTGATGGCAAAACGCTTGTGTACGTAGTAATGTAACCGAAAATCGTAAGATATCGGGTCGTGAAAAGATGCTTGACTTGGAGCGTTTCGTTCCACCTTAGCCATTACATGGCGTCAGTATTGATTATAAAAAATCGCGAGGGGTCCCAAGCCGACGACATCTTTGATATAGATATTTTGGCTTGTGTCACACCCCTCGAAAACTACAGATGACAGCTCCGTTTATTCATCTGTCAAACCAAAAGTCAAAGATCTTTTCACTTCCGAATATCTAGGCAAAAAATGGATGCGATGAGCTTACAAGTCGTGCATGGAGTACATAAATGGGCTGACGATGTGAGTGTGCGCAAAGGGACGAAGAAAAAACAGGAGAAATTTACTGCATTCAACCGCCGTTACTGTTACGTTACATTTACAACAGACCACACACGCGTGCTGGGTCTGGCTGGAGATATCTCATCAAGCAGAGGAATACACGCAAAAAGATTTGATGTGACGTGGGACGACGATGGCAGTTGGTAACCGGGACCGGGATGAAAACCCGACGCGATTGGTTGTCTATATGTATTGGTGAAGGACCGACTTCCTCTATTGTTCTTCATTGTTCCCTGTCAGCGCAGGGCTGCTATCGCAGCGTTCGATTGGTTCGTTGTTCTCAAGGTTTACTTACGCTCGCATTGTGTTTACTAAAAACTGGACGCGTCACACTATTGCTCACACAAACCGAATGGTGCTCAGTAAGTGGCGACAGGTGAAAACAAATCCAACGAAATCTTAACCATAGGTATGAACTTAACTTAAAAACCAAATAACGTAACTAGAGAGAGAGAGACAACAGAGTTGTAACACAGAAGCGTAAACCGAAAAGTTCCATTTAGAGCAGAGCGCACATCAACGTTTGGCGAGTTTGTAAAATCAAAAATTTAGGGTTTAGCTTCGGTACGACTGACTGTGTGTTTGTATGTGAGTGTGAGAGATAGTAAATATAGAAATAAAACAATTCGAACGGTAGCCAATGCGGGTGTTCGTTTGATTTTTACCTGTTAGTTTACCAAACTCGTCTAATATCTCCTCTTTGCCTTTTGATTTAGGTATGTTGCCTACAAAGAGGCGCAGATTCGGTACGCTTACGTTAATTTTCAAACATTTGCCGGACTTTATTTCATAGTTATCGAGCTGTGGGGAAGAAAATGGTACAAAAATGGTGAAGAGAAAACAAAAAATGAAGAAACCAATAATGAAAACATAAGAAATGAACGAATGAATGAAAGAAACGTAATAATCGGTTCAAGAGATAATGAATGGGGAAGAACAATGACATTCGATTAGTTGCTTTTGCTTTTTTTTTCGGAGGCCAATTTTTGGGGGAGAAAATTGGGTGGGTTGCTTTGCTTTGGGGGAAGAGGGAGGGGAAATTTTGAGCAATTGTTTCATAAATTTTGACAGATGAGGGATGGTGGAACAAAAGAAATAAGGGAACTAAAGATATTTTTTTCTAACAGAAGAATAATTTGTAAAAGTAAAAGGAAACAATGGTTCTAACAGTCAACTACTGAAAAACTAAAGATTAAAAAGAAACCTTACTTAAATAGTCGGAAATAAACATGCTCGTAAATAAAATAAAATCAGGTACGTCTACAGGAGAAGTCTTAGTTGTTGGTTTTTGAACAATGTTGGTGATGAAATCATAACAAGTAAAGGTGATTTGAAACAACCAAAACTTCTTTCTGCAAGTGCCAATGATCAATTTTGGTTTAAAATACACTTTTTCATTCCCAATCAATACGTAGGTACCCAACAGCTAGAAGAAGAAAATAGTCGACGAACCGAAAATTTAATTCGAAAGAAGAAATGCTTTGTAAAAGCATTTATTTGCCCACTCAAAGGTGGTTGACAAATGGGGATCTTATTGCCATCTCGTTGTGTGAACGTCAACTTCTCATGTACCTGAAGAACGATCAAATGGTCTACTTTCCATCGACACCAGGTGCTGAAAAGGAGCACTTTTCTTCTTACACATTCTGCTTAGCGTGATGATCAGGGCAACTGTAAGTTTCATGAAAATTCAAAGAGCAGTGCGGGAAAACGATTCCATTGATTCAGAGGTTGCATAACGCGTTATTTACAAGTAAATATTTCAAGATTTTCATTATTTCAGCAAAACTTTTAATGTTCAGCTTAGAATTTCGGTTATCTAACACAGGTTCCGCCAAAAACTACAAAAAAAGCAGAACAAATTCAGCCTAGAGGTATGCAACATTGAAATCTGAATGTAATGGTAGGGCATATAGTGTTGGAAACTGGCTCTTTCGTTATAAACATTGTAAACAATGTAAACATTGAAATTTGACTTGTATGTTTACAATGGATCTTGAAGGCACAGAAAACAGACATGGAGGCTTGAACCAAGGGAAATGACATATCCTTTTCTAATCGGAAAATCCGCATTTATCCGTTCCAAACCGTCGCTAACCGCTGCTAACTGGGCAGCAGTTAGACACGGTTAACAACGGTTAGCAACGGATAAATGCGGATTTTTCCGGTTAGCAAAGAAAGTGTCACTCCCCTGGCTTGAATACATTTCTGTGCAAAGAATTTAGTCGAACATCAACGCCGCCAATGATGCGTGTCCGACATACAGCTCTTTTTGACAAAATGATCAGGGGGACGACACAAGTTTTCACAACCTAAAAAGTTTGAATATCCCACAAAAAGTCGGCATATCAACTGAAAAGACGGGTTTACCATGATTTGTTTTCCTTTTTTCGACTGTTGGTATATTTTGGCTTTGGAAAACTTGTGTCACCCCCTCGGTGTCTGTGAGCGTCAAAATACACTAACAAACAATGAACTTGTCTACGGTGACGTCACACGCCAACGAAGAAATGAAGAATCAACTCGGGGAAAAAAGAAGACCGTGGATAAGTCCATGCATCGTCAGCACCAAGCGACGGTTACTTTGTTTTGATGCGCTAATCGTTAGGAAATGTTGGTTTCAATGATGCTGTTGCTAGAAATAAGAGTTTCCAGTTGCTTGTCAACAATTTGTTCAACATTCGACATCCGCAAACAGAGTCTACTTCATCCGAGCGATGTTTCATCCTCTCAGGAGATAATCTCCTAAAGACCGTAATTTGCCAATTCCGAGAATCGCCCATAAATGGCCATTCGATCAAAACCGACAACAACTTGTCTGCAATCTTCGAAAGCCCAAAATTCGACCTTCTGCACTGCTGCTGCGGCTACGGCTGCCACCGCCATGCAGTTCTTCTTGCCTTGTTCTCGCTAAACTGCATTTCAGCAGCAGCAAAACAAGAAAATTAGCAACAAAGCGAAACTGTGTGGAAAGTAGGTAGTAATTTATTTCCTCTGTCCCCTCCCTCCAGTTCATCATGATTTTTTCCATGCTTCCACCCAGAAGCGGTAGCAGCTGCTACACCCATTTCTCCTTCTGATATGGCGGGAGCCTTGCGCTGCTCTGCATCCTGTTCGTTTGCCCTTAGCCAGAAGCGGAAGCCAGCTGACTTGCCACAGGTCATTAATTTTGACCCCCACTCCCGCGCACCAATCTTCGCGTCCTCGCTCCCCCGCATATGCATGTGGGGAGGCGGACGCCACAAGGAGAAAAGGTGAAAGACTTTTCCTTTTTCGCGTTGGAAGAAAGTTGCATCGAAACGGGTCGGTAGACAGATGTCCGTTTAGCACGGGAGGCCATCAATCTACCCCCTCTTCCACGAACGGTTGAACTTCCTGCAGTAGGGGTGCAGCAAGTCCCGTGGATTATCGCTTCCATTGATCATCGACGTTTAGCGCTAGCAAAAGTTGTCGTAATTGGAAAAGTTTGCACATTTCGAAGTCCGTACAGACACGAGAGTCGTACAGCTAACGTAGACACAATTCGCCAATTGTTGTGTAACTCGCAACGAGCCAGCAGAAGTTGAACGACACACAACGGATAGGTCAAAGGGTGGATCGCTCAAGCGTGTCCGCCAGGTACCGTTAGGTCGCCCGGGCCACGAACAAAACCGACGAAGCGTAGCTGATCGATGCCCGAACCAAACAAAAAAAAGCGGGGCACGCGCTGCATCGATCCTGCACAGCAGCAGCAGTGCAACGTGTGTTGCAAAAGTGCAGTTATTCGGGTGTTTTTGCGCGATCCTTCGCCGTCCTTCGTCCTCGTCGTCATCGGTAGCAAAACAGGCGGGTCCCCTGTTGCACATCCTGTTAGATCGGAAGAGCACACGTCTGAA
>TR108|c0_g000160_i1
ATAGACTCAATAGGTACAGTAGACGTTCGATAATTGCAACATGTTTACGTTTCACTTACCGAAAGAAATCCGATACCTGCAACAACTGACAGACGTCAAAGAACTGTCAGTTGCTGCAGAATGACACCAATGTGCATTCAGAAAACATCGCACTGCAACAAAACTGCACGCGAAAACCATCGCATCGCGGTTGACAGATATCGGTGCGATAACTGCAAAACTGTTGCAGTTAGCGGACTTGCAGTTAAAAAGCATTGCAGTTGAAACGTTTGCATCCAGCGAACGTTTACTGTACCCACTTCTATTGAACAAAAATCAATGGATTTCAAATTCTTCAACAAAGGATCACTGTTTAACTAGCGGAAAAAGTGCTACTACAAAACTGGATATTTCCGGTGATGGTGGTTCTGGTGACAATAATGGCAATAAGAACCCTTCTCTCGTACAAAACACACCTACCGTTACCTAGTGCTGGTGTGGCCTTCTCGGAGACGCTTGGGGCGTTACGCGTGGAGTGCCACCGTCCTCCGACGAGGGCGCCCGCTGGAACATCGGCGGAACGGCCAGGTTCCGAAGGGGGCTGGCCTGAGGCGATTTGCTGGCTCGACTACTACCGCCGCTGATATTGTTGTTGAAGGGCGGCTGTTCGTCCGTTTCCGACGACGAGGAGGCTTCACTGAAAAGCAACGAACGTTCCCTGGTAACAGCTCAAGTTCGCATCGTGACCACCAAACAATCACAAAGTTCATCACATCTTGAGAATTATTGAGGATATCGGATATCTAAATAGGTCTTCCCGGTGAGCGTGGATCGAGCAGGTTTTACGAACCTAATGTGAAGCATCTGGATCGGGGTGGTCATCGTAGCGGAAATGGCTACTGCCACAAATGTTAACCGCAAGTTACGAACACCAGGGTAGGGTGGTGCGGCTGATTTGTGATGTGATTCCAATGGGATCGAAAGATTATAGATGGTTATGTAATGTTACAGTTTATACCATC
>TR114|c0_g000170_i1
CGGAGAGTGCCTAAAACAAAATAGTCATCGGAGATGCAAATGCGCAGATCGGCAGAGAAAGTTTCTTTCGGCCTGTCATTGGAACGGAAAGCCTTCATTCTGTTACCAATGATAATGGTCTGCGCCTTGTGACATTCGCTGCTGCTAGAGGGATGGCAATCAGCAGTACCTACTTCGCACGTAAGAATATCCGAAAACACACCTGGCGACACCCGAGTGGTGACACTTGCTCCCAGATAGACCACGTGCTGGTCGACGGGCGACATTTCTCGGACGTCATAGATGTGAGGTCCTACAGAGGCCCGAACATCGACTCGGATCATTATCTTGTAGCCGCTAAAATTCGGGCGCGATTATCCAGCGTCACGAGTTCAAGAAACAACAGGACGATGCGTTTTAATATCCAGCGCTTGTCAGCCGAAGGGGTTGCTGCACAGTACCATCAGAAGCTAGACGAGAGGATAGGAGAGACCAACGGATCTGGAGATGTCAACAGCTTGTGGGGAAGTATCCACGAAGCAGTGACAACAACAGCGCAAGAGGTGATTGGTACCGCTCAGCGACGCCAACGTAATGGTTGGTTTGACGAGGACTGCCAACGAGCGACGAACGAAAAGAATGCCGCCAGAAGTCGAATGCTAGTGGCCGGTACCCGGCAGAACAGAGAGCGCTACAGGGTTGCAAGAGCAGAAGATAAACGAATCCATCGCAGGAAAAAACGGCAACACGAAGAGAGTGTTATTGCTGAAGCGCAGGAATGTATGGACAGGAATGATATGCGGAGATTTTATGCAACTGTCAATGGCGCGCGGCACAAGACTGCGCCA
>TR122|c0_g000178_i1
CTCCGCCGATCGACGAAAGGCGGGTGATTGTTGAAGTTCTACGATTTCTCTGTTGAATCCCTTCACTTAGTAGACAGTTTTCTCTACAGAGCTCCTCCAGTTCCAGCTAGCCCACACAATCCAACGGAGAGGTCGTCGGTCGACGTCGGAGGAAAGTGGTGCTGCAGTTTGTATGTTTCGTTTGTTGTTGGTGCTGTTAGTGCCTCTTGCGTTTTCCCGTCCGCAGCGCACTCCTTCCAATGACGACTCTTTCGCTGCTGCTGCTGGTATCGGACGAACAAATTTATGCCTCTAGATGGAAGGGCCGAAACTGGAATTCGTCCGGGTGAGCTGGCGCGGCCACAGGTCAACCAAAATCCAATGTCTGCTGTTGCACTGGCTGCTGCTGCACACTTTAAACGTAAATTCACTCCATTTTGGGGCACTTTTGTACGCAATATTTTGCAAAATTTGTGTCCAAATCTGAAAATTTTCCTTCGGAGCTGTCAAAACTTTGACAATACTTTGGGTGAGTGATGCGAGGGTGCTCGAATCCTCCGCAATAGCAAAGGTTTCTTCATGGACAACGATCACCAACATGAATTTGTTGGTCGATTCT
>TR124|c0_g000180_i1
TGTTGAAGATGTTGTTTTTACAACGAATGCCAGGTAACGTGAAAGCAATACTCGCAATAAGTGATGGGAGTTTGGCCAAGCTTGCTGAGATGGCGGACAAGATGATAGAATCGTCTCCAAATGTGTCTGTGGTATCAACGAATTCACAACTACAACAAGTAGCGGCTGCTTCAAAACACCCGGTTAGTCCATCTCAAAACGACTTACAGGAACAGATCGATTTTCTGTCAGCTGAAATTCGTAGGCTGAGGACACGTTCAGCATCGAGAAGCCGTTCCGCTTCGAGGTTGGACAGATTATCTAACGCTGCAGAAATTTGTTGGTACCATAGAAAATTCGGAAAGAATGCCAACACTTGTCGACAGCCTTGTCAATTTTCGGACTCAAAAAACTAATTCTTCGTTCACCTGAATCGGCGGAGGTGAGCGGACTACCCGAAAGCCGCCGTCTTCTGATCTTTGATCAATCGAGTAACACAAAGTTTTTAATTGACACCGGCTCGGACGTCTCTATTGTTCCTGCTACGAGTAAACAAAGACAACAAAAACCCGTTCCTATTCGGCTTCACACTGCTAATGGTAGCAGTATCAATGTGTATGGTTCACGATACATCGACACGAACTTCACATTACGGAGGAAGTTTTGCTGGAATTTTCTTGTTGCAGATGTGCAGGCAGCTATTATTGGAGCTGATTTTTTAGCAAAATTTTGGTTTGCTAGTCGATCTTAAGAACCGTCGCCTTGTTGATGGAAAAACGGGATTACACGCGTGTGGAGGATTAGCAACACCATCAGTATTCGGTGTAACTACTATTGGATTTCGTCATCCGTTCCGAGACCTCCTGCAAGAATTTCGTGAAATAACGATACCATCCACTATCCGAAGTTCTGTGAAACATGACGTGAAGCATTTCATTCTAGCCAACGGTCCTCCAGTTGCATTCAAAGTTCGTCGTATGTCGCCGGACAAAGTGAATGCTGCCAAGAAGGAATTTAAGTTGATGTGCGATCTCGGTGTTTGCCGTCCTTCTTCGAGCAGCTGGGCGAGCCCTTTACATTGTGTGCCAAAAAAGGATGGACAATGGCGTTTTGTCGGTGATTACCGTGCCCTCAATAAGGTAACCGTGCCGGACCGTTATCCCGTGCCGCATATACAAGACCTTTTGTATGCCTTTCAGGGGAAGAACGTATTCACAACCCTTGATTTGATTCGAGCATACCATCAAATACCTGTGAATGAAGAAGACATCGAAAAAACTGCGGTGATTACACCATTCGGATTATTTGAGTTTCCGCGGATGCAGTTTGGTCTGTGTAATGCCGGGCAAACATTTCAGCGCTTCATGCACAAGATCTTAGGTGACCTGGACTTCGTTGTAGTATATATAGACGATATCTGCATCGCTTCTTCAAACCACGAGGAGCATAAGCGGCATGTACGGATGGTGTTCGATCGTCTACGTGAGCATGGATTGGTGATTAACCTGGAAAAAAGTAAATTCACCCAAGAGAAGGTCGAATTCTTGGGTTACCTGGTTAGTAGTAGTGGTGTTCTACCGTTACCCGAACGCGTGAATGCTGTTGTCAACTTTCCACTGCCGGCTACTGTAAAGGATTTGCGCCGTTTTCTAGCACTCGTGAATGGCTATAAACGGTTTATTCCGCATGCTTCTGCAACTCAAGCGCTACTTCAAGAACTGATTCCGGGGAACAAGAAGAATGATACAAGAAAAGTATGCTGGACGGATGCGGCTCAACTAGCTTTCCAGAAATGTAAAACATCCCTTTCGGACGCAACGTTGCTACATTATCCGGATTCTGCCAAGGCCCTTGCCCTCATGGTTGACGCTTCCAACACTGCTGTAGGAGCAGCACTTCAACAGTTCGATGGGTACAAGTGGCAGCCCCTTGGATTTTTTTCGGAGAAATTGTCCAAAGCACAGCGTAGTTATTCGACACTTGGACGTGAATTGACTGCAGCCAAAAAGGCTGTACAGTATTTTCGATACCTTTTGGAGGGGAGGAAGTTCGTCATATTCACCGACCACAAGCCGCTTACGTTTGCCATGGGTTCCTGCACCGACAATCGACTGCCGCATGAACAAAGGTACTTGAATTACATTTCCAACTTTACGACCGATATTCGGCACATTAGTGGAAGTAGAAATTCCGTTGCAGACGCTTTATCTCGTGTGGCTACAATATCGACTCCAACTCCTATCGATTATAAGCAGTTGGCTGCCGATCAAATGAAGGACAATGAATTGCAAGCTTTGTTAGCATCGACCACTTCATTGAAACTGGAATTACGACAAACTCCACTCTCTCCAATAGCGCTGTATTGTGATGTCTCCATCGCCGGTAAGGTACGTCCTTACGTTCCAAGACAGCATCGTGATCACGTTATGCAGTATCTCCATGGTGTTTCGCACCCTGGAATCAGATCCACTCGTCGTCTGTTATCCGACAGATTCGTATGGAGCTCCATGAATAAAGACGTTGGTACTTTCGTCAAAAGTTGTATCGGATGTCAGAAATCTAAAATTCATCGGCACACCAAAGCGACACTTCAGTGTTTTGACTTGCCCAAAGCTCGATTTCGTCATGTACACATGGATTTGGTTGGACCCTTACCGCCGTCTAACGGATATCGCTATTTGCTTACTATTGTTGACCGTTTTACAAGATGGCCTGAAGCAATTCCCTTGGTTGACATGACAGCGGAGACCGTTGCACGTGCCTTCTGCGCTACATGGATTTCTCGGTTTGGAGTCCCGGAGCAAATAACAACCGATCAGGGCAGACAATTTGAGTCATTTCTGTTCCGAGAATTGTCTCAAATTATGGGAATCAACCACGTGCGAACTACGGCCTACCACCCTCAGGCAAACGGCTTGGTGGAGCGTTTCCACAGAACGTTGAAAGCAGCTATTATGGCCGTTGACTCGAAACATTGGAGCGATCGTTTACCGTTGATTATGCTGGGGCTTCGTACATCCTATAGGGAAGATTTGAATTGTTCTGCAGCAGACTTGGTGTACGGACAACCACTGCGTTTGCCTGGTGAATATTTCGAACGTTATCAGGACGGCATTTGTCAGGCAGACTTCTTGGTGCAGCTGCAAGACACGTTCAATCATCTCCAACCATCTACTCCGAAGCACCATTCCAAGCCATGCGTGTTTGTGCATCGTGATTTGTCCAAGTGTTCCCACGTGTTTGTCCGCATTGACGCAGTTAAAAACCACTTCAGCGACCATACGAAGGGCCGTTTAAAGTATTGGAAAGGCATGAGAAGTTTATGGAGATTATGATTAATGGGAAATCACAACGAATTTCAATCGATCGACTCAAACCTGTTTTTGGGTTCCGGGATTCTGCGGAAGACTGTCCAGTCGAGGACAAAAGATTGAAAGTTACTCCATCAGGACATAGGATCCGTTTTATGGTGTAACTGGAGGGAGTACTGTGGTGGACTTAAACATTATCATTCACCCATCGATAGACCCCTAGTGTTGTCTGTATCTGTGTTCACCTAAACGAATGTAATGACAAATGAATAAAGATAGTTTAGTAAGATTTTATACAGTTAACCAATCGGTCGTTTTATTTTATCGCCTCGATCAATTATCGCAATTCCTGGATTGAATCACTAAATTGGTGACCCCGACGCGAGTTTCGACGCGAATAGATTCGTTTAACGTGAGCTATGCAGGCGAATGCAAGCGAAACAGATGCCGCGACGCCGGTAGCAGCGTCTGTAGCGGTGAAACTTCCCGAATTTTGGCGGGCTGATCCCACTATGTGGTTTGCCCAGGCAGAGGCTCAATTTGCCTTGGCGAATGTGGTCCAAGACCAAACCAAAATCGTCGCGAAGGTAGACCAATCGATTCTTTGCCACATATCCGACCTCGTCGCTAACCCTCCGGCGACGGACAAGTATTTGACCGTGAAGACTCGTCTCATCAAGCGCTTTGAGGTATCACCCCAAGGGAAATTGGAGCAGCTGCTGGGATCGTGTGACATGGGAGATCTGCGACCTACACATATGTTAGCTAAAATGCAGGAATTAGCTACAGGATTGAACGTCAACGAGGACTTGTTGAAGATGTTGTTTTTACAACGAATGCCAGGTAACGTGAAAGCAATACTCGCAATAAGTGATGGGAGTTTGGCCAAGCTTGCTGAGATGGCGGACAAGATGATAGAATCGTCTCCAAATGTGTCTGTGGTATCAACGAATTCACAACTACAACAAGTAGCGGCTGCTTCAAAACACCCGGTTAGTCCATCTCAAAACGACTTACAGGAACAGATCGATTTTCTGTCAGCTGAAATTCGTAGGCTGAGGACACGTTCAGCATCGAGAAGCCGTTCCGCTTCGAGGTTGGACAGATTATCTAACGCTGCAGAAATTTGTTGGTACCATAGAAAATTCGGAAAGAATGCCAACACTTGTCGACAGCCTTGTCAATTTTCGGACTCAAAAAACTAATTCTTCGTTCACCTGAATCGGCGGAGGTGAGCGGACTACCCGAAAGCCGCCGTCTTCTGATCTTTGATCAATCGAGTAACACAAAGTTTTTAATTGACACCGGCTCGGACGTCTCTATTGTTCCTGCTACGAGTAAACAAAGACAACAAAAACCCGTTCCTATTCGGCTTCACACTGCTAATGGTAGCAGTATCAATGTGTATGGTTCACGATACATCGACACGAACTTCACATTACGGAGGAAGTTTTGCTGGAATTTTCTTGTTGCAGATGTGCAGGCAGCTATTATTGGAGCTGATTTTTTAGCAAAATTTTGGTTTGCTAGTCGATCTTAAGAACCGTCGCCTTGTTGATGGAAAAACGGGATTACACGCGTGTGGAGGATTAGCAACACCATCAGTATTCGGTGTAACTACTATTGGATTTCGTCATCCGTTCCGAGACCTCCTGCAAGAATTTCGTGAAATAACGATACCATCCACTATCCGAAGTTCTGTGAAACATGACGTGAAGCATTTCATTCTAGCCAACGGTCCTCCAGTTGCATTCAAAGTTCGTCGTATGTCGCCGGACAAAGTGAATGCTGCCAAGAAGGAATTTAAGTTGATGTGCGATCTCGGTGTTTGCCGTCCTTCTTCGAGCAGCTGGGCGAGCCCTTTACATTGTGTGCCAAAAAAGGATGGACAATGGCGTTTTGTCGGTGATTACCGTGCCCTCAATAAGGTAACCGTGCCGGACCGTTATCCCGTGCCGCATATACAAGACCTTTTGTATGCCTTTCAGGGGAAGAACGTATTCACAACCCTTGATTTGATTCGAGCATACCATCAAATACCTGTGAATGAAGAAGACATCGAAAAAACTGCGGTGATTACACCATTCGGATTATTTGAGTTTCCGCGGATGCAGTTTGGTCTGTGTAATGCCGGGCAAACATTTCAGCGCTTCATGCACAAGATCTTAGGTGACCTGGACTTCGTTGTAGTATATATAGACGATATCTGCATCGCTTCTTCAAACCACGAGGAGCATAAGCGGCATGTACGGATGGTGTTCGATCGTCTACGTGAGCATGGATTGGTGATTAACCCGAACGCGTGAATGCTGTTGTCAACTTTCCACTGCCGGCTACTGTAAAGGATTTGCGCCGTTTTCTAGCACTCGTGAATGGCTATAAACGGTTTATTCCGCATGCTTCTGCAACTCAAGCGCTACTTCAAGAACTGATTCCGGGGAACAAGAAGAATGATACAAGAAAAGTATGCTGGACGGATGCGGCTCAACTAGCTTTCCAGAAATGTAAAACATCCCTTTCGGACGCAACGTTGCTACATTATCCGGATACTGACAAAGCCCTTGCCCTCATGGTTGACGCTTCCAACACTGCTGTAGGAGCAGCACTTCAACAACTCGATGGGGACAAATGGCAGCCCCTTGGATTTTTTTCGGAGAAATTGTCCAAAGCACAGCGTAGTTATTCGACATTTGGACGTGAATTGACTGCAGCCAAAAAGGCTGTACAGTATTTTCGATACCTTTTGGAGGGGAGGAAGTTCGTCATATTCACCGACCACAAGCCGCTTACGTTTGCCATGGGTTCCTGCACCGACAATCGACTGCCGCATGAACAAAGGTACTTGAATTACATTTCCAACTTTACGACCGATATTCGGCACATTAGTGGAAGTAGAAATTCCGTTGCAGACGCTTTATCTCGTGTGGCTACAATATCTACTCCAACTCCTATCGATTATAAGCAGTTGGCTGCCGATCAAATGAAGGACAATGAATTGCAAGCTTTGTTGGCATCGACCACTTCATTGAAACTGGAATTACGACAAACTCCACTCTCTCCAATAGCGCTGTATTGTGATGTCTCGATCGCCGGTAAGGTACGTCCTTACGTTCCAAGACAGCATCGTGATCACGTTATGCAGTATCTCCATGGTGTTTCGCACCCTGGAATCAGATCCACTCGTCGTCTGTTATCCGACAGATTCGTATGGAGCTCCATGAATAAAGACGTTGGTACTTTCGTCAAAAGTTGTATCGGATGTCAGAAATCTAAAATTCATCGGCACACCAAAGCGACACTTCAGTGTTTTGACTTGCCCAAAGCTCGATTTCGTCATGTACACATGGATTTGGTTGGACCCTTACCGCCGTCTAACGGATATCGCTATTTGCTTACTATTGTTGACCGTTTTACAAGATGGCCTGAAGCAATTCCCTTGGTTGACATGACAGCGGAGACCGTTGCACGTGCCTTCTGCGCTACATGGATTTCTCGGTTTGGAGTCCCGGAGCAAATAACAACCGATCAGGGCAGACAATTTGAGTCATTTCTGTTCCGAGAATTGTCTCAAATTATGGGAATCAACCACGTGCGAACTACGGCCTACCACCCTCAGGCAAACGGCTTGGTGGAGCGTTTCCACAGAACGTTGAAAGCAGCTATTATGGCCGTTGACTCGAAACATTGGAGCGATCGTTTACCGTTGATTATGCTGGGGCTTCGTACATCCTATAGGGAAGATTTGAATTGTTCTGCAGCAGACTTGGTGTACGGACAACCACTGCGTTTGCCTGGTGAATATTTCGAACGTTATCAGGACGGCATTTGTCAGGCAGACTTCTTGGTGCAGCTGCAAGACACGTTCAATCATCTCCAACCATCTACTCCGAAGCACCATTCCAAGCCATGCGTGTTTGTGCATCGTGATTTGTCCAAGTGTTCCCACGTGTTTGTCCGCATTGACGCAGTTAAAAACCACTTCAGCGACCATACGAAGGGCCGTTTAAAGTATTGGAAAGGCATGAGAAGTTTATGGAGATTATGATTAATGGGAAATCACAACGAATTTCAATCGATCGACTCAAACCTGTTTTTGGGTTCCGGGATTCTGCGGAAGACTGTCCAGTCGAGGACAAAAGATTGAAAGTTACTCCATCAGGACATAGGATCCGTTTTATGGTGTAACTGGAGGGAGTACTGTGGTGGACTTAAACATTATCATTCACCCATCGATAGACCCCTAGTGTTGTCTGTATCTGTGTTCACCTAAACGAATGTAATGACAAATGAATAAAGATAGTTTAGTAAGATTTTATACAGTTAACCAATCGGTCGTTTTATTTTATCGCCTCGATCAATTATCGCAATTCCTGGATTGAATCACTAAATTGGTGACCCCGACGCGAGTTTCGACGCGAATAGATTCGTTTAACGTGAGCTATGCAGGCGAATGCAAGCGAAACAGATGCCGCGACGCCGGTAGCAGCGTCTGTAGCGGTGAAACTTCCCGAATTTTGGCGGGCTGATCCCACTATGTGGTTTGCCCAGGCAGAGGCTCAATTTGCCTTGGCGAATGTGGTCCAAGACCAAACCAAAATCGTCGCGAAGGTAGACCAATCGATTCTTTGCCACATATCCGACCTCGTCGCTAACCCTCCGGCGACGGACAAGTATTTGACCGTGAAGACTCGTCTCATCAAGCGCTTTGAGGTATCACCCCAAGGGAAATTGGAGCAGCTGCTGGGATCGTGTGACATGGGAGATCTGCGACCTACACATATGTTAGCTAAAATGCAGGAATTAGCTACAGGATTGAACGTCAACGAGGACTTGTTGAAGATGTTGTTTTTACAACGAATGCCAGGTAACGTGAAAGCAATACTCGCAATAAGTGATGGGAGTTTGGCCAAGCTTGCTGAGATGGCGGACAAGATGATAGAATCGTCTCCAAATGTGTCTGTGGTATCAACGAATTCACAACTACAACAAGTAGCGGCTGCTTCAAAACACCCGGTTAGTCCATCTCAAAACGACTTACAGGAACAGATCGATTTTCTGTCAGCTGAAATTCGTAGGCTGAGGACACGTTCAGCATCGAGAAGCCGTTCCGCTTCGAGGTTGGACAGATTATCTAACGCTGCAGAAATTTGTTGGTACCATAGAAAATTCGGAAAGAATGCCAACACTTGTCGACAGCCTTGTCAATTTTCGGACTCAAAAAACTAATTCTTCGTTCACCTGAATCGGCGGAGGTGAGCGGACTACCCGAAAGCCGCCGTCTTCTGATCTTTGATCAATCGAGTAACACAAAGTTTTTAATTGACACCGGCTCGGACGTCTCTATTGTTCCTGCTACGAGTAAACAAAGACAACAAAAACCCGTTCCTATTCGGCTTCACACTGCTAATGGTAGCAGTATCAATGTGTATGGTTCACGATACATCGACACGAACTTCACATTACGGAGGAAGTTTTGCTGGAATTTTCTTGTTGCAGATGTGCAGGCAGCTATTATTGGAGCTGATTTTTTAGCAAAATTTTGGTTTGCTAGTCGATCTTAAGAACCGTCGCCTTGTTGATGGAAAAACGGGATTACACGCGTGTGGAGGATTAGCAACACCATCAGTATTCGGTGTAACTACTATTGGATTTCGTCATCCGTTCCGAGACCTCCTGCAAGAATTTCGTGAAATAACGATACCATCCACTATCCGAAGTTCTGTGAAACATGACGTGAAGCATTTCATTCTAGCCAACGGTCCTCCAGTTGCATTCAAAGTTCGTCGTATGTCGCCGGACAAAGTGAATGCTGCCAAGAAGGAATTTAAGTTGATGTGCGATCTCGGTGTTTGCCGTCCTTCTTCGAGCAGCTGGGCGAGCCCTTTACATTGTGTGCCAAAAAAGGATGGACAATGGCGTTTTGTCGGTGATTACCGTGCCCTCAATAAGGTAACCGTGCCGGACCGTTATCCCGTGCCGCATATACAAGACCTTTTGTATGCCTTTCAGGGGAAGAACGTATTCACAACCCTTGATTTGATTCGAGCATACCATCAAATACCTGTGAATGAAGAAGACATCGAAAAAACTGCGGTGATTACACCATTCGGATTATTTGAGTTTCCGCGGATGCAGTTTGGTCTGTGTAATGCCGGGCAAACATTTCAGCGCTTCATGCACAAGATCTTAGGTGACCTGGACTTCGTTGTAGTATATATAGACGATATCTGCATCGCTTCTTCAAACCACGAGGAGCATAAGCGGCATGTACGGATGGTGTTCGATCGTCTACGTGAGCATGGATTGGTGATTAACCTGGAAAAAAGTAAATTCACCCAAGAGAAGGTCGAATTCTTGGGTTACCTGGTTAGTAGTAGTGGTGTTCTACCGTTACCCGAACGCGTGAATGCTGTTGTCAACTTTCCACTGCCGGCTACTGTAAAGGATTTGCGCCGTTTTCTAGCACTCGTGAATGGCTATAAACGGTTTATTCCGCATGCTTCTGCAACTCAAGCGCTACTTCAAGAACTGATTCCGGGGAACAAGAAGAATGATACAAGAAAAGTATGCTGGACGGATGCGGCTCAACTAGCTTTCCAGAAATGTAAAACATCCCTTTCGGACGCAACGTTGCTACATTATCCGGATACTGACAAAGCCCTTGCCCTCATGGTTGACGCTTCCAACACTGCTGTAGGAGCAGCACTTCAACAACTCGATGGGGACAAATGGCAGCCCCTTGGATTTTTTTCGGAGAAATTATCAAAAGCACAGCGTAGTTATTCGACACTTGGACGTGAATTGACTGCAGCCAAAAAGGCTGTACAGTATTTTCGATACCTTTTGGAGGGGAGGAAGTTCGTCATATTCACCGACCACAAGCCGCTTACGTTTGCCATGGGTTCCTGCACCGACAATCGACTGCCGCATGAACAAAGGTACTTGAATTACATTTCCAACTTTACGACCGATATTCGGCACATTAGTGGAAGTAGAAATTCCGTTGCAGACGCTTTATCTCGTGTGGCTACAATATCGACTCCAACTCCTATCGATTATAAGCAGTTGGCTGCCGATCAAATGAAGGACAATGAATTGCAAGCTTTGTTAGCATCGACCACTTCATTGAAACTGGAATTACGACAAACTCCACTCTCTCCAATAGCGCTGTATTGTGATGTCTCCATCGCCGGTAAGGTACGTCCTTACGTTCCAAGACAGCATCGTGATCACGTTATGCAGTATCTCCATGGTGTTTCGCACCCTGGAATCAGATCCACTCGTCGTCTGTTATCCGACAGATTCGTATGGAGCTCCATGAATAAAGACGTTGGTACTTTCGTCAAAAGTTGTATCGGATGTCAGAAATCTAAAATTCATCGGCACACCAAAGCGACACTTCAGTGTTTTGACTTGCCCAAAGCTCGATTTCGTCATGTACACATGGATTTGGTTGGACCCTTACCGCCGTCTAACGGATATCGCTATTTGCTTACTATAGTGCGGCTTCGTGGTCGTGCGGCTAAGGTCACCAAGCCGTTAGTCGCATCGTGCTGAGGAGCGCGGGTTC
>TR125|c0_g000181_i1
TCCTTGAAGGAATTCATGAAGGAATCCGTAGAGATATTCCTGAAGAAATTTTTGGAGGAGTTCCTGAAGCTTTCTTAAATTAATGGCTAGAAAAATTTTACTTCCATATCAGGACTGAATTTTGTTAAATAGATTTTTAATTGCGAACACATTTTTTCTGCTTGACGGACGGCACTTTTCCGACATTAACGATGTCAGGATCTATCATGGCGCCAACATCGATTCCGACCACTACCAGGTGATGATCAAACTGCGCCCAAAACTTTCCGTCATCGACAATATACGGTACATCCTCTAGACAAGAGCGACTGAAGCGACCAGATATCACCTCAGCACACGCGAAGGCAGTGTTGTCATACGAGGGTGAGGGCCTTTTGGAGGACTACTATATATTAAAAGTAGCCATCAACGACACAGCCAAGAGCACCATCGGGTACGAAGAAAAGTGATGACGAAACGAAACGAGGAATGCAGAACCATTTTGGAAAAGAGGAACGCAACGTTGGCGGCAATGCTGCAGCAAGGAATCCGACAGAACGTGGAATATAACAAACAGAAGCGGATACAGCAGACCCGTCTCTTTCGGGCGGTGCGCTGGAAGAAGTGGATTGCGAAGTAGTGGAATGCCTGATATCGTAGCTGAACTCATCAAGATAAGCTCAGAAAAGTTGACCGGCAAGTAGCCAGGATCTG
>TR127|c0_g000185_i1
TTATTGCTTACATTTAACCCTCAAGTAAATTTTTTAACAAAAATCTTTTATCTGCTAGCGGTTGGACTGTAAACTGATATATACATGTCAGCCATATGCTGCTAGTCACAGTCGCCTCCCAATGATCTGAAACAGAACCTTTCTCTATGAATTTCATTGCACGAAATCTGCGGCTTGGATGCACTTGATGACCTTCAGGTTTGGCCTCCGCGAAGGCACTGTTTACGCCCGCAGCGATCATTTGAAACCGCAATGAGCTGGGGGGGCGTCCTTTTTGTACAATGGGTGTGGAACTACGGTTCACAATATCCTATCAGTGTTTTTTTTTTCTGTACAGCTGCGATGCGTATGATTCGAGCCCATTCTCCTGTCCGCCAACCACATATTACAGGCAAATCCGGTGAGATTGTTGAACCGTATGGCATGTGAAGCAACGTCGATGAAAATTCCTGAATTATGCCGAATATCCATTCTTTTGGGGAAACTTTTTCACGGTCGTTTGGCGATGTAAGTTGAACCGTTCTTGGTACATTTTTGCAGCACTTCGTTGATCTCCTGTGTGGCCGTTTTTTTTCCATCGATGTCGTTGATTTTGGACTCCAGGTCTGCTCCAGCGAAAATTTCAGGCTTTTCCTTGGTGGGCGAGGTATCCATCGTCTATCCCATCGTTTCCAACGGTAGAATAACTTTTTTTTAACACATCCGCGATGATTTTTTATCACAAAACAAGCAAAATGCTTAAATTTTATCAGCCTCATTCTTGTTTTCGATCGTTTGTGTTGTTCGGCTACTGCACTGCATGCGAACGCGACACCGCGGTGTTGATGCTGATTGGCCAAAACAAATGATCTGTCAAAATGTTGTGGTAGCAACTTTACCGTACTGCACCTAATACCGCACTTGCTCGCGCCACATCGAGTAGTGCGTCTGGATGTACCCGTCCCGGATGGCCTTCAGCACGTCTTCGTCGTTTTCCGACCAGAACAGCTTCTGGCTCACGATGGTATTCATCAGATGTTCCCTTGCGTAAAGTGACGCCTCAGCTCCGCCATGGCCATCGTAGATCCCGAAGAAGGCGTACTCCAAACTTTGGTCGTTTTCCGTCTGCTGGTAGGCGACCGAGAAGAAGTCTTCCTGGTACTTCCGGCCCCCGATCGAGGTGTGCCCGGTGACACGTAAATTGATCCCGATAGACATTGGGAAACTGCACAAAAATGTAATTTTTCTTCACGTACCCACGGGACGAAACATTAAAACACAACGACGAATCGAATTTTGAGAGACGACGACGGTGGCTTGAAAAAGCTTAC
>TR128|c0_g000186_i1
GAACTAGATTTTCACCATAAGTCTCACGGAACCCGAATATTATAAATGAATATGAATGAATAATAACTACCGAATAAACAAACAACTGAGTTGCAGTTTAGCAAGTGAGCATTTTATTCGAAAGTAGTGAGTGAGTTAATAAAATGAGCTAGTCAATCATAGAATATCAATATATGTGTACTATAAAAATCCCTTTATAATATTTTAATATGTGAAATATACGATGCGATGCAACTTTACATGGAAATCCCTAAACGTTATTGATCATTTCAGCGCCTTAAGGACAAGGTATTTGGAGTACATAGCTCAAAATTTCTAGAGCACCGTTTTTTAGAACCGTTGAACGGATTTGGATGAAAATGCATCACGCTAATTGTTCAGTGGTTGTCAACAGCGTGATGCATTTTCATCAAAATCCGATCAACGGTTCTGAAAAATGGTGCTCTAGAAAATTTGGGCTATGTACTCCAAATACCTTGTCCTTAAAACAAAGTTAATCTTTACATGAGAATCCTACATATTATAGAACGTTTTAGTGCATAAGAAACAAAGTAACTGTAAACATATAGAATCACGCTAAGTTAAACTCCTTCAACGCGGTCTGCATAATAGTATCCTTAACGGCACAGAATACGAGCTTAATGTTTTCCGTATCTGTGGCACAAGTAAAATGAGAATAGCACATTCTGTCCGGATCCGGGTTTTCCCGAAGATACACTTTGAGAATGAACTCTCTCGCCTTGACATCATCTTGTTTCGGTCCATCGTACTCTGGGAAGTAGTCTACCAAATGTGAATACATAATCTTTTCCTCTAGCAAATCCTTTTTGTTCAAGAACAGGATTACCGACGAGTGCTGGAACCATGGATACGTGATGATCGTCTTAAATAAAGCTTTCGATTCCTCCATACGGTTCTCGTTCTCCGACTCGAACAGAATCTGATCGTACTCGGACAGTGCCACTAAGAAGATAATTGATGTCACATTTTCGAAACAGTGAATCCATTTCCTTCTTTCAGATCTTTGTCCGCCGACGTCGACCATTCTAAAGATAATACTATCCAGATCGAACGGATACTCGAGGATTCCGGTGGTTGGCGCTCGAGCGCGCAGAATATCCTGCTCGGTCGGAAGGTACTCTTCGGCTTCGATACGGGCCAGATCACTTAAGTAATATTTGGCGGAATCTGTTAGCTGATACTCTCTCCTCCTGTCGTAGCACTCCTGGATTCCCGCGTCCGCCCACAGATCTTTGATTGCTTGAACGTATGGCGGTTCAAATGTGGTCACCGTTTCGAAGTCTACACTTCGTATCAGCTCCGCATGTTCGATGTTCGCTGGATCACTGTACTGGATTTTTAGCAGGTCCATCGCCCGAATCATCGACTGCATTGCCATAAAAATATTTTGGTACACTAGTTTGATAAAGCCACGTTTGTCTTCGTCCGAGTAACCGCTACCGTGGATGATACGCATCTGTTTGATGAATGTCGATTTACCCGATTCACCGGTACCTAATAGTAATAGCTTCAGCTCTCGTCTGGCATCTCGCTTGTCTCGTCGCAGCTGTCGCTCAATCTCCTGATTGATACGCTTCTGCTCTTTGGCCTCCTCGGACAGACAGCACTCCATGGTTGGTGGTGTGGTGTCGTGTTGTTGGTGAGTTGAGTGTGAGGGTGGTCACACTTTGGCGCGATCGCGTTGCCGCGGGATCTTTGCTGTTCCTGTTGCGGCTCCGTTGGTCGACTACTATACGGCGGCGGGGTGATGGGTACCAACACCGGACTTCACCACGGTCGGTGTCCGATTGTCCCGTACTTTTGTATTATCACAATTAACTTTTACACTATACGCCTCTCTTTCTCTCTGCAGCAGCAGCACCACCGTGAACACTGAATAATTTGATTACTACAACTTTTCTTCTCGGTTTACTTCACGATATATTCTTTGGCCAGCACACACCGCGCAAGGACACCCCCTGTACTACTCTGGATTCGTGCACTTTTACAGCTTTTCGTAGGTGGAAGTGGTTGTAGATGGGCGAGTCGTTTTTTCCACAGGCTCAAATCAAATTAAGAAGCAGCAGAACTAAGACGGAAATACTGGAAAAGCTGCTTTGGTTATTTGAAGTTGGTCACGTTTGCCACACTCAGTACGAGGAACGACGAAAATTAAAGGACACAAATGAGGATCAGAGATGTGAGAGAGGTGACAAAGGACGAAGGAAACGAACGATGATCGCGCAAAGTCGTTGTCGTCGCTCGTTTAGCTGGTGCGGTCGTTATAAACTGCAACGATTCCAACTGCAACGGCTACGATGATGACAACTGGCGAAAGCGGAGATTGACCAGCTGGATTTGGTTATCCGAAGTTCCTGCTGCTGCTCCTGCTCCAGCTGACGGTAACGATGGCGGCGGCGGTGCTGCTGGTGGTGGCGATGGCTGCTGCTGCTATTATTCCACTGAACTTTGCCGCAACGGCCTGTTCCGCTGATCATATATCACTATGTTTTGTGTATATCTTTTTTCTCTTGTAAACGCTAATTTCGACAAAAAATCTTTTCATCCATGCGTTTTACACAAAAAAAAGTACCAGTGGAACAGGCCGCCTGCAGCAATTGTCAGAAGTTAGAAACCACAGTTACCAGACTAAAACTTGTCGTCGGTTGTTACACTCTTTTATAGGCTTCCACTGTCCACCGTAATCAAGGGATCGATTCGGCACACACGGTCACATTCAGACCACGAACGTTTCCGAAGCCAAATCGCATCGAAACCCCGTCCCCCACATTTCGACCCTGGTCAAGTTCACGTAATACACCCGAGGTGCCATCCTTACAACAGATTTTCGACGTCCGTGCGACGAGGCTAGAGCCAACAACAGTCGCCTGACTTTCGTGAGGTTTCTTGCACATCCACCCGCGGGCCATCGGTCCACGTGTTCGCGGAAAAGAAGCGGAAAAACGTGAATAGGT
>TR129|c0_g000190_i1
TTTATTCGCGCAAGCATATAATGCCAAACACACATACCTAGGAATGTTTTTTTCGCAATTTGTAGTGGCTGGCCTTGAGAAGGACCTTTTGGCTTTTTATCGTTTCTTTAACTAAAAAACACACACTTTCTCCTACTCTTCCTTGAACATGCTCGTCACGGATGCGCTAGATGTTCTTCGGCATGATGCTGACGCGCGCGGCGTGGATTACGCACAGATGGCGTCCTCAAACAATCCGACCAGGTACGCTGCAGGGCAGTGATAGAGGCACATTGGAAACACAGATCTGTCCTCAAAATCCGCGCAATTTCATACACCAAGCGCTGGAACGGCAAATTGCGGATCAGCAACTTGGTGAACTTTTTCTTGCAGAGCTTCCATTCCCGGCTGGTAACGATACGGCTACTTCACTCCGCCGGTCGAGGGAGC
>TR131|c0_g000193_i1
ATCGAGGAAGTAAACCCAGTTTTTTTTTTATATACAGCTTACATAAATTTTTTTCGAAGAACTCTAGTTTAGTACAATAAGTTTCAAAGGATTTCTCTGTAAATTAAAACTTCGCCAAGACATATTTCGCCAAAGTTATGATTCTTGCACCAATCAATGCCGGAAGGAATAATTCAAGTAAAAATGGACTTACGTCGAAAGAAGCGTCACTGACTTACTGTACAGTAGGAGATTAAATGATCAAGCTTTTCTTGATCGTGAAAATTTGATCCTTGTCGTCGTCCAATTCATCCATCAGTTCCAGCAGCTGGATTAAAGCATGTTTATCTCTTTCACCCAGCATCATGACAAGGATTCCGGATTCTTTGTTCTTTGCTACCTCGTTGAGAATTTTCATCGGTGAAGTTTTGTCCTGGAGACAGAATTGCCTAAGTACTTGTAGGATATCCGACAACATATCACTGCCCATATTTGCTCCCAACAGCTTATGGAGCGACGCGTTCTCAAGTGTCTTCAGATATTGATATTTCTCTTCTTGCGTCTTCAAATTACACCAGGAATGGTAGAACTTCACACTACTGGAAGGAATGGGCGGGTGTGGATTTGTAGTTCCTGACATTCCAGCTGGTTTAGCGTTAGATTGATCATTTTGATTTTCCTCGGATGCCATCTTCGGTTGTGTATTTGCCGATTGCGTCGATTGGGGTTGAGATGTGTCTCCAGATTTGCATTCGATTCCTTGACCAGATACAGATGGGCAGTTTCCTTGATTAATCTTATCTTTCTCTTGCTTCACCTGTTCTGCCGGTTGTGACTTGTTGGTACGGTCCTTTGGTTCCGAGATTGTTTTGTCAGTGATTGCTCCATCAATCGACAATACTTCCGAGTGGCTCTTCGCTTTGCCTCCATTATTGCCAACTAATTTGTTTTCACAACTTGCCATCGGTTTGCCGAATGGTTCGCTGGGCGGGCTTGACGGCGTTGTAGGAGGCGAAAAGAGTTGCTTTAGTTTCGACATCGAAGAGGAGGGGAAGAGGTTTTCCAAGTTGTTTTCTATTTTCGGCTCCACCAAACGCTCTCCGGTATTGTTGTTGAAAATCTTGTCAATAACTGAGTCGGGAATCGCTTCATAATTCGATGCAATGACATAGCTGGAAGGATTTGTCTTAGGATCGACAGATGATGACACTTCGGAAATCGCAATCCGTTTCAGTGGTTTCTTAGAGCGCAGATGAGGAGCCTTTTGGATGAAATTGACGACAGACGTGTTTTTCCGCAGTTCGATCCAATTATGCGACTGCGGGTTCTTTTCATCGTGTATGAGCCGTTGCAAACGTTCCAAATCTTTTTCTGCGGTCTGTCGTTGTTTGTCATCCTTCACCAGCTCAAGGAACTTTTTCAGATCTACGATGGCTGCTTGATAGTTCGCGCGATGCTCTTGGACGCATGCTCGTCGATAGTAAGGGCGAAAGTAATTATCGTCTAGTTCAATAGCTTTGTTGCAATCATCCAAACAGTTATCGTATTCTTTCAGATGGTAATATGCTAAGGCACGATTGTTATAATAGATGGGTTCATAAGGAAAAACGGAAACTGCCTTTGTGAAACAATCACATGCTTGCTGGTAGTCCTTGCTCGCCAGACATTTATTTCCCAAGTCCTTATGTTTGTCTGCTTCAGTTCTCAAACGTCCTTCGATTCTCTGCATGTCTTGTTTGGTTCTAGCTATATCACCAGACTCTTTCGCCATTTTCAAAATATTTTGGCATTCCAAATAGGCTGTTGCGCTGTTGCCCATATATTCATATGCCAGCATTCGACGGTAGTATGCTTTGATACATGTGGCATCTAGCTGCATTGCAGAATTACAATCAGAAATACATTCTTCATACCGCTCCAACTTAAAATAGCAGTAGGCTCGGTTAACATAGTAATCCGGTTTCTGAGAATTAAGTTCAATAGCTTGGGTGTACATTTCGATAGCATCAAGATCGAACTTTTCATTGTAGGAGCTTGCATCTGCTCCTCCCTTCGCCATTCTGCATAACTCATTTCCTTTGTGGTTGTAATGCTCTGCTTCATTGACTTCCTTTGGAATAACAGATCCGCTCAATACTTGCTGCTTTTCAGATACTAGTTGATCTTCCGCAAACTTATTCATTTTTTCAACATGGCTTCTGATTGGTGTCGTGTATCCTTCATTGCCCAACAACAAACAATAACAAAGTAGATGTTGGCATCCAATTAGATTTTTCCAGATAAAACTAACCTCTTTTACTTGCTGTCGAGACTGGGCCTCTTTCTGCTTCATTTCCTGCTCCCAATCGTACAACCCTTTGATGGATTGTTGGGCTTGCTCACACTTGGATTTCACTTCCAGTTGAGCCTGGATGGCCTGCGACATGTTGAAAGTATTTTCAGACTCCACCGGAATTGAAGTTTTGATCAATAAATTACGAATTTCACTGCCTGAAAATCTTCTGCAAAATACGCCAACAATAACAACCAGTAGACTGTGACCACTCGAATCGAACTCGTCGAACACTTTTTTCTGCTTTTGATGTTTACAGACACGATGAACAAAATTTACACGTTTTTGACCAAATCCCATGGCATACAAAAATGAGTAACATTCACACAAATAAACTAAAGTGTCTCGAGAGATCGGAAG
>TR132|c0_g000194_i1
ACAGAAAGTACAGATGATACAGAAAGAATTTATTTGTAGCCAATAAAATGTTAATGTAACTGAAGAATGCATTTCTTTCTCTTTTTCGTCATAACATCAAGGCAATGGGATCAAATTTTGCAATTTTCTTTTTGATGAAAAGATAACTGCTCCGACTACAGGATGTGAAGATGATTTTGCTGCATCAGAAATATCAACCGACAAAATGATGAATCCTTCCCACCTTGGTAAAAGTTTGCAATAGTGGACTGTTGCTTCACTCTGATGTTGCCAAATCAGGGTCCCTTTGTAGCAACTTTTAACTCCACTACGCGCCTAAACCGGGAACCGATGTAAAACCGAAGGATTATGCTGTTTTGTGGTTTTTGGTTGAAGAAATTTCTTCGCGATAAAACTGCTTGCCGCTCCTTGCTGCTTCTGTTGTTGATCTATCTTATAGAAAGCAATCACCGAATCCTACCGTATTCCTTGCCCCCACTCTTTCAACGACGGACGACCCCGCTTTAGTCGTCGTGATGGGGAGTACCGAGAATGATTCGGGAACGGTGTTCCTTAGAGCTGTGTTAATCCGCGCGATTCTCTTGGACAATAACCAATCCGGGAGGCTCATTTCCTTTTGTAGCTGGAGTAGAAGGTAACGATCTGTTCGAACTTGACCGGGATCGCTTCGAGAATGCCAATGTAGCTGGAATTGTGCAATTTCTTTTCCTGCAGCGAATCTCCCGACAGATAGGTGATGATATCCGTGCGCTCCTTGTCGGCATGGTTCGAGACGATGTGATTGCAGAACTGGACAATCTGATGGAACACAGCTGCGTCGCGGTCCAGCTTTTTGGGAATCTTGAACAACGGCATCGGTAGCATTTCGTGGCTCTTCTGCGAACGAAGGAAGCGATTTCCCTTGCTAAACTCACACTCAAGCCACTTGATGGCGTTACGTGCCCCGTCGCTGTGTTTTTTCAATTCGTCGAGATCAGATAAAACTGCCGTGGGAATCAATATGACAAACTTCTTTGTCTTTACGAGATTTTTAACAATCGATGTGTACTCGGTTAAACATTTTGAATCCAGCATCAGATATGGTGTCAGAGTGATGTTTACGACTTTCTTGACCTTCGACTCTAGAGTTTTCACTTCATTTCTCAGCCACAACTGTCCCATCAGTTCGTTGATGTTTTTCTCCTGCTGTCCCTCGTCTCCGGTGTTGTCCGAGTGTGTGGATTCTCCCTTGCTATGCTGGCCGCCATCGTGATTCGTTTGCAAGATACCACAACCGTTGGTTTTGTTCTTCAGGTAACCCTTCTTGGTGATGATAATGGGAGCGATCTTTCCGTCCGCTTCCTGGCTAGATCGTTGACCTTCCAGACCCGATCCCGCACCAGTCGGGCGATGACGTTCGGTATGTTGACGGTTGCGCTCGCGATTGCGACGGGGCTTGACCATCGCTTCGCCACGCTGGTCCTGCTGGTCGTCTTTTTGCTTGCGCGTACGCCTCTTCTCTTGTTGCTGCTCACGGCGACGAGCGCGACGGTTGTTGTCCTTTCCAAGGCGTTTGATCTGATCGTCCTTTTTGCGAAGTTGTTGTTTCTGGACCTTCTTACTCTTGAGACTGAAATCGCGCGATTTCGGGCAGAACGAGTACTCGAACTTCTTGGACTTGCACAGGGCGAAGCCAAAGTCGACCATCTTCATCAGCCGCAGGAAGCTGAGCTCCGCGGGAGTCACCTCCAGGCGATAGTTTGCCTCCCAGTCGAGGCTTTCCTGGCTTTCCTCGAACAGAGGAAACTGCTTCATGTGGATGTCCTCGTCCAGTGGGATCGTTCGACGGATTTCGAACAGCGTGCGGAAATCCTCCCGGATGCCCGACACCGTGATCAAGTGGCGTGGGAAATAGTACCGGTTGGAGAAGATGTCGATGTTGAAGTGATTAAGCAATTTCATGATGTTGTGAATGAATTCCGGGTTGGATTGATAGCATCCGATCAGAATGTCGACGTTGATGTGGAGCCAATCGAATAGCAACATTAGCGAACGCATCGTGCGCTCCTGCTCGGCGAAATCTATGATGATGTTTGGGTTCAACTTGTGGTAGCGTTTCTTGAACTTGAGCTGTGCATGGGATTCGTCGTGTTTGTTGTTGGTTTCTTGCTCGAAATTTTCATGATTTTCGGTTTCCGTATGAATCGAATTTACAAGGTCGTGCGACTTCTCGTCGTTTCTGACATCATCTTCCTCTTCAGAAAAATCATCGTAAGAGTCAAAGCTCGAGACTGAGCTGACATCATCTTCATCGGAATCTGAGTCCATCTGCGATTCGCTGTCATCTCCTGCATCGGATAACTCCGACTCAGATTCATTCGATAGTGCTCTGCGCCGACGACGGATATTTTTCTTCCGCGAAGCAACCCGCTTGGAGCTCGTTTCACTTTTGGTATCAATGTCTTCGTTCTCTTTGTTTGAGTGTTCATCACTTCCGTTGCATTCCTCTACGCCGGATGAGGATTTTTGATCTTTAATAAATTCCGTGGCACATTCCTTCAACGTTTGACGAGATTTGCGAACCTGATCGTCGTACTTCTGATACATTGACATGTAAAGCTCACGGAATTTCTTATCCTCTCGGACGTTTTCCACCATGTACTTCTCAACTGCCATTGTACAGTATTCCATCAGCTCGGAGCACAACGCCACCATGAAGGCATTCAGACTGTAAATTTTGTCTGAATTGTTAACCTGCGCCTTGTACATGCAGAAGAATAAGATCGAAACGATCTTAAATATGAAATCGTCGGTTACAAAGAATTCATCGTCAAGTAAACGACGAGCTCCCAAAACATTTTTGAAATCAATCAACACCGAGTGACACAGACTGGTGAAGTCGGTTACGCTTTTGTCGTAGAAGAATACATCAACCACCAGCAGAAACTTGGCCACAAACTCACGGATCGCAAAGTCTTCATCCCCTACGGCGTCCCCTCCATTACATTCCAGATATCGGATATTCTTCTGGAAGATTCTGTTCACGTTGGGTTCACTGCATTCAAACGGGAATGGACAGCAAAGCGAGTACAAGTAGTGGTAAACCGAGTCCAGGTTGTAATTTCTTCCGTTGAACAATGTTCCCAATTGATTCTGTGTTATGCCGATCTTCGGGTTCAATTTAAACGCTTCCCAGTAGTACTTCGCCGTTATGTTCTTTGTATCATCTTTCCCAGTGAGGCCCTTCAAGCCAAACTCGCAGTAGTACCGATGGAGATCGCCGAGCGCAGTTAGCAACGAGTGAATCGATTCCAATGCGAACGAAACTTCCTGATTAGTGTAGATCACCTTTTTATCCTCCTCGCTTCTCTCCTCGTCGAGCTTTAAGTTCTCATAGCATCCCGACTCGCGCACCAACAGATCATCGTCATAATTCTCCAGCAGCCCATAACTCACCAAGTACTTCATATTGTCCAGATTGAAAATCTGCGCCAACCGCAGCACAATCACTTTCAGATGGTTAATCCCATCCAGCAGTAGCCTTTCCGCTCCTTGCTTCAGCTGTTGCTCACGTTCATCTAATTCACACCCACCACCGTCTACGTTGTTAGTCTTCCACTGTTGCTGCTGCAGCTGTTGGTGGTGCTTCTTGAAGATGGTAATCAAATCGTAGTAGCCCTTGCGCCACAGAATTTCCCGCGCCTTTTTGCCGACCGTTTCGTAATCTTCGAACATCAACGAAACGCAACGGCTCACCAGTTGCCGGTGGCCCTCGAGAAAATCGTTGGCCATCAGGGCCGGAACGGTGAGAGCGGCTTTGCGCTCGTCCTGCTGCTTTACCAGGACGTACACGGACCTGAACAGCTGCTTTACGTCATTGCTAGAATATTCCATTGTTGTTCCGTGTTGCGTTGACTAAATTATAAACCACTGGAACAAATCAAATCTGTTTCCGATTCCACTAGACGGCATGAAACCAGCTAAAACTCGACGAAAATAAAAGGATTACGTCTCAATGACACCTTGATTTCGCTTTTCTTTACGTTTTCTTCCTCTTCAGATAATGGCTGCCTCTTCGCGACTGCAACAATTTATATCGACGTATTTATTGTGCTGTCCTGATGCTCCTCAGCTGCATACCTTCCACCTCTATATCAACACGAATAGCGGAGTCCGCTGCTCCTTCACGCAGAGAACGCCGTCGCGCAGCAAGTGTTGCGTGTCAAATCTAGTCTGGATGGTTCCTCTCGTTTGCCTCCCTAATCCCGTCAGGATGTGTTGGGTTCGCTAACTTCCACAGCTACGGCGAAGCTGCAATATTGCTCAAGCAGGACACTGTTTTCTCTATCCAACAAAATCAAAAGCACATTTTCCATCTTCAGATCATTTTCAGCGTGATTATTCATCACAAATGCAGATCCGACGGTTCGACGTGATGAACAACGATCGACGTTATTTTCGCCCACGGCGGAAATCGTTTTCCTAGATGTTCCACGGCTAGGAATTTCACAATATTGTGTACTTTCGGTCTTTTTGCTTCGTTTTGGCTGTCTGTCGTTGCGCTGTTCGAAATTCACTAGAAGAAAAAACTCCCGAACTACGCGAGACACTTCCTCACATAACGTCAACAGATCGGAAGAG
>TR139|c0_g000212_i1
AATCTCCCAAGCTACGAAGACCGCTGCAGATTGCTCGGGATCGAAACTCTTGAGCAGAGAAGGAAGCACACTCAAGCTGTTTTCGTGGCAAAAATTCTGCTAGGTGAGTTTGACTCTCCTGAGATCCTGAGCCGAATCAACATTTATGCTCCTATGCGAGTGCTTCGCCCAACGTGGATTTTTGATGCTTGAATCGAGGGACTCAGGCTACGGATTGCATGAACCGATTCGGTTCATGTCTGACTGTTTAAATCGTGTGTGCGGTGCACAATGTGGGCAGATCCGGACGGGGAACGGAACCAAAGAAGGGCAGCCGAAATTTGTCACTGGCCAACACCAACAGGCCAGGAAAGTTCAGTTGAACCCGTGTGCAAGTCGGTCCGGTATCCACAACAGGTTACCGGAAAGCTCTGATCGTGGAGCGGACCGATGGGGCACTGAAAATTCCTTGTTGGTGCTCCAGCAACGACTGATCGGTTGGCACCTTCTGGAGTATTAGTCTGTCCGTGTGCAGTCAAACCGGTATCCACAATCGATTACCACTGGTGGGGTCGAGTTGTGGAGCGGTCTGAATGAACAGCGCTAATGCTCGGAATTTGCTCGGTTGAGCGGTGGACTGTATCTCGTAGGCAACAGCAGCGAGCGGTCGCTTCGCTTCGTCAGTGGAGGCAGGACTGTTGGCTTCTCGGTGGGAAAGGAAAACTCCGGGTTGCTTCACTTTCTAAACGATGTTTATTCCTCGACGTTCAAAATAAAACTCATGCGCTCTGCGCGATGTGCGTTACTTATATACTACATAGTTCAATGATGTGTGACAGCAAGTGTTACAAATAGGCTCCTCCCCTTTCAATGGGAATGACAAGGTAAAACAAAAACATCAAAAAATGGATGGTCTGGAAATCGGGAGAAGCTTCTAGAACTGTCGTTACTTTTCTTAATGCTAA
>TR140|c0_g000213_i1
GTCCTATCCGAACTTGTTCGGACGTGTTTCAAGCTTCACTTTCAACACTCGCGCGAACTAACTTTCGGACCGCGAACGTCACCGACCGGAATGGAAACTTCTCGACGGACTTTTTCGATTCGCCACCAGAGCGAGAACAAACCTTTCACTGCCACCGGTGCTGCTATCCGGTTCGATTCAGGACCAAACAATGTGCGGTGCACAATGTGGGCAGATCCGGACGGGGAACGGAACCAAAGAAGGGCAGCCGAAATTTGCCACTGGCCAACACCAACAGGCCAGGAAAGTTCAGTTGAACCCGTGTGCAAGTCGGTCCGGTATCCACAACAGGTTACCGGAAAGCTCTGATCGTGGAGCGGACCGATGGGGCACTGAAAATTCCTTGTTGGTGCTCCAGCAACGACTGATCGGTTGGCACCTTCTGGAGTATTAGTCTGTCCGTGTGCAGTCAAACCGGTATCCACAATCGATTACCACTGGTGGGGTCGAGTTGTGGAGCGGTCTGAATGAACAGCGCTAATGCTCGGAATTTGCTCGGTTGAGCGGTGGACTGTATCTCGTAGGCAACAGCAGCGAGCGGTCGCTTCGCTTCGTCAGTGGAGGCAGGACTGTTGGCTTCTCGGTGGGAAAGGAAAACTCCGGGTTGCTTCACTTTCTAAACGATGTTTATTCCTCGACGTTCAAAATAAAACTCATGCGCTCTGCGCGATGTGCGTTACTTATATACTACATAGTTCAATGATGTGTGACAGCAAGTGTTACAAATAGGCTCCTCCCCTTTCAATGGGAATGACAAGGTAAAACAAAAACATCAAAAAATGGATGGTCTGGAAATCGGGAGAAGCTTCTAGAACTGTCGTTACTTTTCTTAATGCTAA
>TR141|c0_g000214_i1
GTCTTTTGAATGATAAGTTTACCAATACCTTTCCCTAATTAGTCTTAAGAAAAGTAAAACCCTTCTAGAAGCTTCTCCCGTTTTCCAGATCAGTCATTTTTTGTTGTTTTTGTTTTATCTTTGCATTCCAACTGAAAGGGGAGGAGCCTATTTTGTACCAATCACTCACTCACACTACTAAATTTTCTAGTATATAAGTGACCCATGTAGCGCAAAGCGCATCAGTTTTGTTTGACACGTCGCGGAATAAACATCATCGCTAAACGAATCACCCGGAGTTTTCTTCTGCCACCGACAAGCCATCATTCCTGCCTCCGCTGCCGAAGCGAAGCGGCCGATCGCTGCTGCTGCCTCGAGATACAGTCCAACGCTCAACCGAGCAAATCCCGAGCATTAGCGCTGTTCATTCAGACCGCTCCACAACTCGACCCCACCAGTGGTAATCGATTGTGGATACCGGTTTGACTGCACACGGACAGACTAGTGCTCCAGAAGGTGCCAACCGAACAGTTGTTGCTGGAGCACCAGCAAGGAATTTTCAGTGCCCCATCGGTCCGCTCCACGATCAGAGCTTTCCGGTAACCTGTAGTGGATACCGGACCGACTTGCACACGGGTTCAACTGAACTTTCCTGGCCTGTTGGTGTTAGCCAGTGGCAAATTTCGGCTGCCCTTCTCTGGTTCCGTTCCCCGTCCGGATCTGCCCACATTGTGCACCGCACACTCGGGAAGATTCCTTCTGTCAGAGAACGGTTGAAGAGAATGGTCGCGGGAACAGCAATCGATTCAGCGCAGTTTTTATGAAAAGAGGGGAAAGGCGGTCGGGGCCGGCGCCTTTAGAATCATCTATCCCTTGCAGCTTGCATCTAACATCCCTTGGCGAAAAGTTGAAAACAGCGACATTGAAATCATATCGAGGCAAACTGTTCAGGTATGCTTCAGACGAAGGTGGTCGGTTTTCACTTAGCACACTTCGAAAGAAAGACGAGAACAAATTAGCCGAGTCAAATGGTGTTTCAGCAGTTAACTCGTTGTAGAAGACCCGCTGGGGAATACCAGTTGTCTGCTTCCGACTCCTCACGTACGACCAAAAAGATTGCGGATCGTGCTTGATGTTTTCCTCCGTGCGACGAATGTAGCAGCTAAAGCATCGTGCAAGCAAAGAGTTATATTCGCTCTCTAAGCAACGCAGTTCAACTTTACGCTGTCCATTCTTCGATCGGA
>TR142|c0_g000215_i1
ATAATCTTAATTTTAAAGCACTTTCTGTTAGATAATTTGTTCAATTGTTTATTTTGTGTAAATAAATCTTATTATATTAGCATAAAGCCTATATACAATCAAGAGATAAAATCAATCTACGGAGGTAGCAGGTGCTTTTTGCTGTTGTATCTCGTTCCATTTCATCCAAAACGATTGCCACAGATGGTACCCCTTTCTCAGTCTATGTCCTTCGATTCACAAATGGAGAAAATGATCCCTCACAATAGCTGCGACTTTTTTGCTTATCCTTTTGCAACCGCCGTTAACGAATATTCCTTCAAATGTAACGTGTTTCATCACCATTCTTAAAATGTCCTCGTCTATTTGTGACTTTGTGATATTGTATAATGAAAATTCTTGCATTATGCAGGACCGGACATGTGATGCTTCTAAAGGAAGAAACGGTATGTAATAGTCAACGACATGGGAATCAACCAAGTGACTACGGAAGAAACCAGTATTTTCGTATTTGTAGGAAGCCAGTTGTAAAGCACGTTCGAAATCGTAATAGTCTGCTTCCTCTCTAGTTTTTCCGTTTTTCAACATATTTAGCAGGATGTTCGATATCTCTACACCTGGATGTGGAAAAAAATGTGTCAATTTGCAAATACTATTCTTATTAAAACTAGTACATCAAGAAGAATACAAAACTATAAAAATGCATTGCAGACACTAACTCATGGAATGGGTAGTGTGTGGTATCCATATCGCCACCATTTTCAGCCCATCTGCGACCCAATTGTCGTTACCGACGGGTACTGTGAGCTTGGCATCACTTTTTATCGTTTGCTAGACCTAAGACTATTTAGATAAATTGGTTGCAAGACTGCGTAACCCGACGTCTCCACTAGATATGAATGTCTTGTCTTTTTCAGTAATATTCTCTATGCGTTCGCAAAGAAAGCAGGAATTCTGTTTCCTTTATCTGGCAGCAAAATGGAAAGTCTTTTCTGTCTAGTGGAGATGTAAGGTAACATTGCGTTGTACATAAGGAGTCCTGATTGTACAATAAACTCTACATCTTACGAGGGCTTCGTAGTCGCCAAAGCCAACGGGGTCTTCTTCGGCTGATTGAGTAGTTCACGCCAGATGCTGAACAGTATGAAGACTGATCTGACAGGGCGAAAGCCGCTGGTAATAGGCGGTGATATCAACGCCGAACAGTGGTCCAGATTTGAAAATACCTGGCAAAAATTGCCAAATCATAGTAGTGTGCAAGTTTTAGCCTAAATGAATGTAT
>TR143|c0_g000217_i1
TTATAGCTGTAGTTAGGGTGTTGTTCTCTATTGCATTATAAATATTCATACTCGCGCTTGTGAACTTACGGCTAACATTCTTTCCGCTGCATGATTCTCTCTTCATTGGATCATATATTGTGAGATTTGCACAAAAGTGCACGCGGCCTATCGCTTCCGAAAGGTACAGTCGCGGTTTTCACTCCCTGTTTACTTCATCCTTATGGGAAATAACATTGCGGCGTTTCCTACGGTGCGGCTGTTCCTTTCTAAAACGATAGACCGCGCGAACTTTTGTGCAAAGTCCCTTTTTGAAACATTTCAACGGCCGCGCGGTGTTTACGTTTCAAGAAATCTGACAATACAAAGATACGGACCTTATAGGATTCAACCAGACTGATGGTTGTGAACGGGATTCGTCCTGGGAAACGATGCACGAAACGGCTGTATTGTGCTTTTTGAAACATACTGGATGCTATGAATTGCGACACGTAGGTTTTGCCAACGCCGAAAATAGTTACAACATGTTAGAAGCAACATAAACGCGTTTCGGTTTATAATTGTATATGCGATGAAACAAGGCGATTTTGTATAAGTAGGGAAGTGGAACCATCTCGGCAGGGGTCCTATTTTGGGCACTATTCTGCTATGACTCAGCCAATTCTGAACA
>TR144|c0_g000218_i1
TTCCCAATTTTTTTATATTAGCATATATCCTACTTATGTGCCTTCATTTTTAAGTGTATTTTAAATGTATTATTTTCTTTTGGTTTACAAAAATGAACGGTTGTGTCCTAAATTATTGCCGCTCCGACCGGTGGCCGTTTCGAAATGCTCCATTTATCCTTTGTATTGCTCCTTTTGGATCCGTTGCGTGTAGGTCCGCGAAACCAGATTCCAAGAGTCCATGAACCGGTCCATACACATGGCGATGCATTTCTGTTCGGAACTGTCCAGCTCCTGGCCAGGCTTTCCGACGCACTTCTTGAAGCACTTTTCCGTCATTTTCGTCAGCAGTTCCTGTGCATTTGCCAGGGCAATTTGCTGCTTGACCGATGTCATCAGCTCATCCTTCTGGGCGGACGACAGATTGTCGAGCGACATTTCCATTCTCTATTTGTGGGGTACACGTAAATATCGATATCCCGA
>TR150|c0_g000229_i1
CGAAATTGATCGCTTCCTCTTACTGGTTATCCCCACCCCCACTAAATCGACCGATAAATTTTGACTAGATTTCTTTTGTTCAAACTAAACTGCATTACCGATAATTTGAAACGAAACTATATATAACAACAACCGTGCCAAACAATAAATGATGTGCTGTCAAAATGGACAAAATTTGAAAACGAAATTCTCTCATGCCTCTTCACCCACATTATCGTAGAATGCAAGTGGACTCAACTTATTCCAGTAGGTTTGTTGTGAATCAGCTTGCAAGGTTTATAGGTATACTTACAAGGTGCTACTGTTACTACTTTAACAAGTCGGCTAGAGGATCGTTTACCGTAGCTGTTGCTGTCGTCTTCGCCGATGTAGTAGGATTTCTGTCCATTTTCTTCGTTTTTGCCACTGGTTGCGATGAAGTAGGTTTCGATGCGGGTTTACTTTTGGAGCCAAACAGATCGTCATCGTCGTCGTCATCTTCTCCAAACAGACTTTTACTGGCGGTACTGGGCAGGGCAGCGGGTTTGCTCGTCTTAGAAGGTTCAATCTTTTTCGTCGGCTTCGGTTGAGAGTGATGACTACCGACAACTGCGGCGGAACTCTTCCGACGGGAATTACCAAAGAGCTCATCCGCGTCATCATCGTCATCGGAACCGAATATGCTCTGCTTCTTCGCGGGGAGATTGACGGTCGGTTTTGGAGGTTCACTATTGACAGGTTTACCGACTGGTTTGGGCAAGGGTTTCGCATTGGATTGAGGCTTCGAGAACAGATCGTTGTCTTCGTCTGCGGAATCACCGAAAATGGACTGCATTTTGATGGTGGCGTTTAGTGGTTTGTTCGGTTGAATGTTTTGTTGACTGGGTTTGAACACGGTGGGATTCTGAGCCGCCACGATTGGCTTCGAAATCTTTCCAAACAGATCATCATCGTCCGATTCTTCGTCGCTGAAAAGCTTTGTCGATGAGACGGGCTTGAGGGGCTTGGCAATCGAGTTCACAACGGAAGGATTCGAATTCTTTGGTACTGGAACAGCGGAAGGGGCTTTCGTTGTGCTACTAGTGAGTTTATCGCCGAAAAGTTTCTCTTCTGGGTCCGTGAGGGTTTCTAAACGTTTCAAATCCGAAAGCTTCTCTATCAATTCATTGCTGAGGAGCTGGTCGACCTTAACGTGTGCAGCGATGACTTCGACGTGTTGGGTTCTTTCCTCGGAACCTACCACGACACGTACCTCTTCTTTGGGAGTCTCCAGTCTAGGATGGTGAGTTTTGGGCGATTCTTCGCTGCTTCCTGGTGCTAAGCTGTTTTCGTAGTTGTTTCTTCGATTTTGCCTAGATTGAGGTTTTCGTTTTGTTTGTATTCTAGCACGACCTTTGTTCAAGCTAACTAACTTTGTCGGTCCGGGTTCTGAATCCGGTTGGTTGGCTTTCGCTGAAGTCTCAGCAATGGCTGGTTCCACCGAAATTGGAACATCAGCAGTCTTTTCCGCCACAGGCCTTCGCGCACCGGGCAGTAAAGCATTCACGTTAATGTTAACTTTGGCGCTCAGTCTATTGATCTTGGGCTTTTCTCGAGTTTCTTCTTCATAATTTGACTCATTTTTGTTACGTTCCTCTATAATTGCTGATATGCTCTTGAAAGGGGCGGGTTCTTGGGCTTGCTTTGGAGCTGTGCTGCCATCATCGACCTCATCATCTGGAG
>TR152|c0_g000232_i1
TATTATCACCATATACACTACATGGCTACACATTATTATCACCATATACACTACATGGCTACACATTATTATCACCATATACACTACATCACCATATACACTACAATGGCTTCGGCTGAAACGGAATGTCCCAGAAAATCGAGTGCTTCGCGGCCGAATTCGCATTTGGCAACGTTTATTGCCAGGTTGTGCTGCTTGAGCCTCTCAAACAGCTGACGTAGATGGTCTCGATGCTCTTCGGGCGACGACGAGGCGATGGACAGATCATCGATGTAGGGGAAAATAAAATCCAATCCACCGAACGACTTCGTGAATGAGCCGTTGAAAGGTTTAGGCCGCATTCCTCAATCCAAACGTCATAAAGGAAAATTCAAACAGCCCGAATGGCGTCGTAATGGCCGTTTTTGGAATGTCGTCGTGATGAATTGGCACCTGATGGAACGCCTTCTGCAAGTCAACTTTAGAAAAAATAGTTTTACCTTGCAAAATGGTCGTGAAGTCCTGCAGGTACGGCAGAGGGTATCGATCCGGAACGGTCTGGGCATTCAACGCACGATAGTCTCCACATGGTCGCCAGGAGCCGTCTGCCTTCTTCACCATATGGAGCGGGCTGGCCCAGTTGCTGCTGGACTGTCGGCAGATTCCTAGCTTCATTAGGTGCTCAAATTCAGTGCGCGCTGCTTCATGTTTGTCCGGTGGGAGTCGTCGCGGTCTGGCATAGACGGGTTGACCGGTCGTCTCGATGCGGTGCACAATCGATGATATGCTGATCGTACCCGGCGGGGCGAGCCGTGTGATACTAGGAAATTCTGCCAGTAGTTCAGCATACGGCGACACTGCACTAAAAGTCTTTATCGAGAACTCACTAGTACGCGCGAGGACACCGGCGGATTCGAGATTGGTGGTGTTACCGATCAGACGGTTTCGTTTTAAATCGATCAGCAAATCAAAATTGCAAATAAACAGTGTCGATTAAAAACTGCATAGCGGTGGTCGAGTCCGTAATTTTAAGGCGATAGATTGCGGCTGTGGTAGAAAGTTCGCCAATTTCCCCCACAGTATCAGCAGAGTGACGTCATTGCTGGTTCGATGAGGCCTGCTGGCTTGTAGAGCAGGGCTTTCGACATCTTCGGGCATCGTTCCCGAATGTTCGATGGTACCAGCATGGGCCGGACGATGAGTCCCTCTCGCGGTTGGCATTTCGCTTTTCACCTCCACGAGAACGGGAACGGGAACGACCACGAACACTTTTCTGGATAGGCAGCATCTTTTCGAGCCGCCGCGAGAGCTCGGCGATTTCCCGTTTCAGATCCTGAATTGGATCAATGGCTGCAACTTCTGCGGGTTTTGTTGCCGCCATCGCTGCATTTTGCACGTTGCTGTCCAGGGCGTTGATCTTTCGCAGAACCATCGAATCTACAATGGCGTCGGCGATGGTGATTTTGTCCGCCGCGTCACCTCTCGATGCGATCACCGCTGCTTGGGCATGTGGAGGCAATCTGGTTGCCCAAAGATCGAGCAGCACCGCTTCTCCGAGGGAGCTTCCAGCTACGCGCTTCATCTCGTTGAAAAGCTGGCTTGGCTTGAGGTCCCCCAGAGGCATATCGGACAGCACACGTTGAAGGCGCCGCTGCTGGCTGTCGGCAAAGTACGCGATCAGCTTCGTCTTGATGTAGGCGTACTTATCGTTCGCTGGAGTGGCATCGACAATCGACCGCAGCTCGGTCAGCTTGTTTGGAGGAACCTGTGCCATTACGATATTGTACCGACGGGAATCGTGTTGGACACCGATGCCTGACGCGGCGAACCAGAACTCGAGCGACATAAAATAGG
>TR159|c0_g000239_i1
GGACTCAACTTATTCCAGTAGGTTTGTTGTGAATCAGCTTGCAAGGTTTATAGGTATACTTACAAGGTGCTACTGTTACTACTTTAACAAGTCGGCTAGAGGATCGTTTACCGTAGCTGTTGTTGTCGTCGTCGCCGTCGTCTTCGCCGATGTAGTAGGATTTCTGTCCATTTTCTTCGTTGTTGCCACTGGTTGCGATGAAGTAGGTTTCGATGCGGGTTTACTTTTGGAGCCAAACAGATCGTCATCGTCGTCGTCATCTTCTCCAAACAGACTTTTACTGGCGGTACTGGGCAGGGCAGCGGGTTTGCTCGTCTTAGAAGGTTCAATCTTTTTCGTCGGCTTCGGTTGAGAGTGATGACTACCGACAACTGCGGCGGAACTCTTCCGACGGGAATTACCAAAGAGCTCATCCGCGTCATCATCGTCATCGGAACCGAATATGCTCTGCTTCTTCGCGGGGAGATTGACGGTCGGTTTTGGAGGTTCACTATTGACAGGTTTACCGACTGGTTTGGGCAAGGGTTTCGCATTGGATTGAGGCTTCGAGAACAGATCGTTGTCTTCGTCTGCGGAATCACCGAAAATGGACTGCATTTTGATGGTGGCGTTTAGTGGTTTGTTCGGTTGAATGTTTTGTTGACTGGGTTTGAACACGGTGGGATTCTGAGCCGCCACGATTGGCTTCGAAATCTTTCCAAACAGATCATCATCGTCCGATTCTTCGTCGCTGAAAAGCTTTGTCGATGAGACGGGCTTGAGGGGCTTGGCAATCGAGTTCACAACGGAAGGATTCGAATTCTTTGGTACTGGAACAGCGGAAGGGGCTTTCGTTGTGCTACTAGTGAGTTTATCGCCGAAAAGTTTCTCTTCTGGGTCCGTGAGGGTTTCTAAACGTTTCAAATCCGAAAGCTTCTCTATCAATTCATTGCTGAGGAGCTGGTCGACCTTAACGTGTGCAGCGATGACTTCGACGTGTTGGGTTCTTTCCTCGGAACCTACCACGACACGTACCTCTTCTTTGGGAGTCTCCAGTCTAGCATGGTGAGTTTTGGGCGATTCTTCGCTGCTTCCTGGTGCTAAGCTGTTTTCGTAGTTGTTTCTTCGATTTTGCCTAGATTGAGGTTTTCGTTTCGTTGGTATTCTAGCACGACCTTTGTTCAAGCTAACTAACTTTGTCGGTCCGGGTTCTGAATCCGGTTGGTTGACCTTCGCTGAAGTCTCAGCAATGGCTGGTTCCACAGAAATTGGAACATCAGCAGTCTTTTCTGCCACAGGCCTTCGCGCACCGGGCAGTAAAGCATTCACGTTAATGTTAACTTTGGCGCTCAGTCTATTGATCTTGGGCTTTTCTCGAGTTTCTTCTTCATAATTTGACTCATTTTTGTTACGTTCCTCTATAATTGCTGATATGCTCTTGAAAGGGGCGGGTTCTTGGGCTTGCTTTGGAGCTGTGCTGCCATCATCGACCTCATCATCTGGAGGCGGCCCGTCGCCATCATCCATGAAGAGATAGTGATTCGAGTTCACAGCAGTGTTGCCAGCTGAAGCGGTGGGCCGTTCACTGTAGAAACCATCATCAGTGTGATCAACAGCTGCCTGCAGCGTTGTACGAGATTCAAAGAAATCGTCATCCGGAGGTGGAATATCATCGAATAGGCCGATCGAGTTGAACTTTAAGGCACTTTTGTTGCTATCATTTGTTTGCGAAATATTGTTTTCCGAATCTAAAGGCTCGGTTGCTTCTAGATCACCGTTTACTTTATGTTCGGTGCTTCTGATCACGTCTTCATCTTGAGGAGGTTCAACAACTGGGAGTTCTGAATCTTGATCGATATCTTTCTTAGAAGGCTCAACAGCGGCTGTTTTCTTTAATTCACCTTTGATAGAATCTACATGATTCGATTGAACCAGCGAAGATTCCGAAGGACCATTTATTCTATTGGTTGTGAGATAGTAGTCAATATCATTGGACACTTCAGGATATTTCGGCTCAAGATCACTTGCAGGTGGATCTTCCCATCCGTCATCCTCTGGTGGTTCATCTGGTATTTGAGGCTTTTCAATAACTTTTGCAGTGTCTTTAATTTTCTCCACATCAACTTGAGAGAAACCGACCTCCTTAGTAATTTTAACGTTCGTTGTTTCTACCTTCGATTCTATCTTTGGCGAAGTATCCACTTTTTTCACATCTGGAACGGAGGTCACTTGCTTTGTACCAAACAGAACATCGTCATCATCATCACCGTCGTCCTCGTTGGAATC
>TR162|c0_g000243_i1
CGCTCTTCCGATCTGTTCAGATGTAGATACCGCGGGTTCTGTAGAGCTTTCGTTCGGAGATTCTGATGTTGTGGAATCTGCTTCAGCTGTGGTACCTTCCGTAGTGGGTTCAGGTTGTTCAGACGTAGATACCGCAGATTCCGTAGAACTTTCATTCGACGATTCTGAAGTTGTGGAATCTTCCTGAGTCGTGGTATCTTCCGTTGAAGGTCCGGGTTGTTCAGATGTTGATACAGCGGGTTCCGTAGAGCTTTCATTCGACGATTCTGATGTTGAAGAATCAACATCAGCTGTTGTACTTTCCGTTGAGGGTTCAGGTTGTTCAGACGTAGATACCGCGGGTTCCGTAGAGCTTTCGTTAGATGATTCTGAAGTTGTGGAATCTGCATCAGCTGTGGTACTTTCCGTAGAGTGTTCAGGTTGTTCAGACGTAGAATCCGCGGGTTCCGTAGAGCTTTCGTTCGACGATTCTGAAGTGGAATCTGCTTCAGCTGTTGTACCTTCCGTTGAGGGTTCAGGTTGTTCAGACGTAGATTCTGCGGG
>TR163|c0_g000244_i1
TCTTCCGATCTCGTAGATGGTTCAGGTTGTTCAGACGTAGATACCGCGGGTTCCGTAGAGCTTTCGTTCGATGATTCTGAAGTTGTGGAATCTGCATCAGCTGTGGTACTTTCCGTAGAGTGTTCAGGTTGTTCAGACGTAGAATCCGCGGGTTCCGTAGAGCTTTCGTTAGACGATTCTGATGTTGTGGAATCTGCTTCAGCTGTGGTACTTTCCGTTGAGGGTTCAGGTTGTTCAGATGTAGATACCGCGGGTTGCGTTGAGCTTTCGTTCGACGATTCTGAAGTTGTGGAATCTTCCTGAGTCGTGGTATCTTCCGTTGAGGGTTTAGGTTGTTCAGAAGTAGATACCGCGGATTCCGTAGAGCTTCCGTTCGACGATTCTGAAGTTGTGGAATCTTCCTGAGTCGTGGTATCTTCCGTTGAGGGTTTAGGTTGTTCAGAAGTAGATACCGCGGATTCCGTAGA
>TR165|c0_g000248_i1
ATTTTAACGTTCGTTGTTTCTATCTTTGGCGAAATATCCACTTTTTTCACGTCTGGAACGGAAGTCACCTGCTTTGTACCAAACAGAACATCGTCATCATCATCACCGTCGTCCTCGTTGGAATCAGAATCGAAAATCGATTTATTTTTCATAATTTCTGAACGTATACTGGCTTGATTGGGTTTCGGCTGAATCGGTTCACTGTTTTCACTTGGCTTCTCGACATCAGGAAGGTCATCCGGAATCTCGACTTTCACCGGAGGAAGCTGAATCGGCGAATTTACAACCGGCTCCACCTTTCTTGGAAGTGGTTCCGGTTCCTTAGCCTTGACCACAGAAGGCACGGATCGCTTTCCACCGAACAAAAAATCGTCTGCACCCTCGTCGGAATCCGAATCAAAAATTGACTTTTTCTTCAGAATTTCCGATCGAATACTGCTGGTTTGATTGACAATGGTTTCTTTCGGCTTCACTTGCGTGGAAGAATTTGCCTCAAGCTGACCCACTAGTGAATTAGATCCTCCTATAAGATCTTCATCATCATCAAATAGATTAATCTTCGGTGTCTTTGGCGCGAGTGTCTCTTTTTTAACAACACTCTCAGAAAATATATCGTTCGAATCATCATCATCATCGTTGTCAAACAGGTTTACCTTCTTTTTCGTGATGTCTTGCGTTACCACCGGAACCTGTTCAGCTCTTTGCTGTTGAGGAGAATCCACTTTTATCATACTGCTACCCTCATTCTCCGTTTTACTACCCACATTCTTCTGCTTCCCACCAACCCCAACCGGAGGCAACACCAATTTAGCTCCAGGTATTTTCCTATCCGACGCTTTCGGCTTGAATATCTGATCGAAATCATCCTCCGGCGGTTCATCATCGAACAGATTGGTAACCCTACGCACGCCCCTGCTTTTACCCTCAGCAACACCGCCGTTGATCGATCGTTTCACCGGAACAAACAGATCTTCCTCTTCATCCGGCACGCTATTGTTGTTAACCTTATCGTCGAACAGGCCCGAAGGATACGCTTTCGGCGTCACTTCCGCATTGTCCTCGTCATCGAACAGAGTGGAACTTTTCATCGCTGGAGTCGGTAACTCCGGAGGTTCACTCCGATAAATGCTACTGCTCTTGGGCGAAGAATTGTTATTGAACGAATCATCTTCATCGCTGTCGACAAACAGATTCACTGGTTTCTTTTGCACCGATGTTGGAGTTGGCTCGTGACTCGATGGTGGCGGCTCATCGGCAAACAAATTCACGGTTCTTCTCTCCACTTGGTTTCCCCGGAAGTAGGTAGGTTGTGGATTTGTAACGTTTGCAGTCATTGTCGGTCTATGAGTTGGAGTCGACTCCTCTTCGTCAGATTCCTCGAACAGATTCGTCACTTTGTTCCGGGAGGACACACTGATTGTGTCATCCGGTGGAGGTTGATCCGGGAACAACGATGGTGGTCTGAACCCAGGCAGCACTGGAACCTTGTGGTGAGGGTTGTTCAACAATGATCTCGGCCTGATTGCACTGGAACTCGAATGGATAGACAAAGCGTCATCCCCTGACACACTGGGATCGATCGATGGTGCCCTTCGTCGCGGATCCGAATGCACACCCCAAACCGAGCCTTCCGACTCCGAAGGTGTATGATTACTATTCGTCTGCGACGGAAACATCCGCTCGCTGTCACTGGAATCCGAATACTGTTCCTTAGGTTCCGTATCGGACTCTTCCTCGGAATCAATCAGCCCAGCGTGCCATTTCTCCCGCCACTCCTGGGACCCTATTATGTACGGCAACGGTCTGCCGATATAAGGATACTTCTGAATAGCTCTCAGCACAGTGTTCCTCGCGGCCGCCTCTTCATCGTCATCCTCGCTATCGCTATCACTATCCAACTGAACTGTTACCTTTTCGAAGGATTTGTACATGTTCGCAACGGACCTTTCGACAGTCATGTGGAAAATGTCCCCGTACGGTAGTTTCTCCCCTTTCTCTTCCTCTTCCTCCCGCACCGAGTAGAAACTCTCGTCGTCATCCTGGACGCGGTTCTCCACGTACTTCAACTGCTGAATGCCGTTGAAACTGTTCGATGCATTAGCGAAGCGGATGTGACTCTCGTCGATATCCAACATAAAACGGTTCAGGTTATCCTGGGTTTCCTTGCATGTCTTCTCGAGATGCTTCGAAATTTGATTCATGTACTGCAACAGCTGCCCATCTGATTCTAACGACCACTGGGGAATTCGCTTCCGCAACTCATCCGGTGTCAGCGCCATACTGCAGCCGGCTTCCGATCGATCCGTCGGTGTGGAAGCGATTCCCGCACAACTGAATTCGAAATTACACCAATTTAGGGGCCAATTTTGCCTCGGAAATTAACATTTTTCGCACTTTATTTACTTTTCACCCAAAACGGAATCACAACAAAAGTGAACTGCGAACGGACACTGACAGACGTAGAGTGACTTTAACTTAGAGTGGCGTCAATGTCAAAATTGGAACAGCGGTCATCTGTCAAATTCATACAAATTC
>TR166|c0_g000251_i1
ATCAACACATACTCTTGTTCAACTGTCAGCGCTTTCATAGAACACTTGTTAAAAAGGCATACTTATTAGTGGTTCTGAATTGTTACTTGGGTAGGTACGCAGGCCTAAGCCTACAGCAAGCAAACTTATGCTTCAATTGTTCCCGGCGTTGCTGAACAACTTTCAACAGGAGGGCTTCTTGTACCACTTCCTGTTGATTAGTTGACAGTTGTTCAATCACAGATTACATTCCTACTATAAAATGATTCTACCAAGGACGATTTCTTTGGACAAAAACAACTCTATCAAGGCATTAAAATTTATTCTTTGATTTTTTCCTTGTTACAAGTCCAGATCACTAGCAAACATTTAATGTCATTATTTCAATTCAAATGCTCCATCTGCCAAAATAACTTCGTTTCAATTAAATTTAAATCTGATACCACCTAATCATATATACCCCTCTTCAACCTTCGAATAATACTTTCCCTTCCGTAGGCTACTGACTCTTTTTGGTTTCCTCCGCTTCGCCTCCTCCAGCAGTCGTCGTCGTTCCGTTTTCCGATCCGCCGCCGGTCACTTCCTGCTGTTTGATGCTTTTGTCCTTGGCTGGGAAGGGGCAAACACCTCCCTTGCATTGGAACGGGAACTCGGTGCCACTGTCCTTGATCACATTACCGTCTTTGTCTTTCTTGGCCCATGGATTCCAGAAGCGGAGCACGTACGGCTGGACGAATCGGTGCCACAGGAACAGTAGGACCGGAATGATGAAACATGGAACGCAGACCATTTTTTTTTTCGAAGGTTTTTTTTTCTGTAGGCAACTAAGTAGGTGGGTAAATTTGATTTTACAGGGGTGATTAGGTGGTTTATCAGAACAGGAGAAACTTCCTTGTTACGAATGCGAAGCGAAGTGAGACAAGTGATAAAAATGACGTTTTCCGAAATGTCACATTAAATTTTAACGTTCTGTTCAAAGAGAGCGAGAGCGGTTGGGTTCATGTGAGAATTTTCGTTCCCTGTGATTCATTCCGCGGTGAAAATTGAGAGAGAAATGAGCAGGTTCAGCTTACCGTAGTCTGCCGCTACATTGGCAGTGGAGATGACCTTAACATCTACACAGTGGGCAAACAGGCTTCCGAACATGATACTAAACCACAATACTTAAGTATTTTGGGTATTTTTCCGCTATAACTCAGT
>TR169|c0_g000258_i1
AGGAGATACATATACCTATATGCTTAAGTGTATCCTCTCAAGCGAAACTTCAACAGGCATGTTGTTTCTTGATCGCCTGAACGCATCGTCTAATCGTTGTGTACGTATTGATCTTATTGGTGATGCCTAGGTTGAACATGGTCATCAGAATCTGCGGTGCGTACTCCTGCAAACACAGTGCATACTCGGTCGTTTTGTCCAGTGCACTCTGCACGACGGCCACGTCCTCGTGGTAGAGACACTGCACGAACGCTGTCAAAGCCGTACTGTTGGTGGCGAAATTTCCCGGGTTTTGCTTGAGCCAACGCGTCACCAGTGAGTGGGCCGTCTGCCGGATGGAACCTGAGGAATGCGTTAGGTACCGGATGACCTCGTCGAAGACTTCCTCCAGAAGATTTGGACGTTTGACTGTCAGGGCGTCTACTTCCTGAAGAGGAGTGGAAATGTCATCGATTTCACGTGATCGGATTGCGTGAGTCAGTTCCTGCCAGTGTTGCGGCAGAACTTCGTTTTTCACGTAGGTGGACATCATTATGGCGGCCGTTGCTTGCTGTGCGCTGTCCAAGTTGGCCACGGTTGTAGGCTTGACGCACTTGGATGTTCCTGGGGTCGGTTCCTCGGGTTCAGATTTGATGGCAGCAGGTGCTGTCGGTGTACGTTGTTTGAACATCGATAGACCTTGGACGAGCTGCTGCAGGGATTGAAGATCGTAGTGTTGATGGGCCAGGTCATTAAGGAGATCCGAGTAGTTTTGTATGAAACTGATTGCCATTTTGGGATTGGCACCAATGTAAGCATGGAGGAATTCCATGAAGCGATAGATGAGGGTATAGGTTTCCTTTACGCTGCCATGGTTTCTCAAAAGAGCGAAGTAGCAATCCAACGCATTCTGGAGACCCGTTTTGTAGCTGTCCTCGAATACAAGTGGCTGAAGCAGTTCGAGAATTCCCATGACTTGATGAAATAGATGAAAATGATACTCGGCTCTTAAAACCGATAGATCCATGTGAGCTCTTCCCTGCAGTAAGGTGGCTAGTACGGACATCTGACGAAGCAAAAGAACGGGATGAGAGGCTGCCAGTTTACGAACAATCAGTTCCATTTCCGCAGACATCTGCTGGAAATCTCTTGGTACTGTCAGGCAAGCGATCGTCGTCAGAATGTAGTAAGTAAACTTGTCCCCAACGCATCCCGTGGCGTTACGGACATCTGCATCATAAACGTTGTCAACGTGAGGCATCAAGAATTTCATCGGCGGAATGTTCAGGTAGAGCTGCTGAAGAAACATTTTCGACGACGGATGTTTCTTGCCAACTGCATACTCGACCATTTCTTCGAGATAATCAAACTTGCAGTCAACGCACTGGAGAAGCAACTTCACTCGATCACACATTTTCTCAGGATTTGATTCAGCCAAAATGTAATCTATGAAGGTTTTGATCTGTTTTCCACTTAGCGTGACAATATACTCTATTTGTTCGTGCTTTGGGACGGCCTTATCTCTTCCTTGCCACAGCTTAGGGTTTCTAGTCAGCGCATTGATAAAGTCCAGTACTGAGCAAGGATCATAAGCTCCGTTATACTTCTCCATTACTAAATCAACCGTTTCATGAAGCGTGGACCAACTGGCCTGATGGCTCATCAGCGACAGCAAGTACGGTCGAAACTCTCCCAGACTCCGGTTGAACAACATATCCATCTGGATCTCCTTATTCACGTGCACCAACTCGGAGTCCGCCTCTGCCAGCCAGTCCACCAGTAGTCCACGCTTGTCAAACTGCAACTCCGCAATTTCCATCTTGATCTCGTGGCCACTTTTCAGCAAAGTGGAAATCACGTTGATCATGTCATCGGTGCTGGTTTGACGCAACTGCAGCCGACCCTTACGTTCCACCTCCGAAGCTTTGTTGGTGGTGAGAGCTTGCAGCAGACTGGGTTGCGATTGACCTTGGCCTTGCAGGTTGTCCTTCTGGGCCACCTTCACCAACTGTTGGCGCTTGCCGACCAAAATCTGTAACAACACCGTATTCGAGGTCGGATTCATATACTTGATGATTTCGTCCAGTATGTGCAGCAGATAATTGAGATTTTCAAACTTTTCCGGCGGAATCGCCAGCAGCGACCGGAAGAAGCAACACATCTGTGGATTCTGAATCCAATTCTTGATCAAATACTGACCCTGGGCGCTTTTGATCAAGCGGCCCAAGTAGCCCAACACCTTATTTGCGGTGTACTCTTGCGATTTGGATGATTTCCCTCCGCTGTTCAAGCGTTGGATCAGCTTCCGGTACTTGGGCATATTTGGTTTGGCGATCACCGGATGAGTCAGCACGATTTCGACGGCTTCTTCGATTTCCTTCGTCTTGGAAGCTGGCTTACTTTGCTCGGAGATCGTTCTCGATCTTGTGCTATCTTCGCTCAAATCGATCTGCAGCGGTTGCATGATCGTTACGTTCATCATGGGAGGATCACCGATCGGTTGATTATCCAGCTCCAGGGCTTGTATGGAAATGTGGCCATTCTTGGCTCCCCTCGCCTGTTGAATTTCCACCAACTGGGTGAGATATGTTTTGTGTAGAATGGCGTTATTGACTGCTTCAAATTGTTCAATTACGGCGCGGTCCAACAGGGCCAGCAATTTCGACATCGAGTTGATGGGAGTTCCAAAGTTTTGCACGAACAGGACAATTTGATCGGGCGTCAGTCCCTGCAGTGCTGCGTCAACCAAGCGTTCGACGTTGCTCCGGATCATCTTCAGTTTGAGCCAATCGGGCAAGATCTGTACCGGTTCGGATGTGTCAAGATTGAATGCTTGTGGTGGCGGAGCACCTTCCGGGAACCAGTAATCCAATATCTGCGCCGCCATCGGAATATACGTCGAGTGGGTCAAAAGAATCACGAAGGCTTGAATGATATTCAAATGAATATGACACTGACTCTCATCGGCAAACTGAACCAACAAGAGATCTTGGTATTCTGCGAAAGCCTGCGTGATCTTATACTCCCGTAACTTAATCAAAAAATTGTTAAACATCACAAACAAGCAGTTGAGAGTTTGAACCCGAGCCTCACTCTGATCGGTTTCCGTCGGAATAATGTGCGAAAAGATGGTGCTCCGTTCGACAATCAGGTGCGACATGTCCATCACATGTTCCAACATATCGGCCTCCGAATCCATGGATGTGTGTGCCGCAATGAACTGGATGTAAACCATGACCAGTTCGGGAGAGTTTTCCACCTGGCAGGCTGATCTCAACTGAACCACTACGCTTGGTCGTACGTACGCAAAGTGCGGGATAGTCGGTAGATAGCGCAGTAACCAGTCGGAGTTGTTGCTTTCGATGGGCACGGGATCGTTCTCCTCTTGGAAGACCTTCAACAGCAGCTTCAATCCCCGGATGGCCGACTGCCGGGAGTGGTTTGAAAACGAGGACAACCGCCGGAAAAAGTACTCCATTATTTCGCAAATCATCTGATGATCGCCGGATTCGTCCTGCACCACCTTTTGCAGGTAGATCAGCAATTCCGCCTCGCGACTATTTTCCACAATAACCGTGCCCGAATTGGAGAGCAAAAACTCGCACAAGCACTGCACCGGCAGGTGGTTGAAATCTCCGTCGCTATTCTGGACCAAATCGGCCAGCCAAGGCATGGCCTGAGACGTTCCCTGGCGCTGAATGATCTCCAGCAGAAGGTCCGGTTTTCGGCTGCGGCACAACAGGTGGCCCAAGCGATGAGTGACGTTCAACGATTGAATTTGTTCCAGAACGTGATTGGGTGGACGTCGTGCTACACCTCGGGGATCCATGAGAATCAGCTGGGACAGCAGGAGGCTGTTTTGCTCGTTGATGATGTTGGAAGCCAGATGATTTTCGAATTCCAGAATTTGGCTCTTTTCCGCTGTGGCCACTTGGAGTTCCTCTTCCGACGGTTTAGTCGGTCCAATTTGATTCGTTATGCACATTTCCATCAGGGTGCGCAACATCGGGTACTGTTCCCAACAGAACGATCCAAAGATGGATGGGTTGTGGGCGGAGATCAGCAACAGGATGATCCACGTTTTCCAGTAGAGAGAAGAGATGGCAAGATTTGGCGGTTCGTAGTTTGATGGGAGGACGATGTTATCCGGGTGATGATATTCGGACATCTTGAACAGCAGATCGATAATTTCCAAATTTGCCACATCCAGCGGTGGGTAGTCGATGTGTCGGAGCGACCCGGCCCGGCGAACCAGTTGTTCAATTATTTCCATCGTGTCCGGGATGGTGAAAGGAATCTCCTTGGTGATTCCAATGAGGATGATCCGAAGCATAGAGTTTTGCTGGAGTGGAATTTCCGAAACGATTCTCAGCAGGGGTGCGCGTTCCGGCTCCGGTGGCCATTGATCTCCTTTGGCGTATGCTTCCGGGGAATCCAGAAACAGCATTTTATGGAATGCCATTTTGAAATCGTTTGGAGATGGCATGTAGACGATGGGAACCACTTCATGCATCCAAGTGAGAGTATCGAATTGGATTGTGGACATCTGCTGGTAGAAGGTTGTCAACGCTGGGAAGCTCTTTGGCTCTCTTCCACTTCTGATCGATGCATTGGCCTCTCTTATCTGTGGAGACACTGAAAGAAACATGCAAAGGCAAACCAAATCAACGACGGAATGGAAGATACGATCGCGAAACTCCGAGCTAATAACTTGCGACTTCAGATCAGCACGATTGGTCAGCAGAGCTTTGGAGAACACCATCAAGTTGATGTCGTAGCGTAGCATTTTGACCAGTTCTCGAAGGAAGACTCGCAGGGTCCTTAAGACATCTTCTCTTTGGAGCAAACATTCTTGATAGATTTCCGCCAGATGGGTCGCAGATTCCGTCGGTTTGGCCTGGAACATGGTCGCCAGCATGCCCATGTTGTTCGGATTACGAGCATTGGAAAGCTCATTTTGTACAACATACTTCAGCATGATGCCCAAAATTTCCGACTGGCAATTGATCATCTCCTTCAAGCAGGTCATAAAGATGTTGATCAACGGTTTTGTCTTCAATCGCATCTTCACCAAATTGGAAAGCACCTCGTGATCTTTCGGATTCTGCCCAGTTACGTTGTAGCAAATGAACGTCAGCAGCTCCTGAGCCGGTTTCATTAGCTTTCCGTTGTGAATCCAAAGCTCCAACCGAGGGATAGCCAATGCCCTTACTTCCGGTATTCCGGATCCTAGCGATAGGAATTTTAGGAAGTTCCTGGTAGAACAATCAGGTGCTTGACGGCGGTTTAGTTGATCCTTAGCTGCTTCCACAACCATCTTCTCCACCTGTTCTTGAATATGTGCAAAACGAGGCGGATTTGCATCCGGATCTTTACCCAATGCATCGCCAAACATTCCACTGTCCGTCGAATGCTCATCGTCTAGAGCGGGATTTTCTCGGGCACTGGGATTCAGGGCGCTCAGCTCCGGTTGCAGCATCCACTTCGGTGGAATCTTCGTCCCCAGGGCAGCCACGCAATTATCCGTAAACGGTGCACATTCCTCGTAGTCCACCCAGACGCGGTCATTGATCGCATCGTCGATGTACGTCCGGATCAAACTTTCCGGCCATTGTTTCTTATCGCTATAACCCCTGGCCAACAGATTGCACGCCAGAATGTGAACCGTCGGATTATTCCGACCCTTGAACGAATTCTGCGTATCCCGTTTCAAAACGGCAATCAGCGCCGACGTTATCGTCTCGTTGCAAAACAGATGCGGACGGATTTTGGCCAGATAGAGCAGCGACAACGAAAGCACCGATTCCGACTTGGCCTTGGGCGAAATCAGCAGCTTCATCGCTCCGCAAATGTACCCCACAACGCTGTCACTGTCCTGCTGGTCGATGGCCCCGAGCACCGACGAAACCAGATCCACCGACTCGCAATCGAGTGCCATCTGTTCCCAGTACTCGAGTACACTACTGGAGCTGGAACTGTCTCCTCCCGAGCTGGGCTTACTCGTACCCGGCATCGATGAGCCCGCCGATCCGGAACTACCCGCTCCAGCGAGCTTGATTTTCTTGGCGGCCACCGCACTGACCAGCGCAGCGGCATCCCGCTTTCGTTCCGACACCCCACCACTTACGCCGCTGGGTTTGTTCTTCGAGTCATCCCCTCGGGAGCTGGGACCGGATTTCGATCCCAATGCGAACAACTCGCTCTGCGGCAAGCCAATTTGTTTTTTGGTTGACCGAGCGCCAGAGCTCGGTTTGTTACGATCCATTGTTGAATTTTTCGGCGTTTAGGATTTCAGCTGAGTCTGAACTGTCGAC
>TR172|c0_g000261_i1
CAATATCCTTACTTTGATTTTGGCACACATTGTTTAACTAATTTTATCCCTACAATACTCTGCAATTTATGCTAGTGATGACTTTTTTTTGTACCTGAATCAACAGTCATCAGATCTGGGGGTTACTCTTAAAACAATTAAAATAAAATCCTGTTCTGTAGGAAAACGACTAAAAACGACAGTTAGCATTAAAACTCTCCAGAGCAGGCGGTACTTAGGCTACTGATGGTGCCTGTCGGAGACGTGGATCCAGGCAGACGGTTAAAGTTGTAACAGTCGAAAATCTTGTCGCACAGGATGTCTTCCAAACTACGCTCGAACTCTTCGGTTGTTTCCTTCAACAGGGCGCTAGATTTTTGTTCTAGATAGCGACGAGCGGATCGGATAATCTGGCGAAGGTCGTGCACAATCTCATAGATGGTTTGGTAGCCACCCATCTGGGCCTTCGAGATAATCGTTCGCAAATCGGTAAAGTTCGGATTCACTGTGTCAAAGCCTGGAAAGTAATTTTTAGTGAAATGCGCCATCAAAAAGTACTTCGCCTCATTCACGTTGAACACTTTTTGAAGCAAAAAATGAATTTTGGCTACCGTTTCACTGTCAAAACTTTGCCGGATGATCGCATCGTTGAAAAAGTCCATTTGCAGCTGCGACGGCAGCGCTACGTCACCACCAGTCATCGTTTGACCACCTGATGCAGTAGGTTCCCCATCGCTTTGTTTCAAACTGCCAAGCGATCCCAGTAAATCAGGACGATGCTGCGAGATAGGATTCTTCAAAATCTTCGGCGTGGAGGTGAGAAACGGTGTCGAGGGATTATTGCTGGCGTCGGGCATGGGGAAGGGGACTTTCACAGAACACGTCACCGGTTGGGGACCGAACCCCGGGGGCTTCTTGACCGGTTCGTAAATGCCCGTCTTGAAATAGGTTCCATTTTCATTGTGCTTCATCTGCGCCTGTTCCGAGTCGTTGACAACGGAGAAGAGATAACTTTTAGCATTGTCGTAAACTACGCTACTACGGTCCGATAAGTCGCTACTACTTGCATTGTCCGACGATGAATTGTTCTTGTTCTCCGCAAGATTTGGAATCATGTCCTTCAGATACTCGTACAGCTCCTGAATGTTTCGTTCCTTTTCTTCGTCCGTTTTTGACTGCCGACCTGAGACCTTCGGCGAGGATTCCTTCTGCATCCGACTTGTGCGCTGGTTTTGAACCATTTCGTCCAGGCTGGTGAAAGACTTGACCAAGCTGTCGACGAAATCAATCGTGGAATCCTGCCACTTGAGAAAATGATCCAGGAAATCCGGACTCAATACTTTCTGCACCCTATCCAACCCGTCCGGAGTGTTGTACACGTACCCCTTGATGATGTTCCAAGCGTTGATGATCCGAGTGAAAACGAAGATGAAGTCCTTCACGGCCCAGGCAATGCCTTGTGAGTTAATGTTTGCCAGAACGCTGTCCGGCCGAATGAGATCCTGCTTCATACGAGCGCACAGACTATCGATCTTCTTGAAGCAAGGCATTTTCTGGTGATTATTGGCCAGCTGCTCCGCCAACTCGCAACCCTGCATGGCCATATCGGTTAGCGCGATAAGTTTCTCCTTGTCCACCACAACGCCGGATCCTCCGAAGCCGACTTCTCTGTGCGTATCCGATACCAGCGGCATAATCGGTGGGCTTAGCGGGGCGTCACTGATCACACCCGTTATTCCATCCACTTTGCCAATATCCACGGGCGACAGTTCCTTATGTTTCACCTTGCTTGCCATCTTTCCGTTGCATCTAGCC
>TR173|c0_g000262_i1
CAATATCCTTACTTTGATTTTGGCACACATTGTTTAACTAATTTTATCCCTACAATACTCTGCAATTTATGCTAGTGATGACTTTTTTTGTACCTGAATCAACAGTCATCAGATCTGGGGGTTACTCTTAAAACAATTAAAATAAAATCCTGTTCTGTAGGAAAACGACTAAAAACGACAGTTAGCATTAAAACTCTCCTGAGCAGGCGGTACTTAGGCTACTGATGGTGCCTGTCGGAGACGTGGATCCAGGCAGACGGTTAAAGTTGTAACAGTCGAAAATCTTGTCGCACAGGATGTCTTCCAAACTACGCTCGAACTCTTCGGTTGTTTCCTTCAACAGGACGCTAGATTTTTGTTCTAGATAGCGACGAGCGGATCGGATAATCTGGCGAAGGTCGTGCACAATCTCATAGATGGTTTGGTAGCCACCCATCTGGGCCTTCGAGATAATCGTTCGCAAATCGGTAAAGTTCGGATTCACTGTGTCAAAGCCTGGAAACATGCAAAACGAAAAGGACAATCAATGACGTCATATCATTCTACAATACAATAACGTCTGCATTGCAAGAGTTACGCAATCACATTATCCTCCAAACATTTTTATTATAAAATGACTAGTCGGATACCGACTAACATAGAAACCTCTAAACTAGACCTTGATAGAACAGAGAAATAGAGAAATCCTTCTAAAGTAGTTCACC
>TR176|c0_g000266_i1
TCAATATTATGCTTCTGAACTGAGTTATGGATAAATGAGTCAAATGATTGCCAGGTGATCGAAAACATCCTTGATCAAAAGGTGGAAGCAACACTTCGATGAACACCTGAATGGCGTGGAGAACAGTCACGGGAGAACACAGCAACGGAGGAAACGACTACGCCAGTGCAGACCCCCTCCCTCCGCGACGTAACAACTTTTGTATGGGAAATTTTGAATTTTTGTATGAAGCGTAACACAGCGGTAGACTCCCTCCACCCTCTTTTAGCGTTACGTAATTTACGAACGAACTCCTGTTTATGGCAGCATACTGTTGTATGCACAGATCGCACGGAGCTATGGAAAATCATGGTCTGAAACGGATTTCCTGTGTAGCTAATCAGACTGTTCTTAGGAACTATGGAAGATGATTTGAAAAACTAAGTAAGGGTTCCGGGTGTACGCTGGGGACTGCGACTAGCTGACGAAGTTTCACCTGGTGATGTTGGGATTGCTCTTACCCCATCGAATAGTGCTCAAACTGACGTGAAATTTCCATGGCGTCACGGAGAATCCAATCGACTACAGCTGCATCAGCCGAGCCTTCTAGATCGTCGAGGAGCTAGAGAACCGTGATGAGCATAATCCGGAAGTTTTAAGACACGGATACGAACAATGTAGATGATTAATAGAGCGTCATTAAGAACGCCTCCATCTCTCTGGCGAGAATAATTTGGGTGAGCTACGCATCCGGAGAAAGCAGTGGATAACAGATGATACACGGAGGATGATAGAAGAGCGAAGGAACGCCAAAGCTGCGATTGAGCAAGCGAAAACACGAGGAGCCATAGCCGTAGTCCATCAGCGCTATTCGGCTCTCGAGAAGGAAATAAAACGCTCTTGTACACCCGAGGTAGACGTCGAAAGATGCATAGTCGTTGACATTTTTCTCCTCTATACAATGTCTCACGTTGCCTTAGTGGAACTAAAATGAATGCTACGATGTCCGTGAAAGACACGACTGGACAGCTATTGTAAGTCAAATAAAGCTGTGTAATAAACGTTGTATCGTAGTTGTTCGTCACCCTTTGTAATCTCACAAATGCCTCAATTGGACGCTAACGTGCCTCTGGAGCCGGCTTTCTGATAACTGTCCCAAACTCATCAAAACAAAGATGAAAAATGATACGTACAAAGAACCTAGGGCATAATTTTCATGAGATCCAGTCAATCCGTTTGCTTCGCACTAAAATCAAGGATAAAATGCTGTTGTAGACATCAATTTTAATGATTGCAAGTAAAAAAGCCTAACAAGTTTATCTATCACGAGATCATTTGCACCCAAATGGAAGTAGCATCTGTCGTAAACGTTCGAAACTCTATGTATGTTGCAATGTGAAAAAGATAGATGACACTTAATAAAGAGAGAGAAATAAATGGTCACATTAGGAGCAACAGAGACAAAGGTGGCACACACGCATCACGACACCGAAAGAAAACCGCTAATAGTATTCATAGGCATTTTTCCGCAAGAGTTGCATATAAATGTCGCTACCATACCTTTCGAGTAGTCTTCGTTTCAGTTCTGGCGGGTACGTCACGTAGATGTA
>TR178|c0_g000269_i1
GATTTCATAGAATTTTATTTAATAAATTTTCATCACAGCTTTTTATCACTTACAAGCGAATAAACTAATTTATTACACTTTTCTGAAACACACGACTAATGTGATTGACACAGGCTGGTTTTAACTCTTCGGATTACGGCATCATTGTAGATCATAAGTGATGTTTTATTAACTGGGCAATGACATAATAATTATTTATTGTTGAATCAGTTATTTGGCCTATACTTAAAATAGGCAAAATTGATTTATCTCTAAACATAAAAGATTACTAAGATTACAAGATTACAAGATTACAAGAAAATAACAACTTTAGCACAAATAAAAACGCACAACAACATTCATGAAAGTTTTCTAAGACATCATAAAATGCTTGGACACGAATGTTTACTCATATGATCAAGTGTCTCTAATAAAATATAATAAAAACAAAACGTAAATTTGCGAACGGAGTTTTTATGATGGTTCGTTAAACCTTTCAAAACCTAATCGGACTTTTATTTGCTGCTTGAGAAATCAATACCCTAACCAAGATCTTCAAATTCTTTTTAAGCCAACAAATTGCTACTCTCGAATGGCGTTAAACCATCAAGTAAAGAAAATAATGGACGAACATCTCCATTCAATCTACTGGCACCATCATAATTCTTGAACATTCCTTCAAGAAGTGTAGTCAAATAGTTTTCATGCACAACATTGGTCGAGACTTCCGTGATGTCTTCACGCAATGCAATCAACCTTTCTTGAAGTAATTCAAACTCCCCCTCCGAAGGATTTCCTCTGCCTAAAAATTCGTAAATATCTTCTTCTAAATAGCTCAAAATTGGCTGGGCCCAGCTCACTTCTTTTGTTGGCTGGTTCGCCATCAACTGTTTCAAGTCGGACAGTCTTATTCTGAGATCTTCTTTCCAGTGCACCTCATCATCCACGGGTGTAACTGTCTCTTGGTCCCCACCGAAGACCACATCTTTCAGGAAGCTCAATCCCGACTTCAAGTTCCGCATGGCAGCCGGAGCGATCCGGGCAAGCAGCAACCAACCATCAACCATATCGAACACCCTCAGGCTCTGGATCGGTGTGTAAATAAAAGTGGTCTCTTGCCCGTCGCAGACGACAGAAGGACGATCGTGCCACGTAAGTGGTAAACATTTGCTAAACAAGTCCTGTCCGAATACCTCCGGATTGTCGAAGGTGGCAGATTTTGAGAAGACATTCACGGTAGATTCACGCTGCGGGCAAATTATCTGATTACCTTCACTATCGGGAGCGTAGCATAGCTTCTGAATGGATTTGTCCCGCAATTCGTATTGGGATTGTTGGAATGACTTAGTGAAAGACAAATAATTGCTCGATTCTGTTTCTGAATGGTCAGATTGGAAGAAGAATGAACTGAAAAGCGCAGATGTGGCTTCGAAGATATCGTTCAAAAAGCTTGATAAGGTGGGTGTCGCAGCTGAACTTGCAACGGTCGATGCGGACCGTTTTCGTCTAACAGGTTTCGTTAACGTTCCATTCGGATGGTTGGTAAAGAAGTTTTGGTACTTTTGGAACATCAAACCTGCCATGGACGGCATTGCAATAGCTGCATACGCGATGCGCTGGTATGGCATGAAGAACGCTTTGTGCGTTGTCAAATAATCTTTTGGAATCTTGGCTAGATCAGCTTTAACTGTGGCCTTCAAAATCTGCTTGCTAACAGATTGACCATTTTTATACCACTTTAAAATAATGGTATCTTTTACCTTTCGAATTGTGTAGGCCTTAGTTGGTATGTTAGCTCTATGCCATGGCATCTTAAACCCTTGGGGCTCCACCACGGTGTACCACTTCTTTGCTCCATGCTTGGCAGTTCCAGAAGTGCCCATGAAGATAGTAGACGCTCCTTCAATCATACCAAACCAAGTCCTTGGACTCTTCCAGTCCCACTGAGAGATTTGGAAGTTGAACTGGTTCGCCATAGCACCACCAAGATACACAAATAACAGGAAACCACCGAACATAAGTGTAGCATAAATCGTTCTCACAAGATTCGTAGTTATCGACATGAAACTTCGTGTGATTCCCACAAAACCTGACGGAAAGCTCACAGCTATGGATGCTCCCGTAAGAAGTCCGTTCCATACGGCGGGTGAAGTCCAGTCCCATTTGGCCGGGTTCCACTGATTTGATGCGGCAGCAGCTCCCAGGAAAGCACCAGCCACCGAAATCACTCCCGTCGCCAACGCTCCAGCAATCATGGATCCTCCGAACATGGCAGTGAAATAGCTGAACGTAGCAGCTCCACCGTAAACGGTAAATGCCCCCATGAGGGCACCAGCAAACAGACCAATCCACGTCTTCTTATCAGCCCAATCCCACTTGGCGGGATTCCAGCTGTTGTTGGCGGAGGCAGCTCCCAAATAGGCACCCACAATTGCACCAACGATCATCAGAACAAGGGTAACTGCAATCTGACCATCCGGATCGATCTGTGAAACTGGGGAATTTCCTGCGTATTTGTAAGGACTGGCGTACTGCTCCATCGGATCCATTTGGAAGAATCGTCCAATA
>TR180|c0_g000271_i1
ACACGACGCTCTTCCGATCTCTCGTTGGAGCATCGCTTTTTCTCAAAGGTAAAAATAAACAGAATATGTCCTGTCGAAGTGTATTCCGATACTGCCGCCCTAAGAAGTACAACAATCTCCACAGAAGTCACACAAATATGCATCAACCTGCCAAATCGTCATGACTGCCAACACTCCTTGTATGCTATGTCGTCGATGGAGCATCGCCTTTTTCTGAAGGTAAAAAAACATAGTATATGTCCTGCCGTTGCAATTCTGGATACTGCCGTCCGTGTGAAGAGTATCTCGTCATTCGCAGGTCAAAACACAATATCATCCTCTAAGCCGGCACAAGTCGGTGATCCAAAATGTCGACTGATGAATGGAACACTAGAGGCACAACAACTGGAAAATCGATTTGGCTCATTCATCACCAATAACACAATCCTTGTTGCGAATTATGGTAGGACACAAAACCCCCAGGTGAGCGTATTTACAAACAAACATGTAGAAGATCGGAAGAGCAC
>TR181|c0_g000272_i1
AAATAACCGGCAACGCGTCAAGACTATTCTACGACTGATGACGAAAACAATCATTCCTTGTTCATAGTTATATTTTGCACATCGCCAACGACAATTTGGAGTATCAACTTGGATTGATCAGAATCGAGTGTCTCTTCTTGCTCCGAACAATATTCGACGTCATGCTCCTCCTAATGGCCTTTCTTTAGTTGTTTTTCCCCTGGTTATTCGAATTATTGAATCATATGCTTATAAATTTATTGTTTTACCATTGTAATTAATGTTATAGTTCATCATTTATTGTAATTATTTGATGTGGTTACAATTATTGATTGCTTCCCTTCGTAGAGGACGATGGTGGAGGCATCTGGCCATTAACGATGACCGCAAAATAAGGATGTTCCATAGCTTCCCTTGCTGTAAGACGTTCGTAGTGATCATAACGAAGTAGTTTATCCAAGAAATCCAGGGCTTCTGGAGATACTAGATGTTGATTCTCGGAGTGCACGAAACGTTCCCATCGCTTCCGAGAGTGTCTTGAGAGGATATCATTGAAGCGTGGATCTAGCTCGATGTTGTATTTGTCGAGATACGCAAAGAGGTCTTCCGTACCCAAAACCTTGGCAATACGCACCAATTGATCGTAGTTATCGTGACCATGGAAGAATGGTTCCTTCCGGAAGATCATAGAGGCAAGCATACACCCAAGTGACCACATGTCGAGTGAGTAGTCATACATTTGATAATCGACTAGCAGTTCAGGGCCTTTGAAATAGCGACTAGCAACACGAACGTTGTACTCCTGTCCGGGATGGTAGAATTCGGCCAAGCCCCAATCAATAAGCCGCAGTTTCCGATTTTCATGATCAATCATAACATTATGCGGTTTTACATCGCGGTGCATAATTCCCATGCTATGACAATAATCCAATGCCTTCAGCAGTTCATACAAATAGTACCGGATATCGTAATCCGTCAGGGTCTGGTAAAGTTGTTTGAAATCAGTGTTGTTCACATGCTCAAAGATTAGAGCCGGCGTACGAGAAACCGGATCCTTCACTACGGCCAGCAGAGTGATGATATTGGTGCCACCACGAAGATTCTCCAGAATCTTGATTTCCCGTTTAATCTTCTTCTTTTTTACTGGTTTCAGAATTTTCACCACACACTTTTCATTGTTGGTTATTTTAATAGCTTCGAACACTTCACTGTATTTTCCTCGGCCAAGTTTCCGAACTAGCTGGTAATCATCCTGGTTGGCCCAATCTACGACATAATTCTCGTAATCCCAATATTCACGAGGCTTGTGCGAATTGACGTCCGCATAAACTCGTGCACTGCTGGGCAATGTCATTCCGTGGTGTTCACTCCCTGCTGTCCTGAAGTGCTTCCTCTGCTGCTGCCGAAACTCGTCTTCGTCGCTCTTCTTCTTCTTTGCTGCAGTCGTAAGCAGACTCCCAGAATGAAGGGAAGAAAGAGCGAACTTCAAATGCGGATATCGATGACGGGCATATGCCTGCAATTGTGCCGAACGGAGAAAAATGTTCCGTAATGTATACACAATCTTTAATCACTACTTTATACCGTACCGGAAATGTAAAAACTTCTCAAATCGTCCTCGAGCTAGACGAGTCCGATACACAGACTTTTTGAAGAAGCCAGGTTGATTCAAGATGGTGGCGACGAGAAAAAAGTCCGTAGAACGAGGACAGCGAAAAAATGACACGAGAATATCGATAAAGAGCTTCAACAAGAGAGTGGCGACTTTGCGCTAGCTGTCAACACTGTCAACTGTTACGTCAAATCGGACAGGTCGATGTTGAACG
>TR187|c0_g000280_i1
TCCTTCTCGTGTATGTTTAGGAGAGTGAGTGGGAAAAAAGAAAATGCTGGCTCCGCCAATGATGATAGGTAACATGACTACTCACGTTGTATCCCAACATTTTTCTTAAATTTGAGGATATTGGATTTGAAATAAAAATCCCACCGATCTTTTGCTTCGAGGTCCCAATCGTCCCAATGCATTCACTCTTGAATTTAATCATTTGTGTGAGAAAAGGGGGTTTCTTCATTTCGAATCTTGAATTTCTAGTTTTGTCAGATGTCCACTTCTTCTTCTTCTTCTTTTTGATTGAGCGGATGAGCTCTTAAGGGCCAGTATCAAAGACTATATGCCCTGCAGTCACTAGCCTGTTTAAACTCGACCTCTTTCACAAGTCGAGCTTGGCTTTCTCACAAAATTCCGTAATTTGTTCTAGGATACTCGAATTTTTAGTCTCTAGCACATTTTTGAAAAATTCAGTCATATTTCTGTATTTTCCGTCAAACTCGTATTCACTTCTTAAGTATCCAAACTTAGGGCAGTGCAGTATCAAGTGTTCCGCATTTTCTGCCTCGTCGCACATATCACAGTTAGGGTTCTCCACTATTTTCATTTTATGCAGCCAGTAGTTCGAATAATCGTGGCCACTAATCAATCTGTTCAGCAGTCTGACTCGTTTCCCACTCATTTTCAGTCCTTTGAACCAAGGATCGTATTCAAAATTTCCAATTACGCTGTAGAATTTTCTTCCTTTTTCTTCAGAATAATCTCGATACCAACTTCTTGTCACTTCTGCTGTGCGTTGTTTCACGTAGTACAATGCATCCTTCAATAACTGCGGGTTTCTAACAACTGTGAATGGTGCGGTGAAACCATTCTTTGCTAGGCTGTCCGCAATTTCGTTTCCCGCTATGTTTACATGTGACGGGATCCACTGGAAGTCAGTTTTCCACTTCCGCGCCTTTTCGAGTATTCGTACAATGACGCTTTCTCCTTCGCCATTCTCCACAACGTTGTTCATCATCATCAGCGATGATTTCGAGTCCGTGTAAACTACATGGTTTGTTAGTTGTTGCCGCTCTATTATCTGCATAGCTTCTGAAATCGCCAGTATCTCAGCCGTAGTGATACTAGTTTCCAGCGATAGTTTGATACTGAAACGTTGTCCAGTTGTTTCCACGTAGACTCCGATGGCACAATTGTTCCGTACCTTAGATGCGTCCGTGAATATCTTGCCACGCTTGTTGTATCTCCCGTGCATAGCTCCTAATGCAGCCTGTTTCAGCACTCTGCTGTTGAGTTCCTTCTTGGCTGCTGATATTCCTCGCAATGTACATTCGATACTGATGGGTTCTTTGGTTGAGAACTTGTTCACCGGTGATATTGCGTTGAAGATCTCCAGATGCTCAAGATACATCAACTCCATGAATGACAGGTTATCGTCATTCATATCTTCGCTCCTGTCCAGCTCTCTCAGTTGTTTAGCAACAACATTGTTTCTGTACATTGTTCGGCAGATTTCTCTCGCCGATGCGTATTCCAATCTCAGCTTGATAGGATCCTGGCCGCTTATTGCATGCAGTACGTTCAATGGTGTCGATTTGGTCAATCCCGTGGCTTTCCTCAAAGACTGGTGGCTAACGACCTCCAGTTTCTTCAAGTTTGTTTGGCAGGCGTTATTGTGTGCCGTGCACCCATACTCGGCAACACTTCGGATCAGTGATTCGTACAATCTTGTCATCACTTGTGGATGGCTACCATGCTTGACTCCCGATAGAACTCTAAGCATATTTTGCCTGTCCCTTAATTTCTCACTCAGTTGCTTAATGTGAGCTCCGAATGTCAGCGTTC
>TR189|c0_g000282_i1
ATCGAAGAACAACAATGAAAGCAAACGCAGAACTTTCCGTTCCTCTACAGACGTCTTTATTTGTCAGACAATAGTGTTGTTGTACTTGTACCTAATACACAATGATTTTATTTTGATATGGAAGGGGGAAGGAGGCAAAAGAATGTTTCTGAACTTGGTACGCCCTAAGGTGCGTAACTCGCGGCGCGCGCCTCCGCGCCTTACTCCGCCTTGTCCAGGTACTCATCGAACATGTGGATACCCATGTCCTTGGTGTTGGACTCCTCGATGATGCTGTGCAGGTTGTGGATGTAGCCGGTCAGCTTGCGAATCGTTCCACTCTGGTACTCGATGATTTCCTCGTCCAGGAAGTGGGCCACGTCCGGATCGTAGGCGGCTCCCTTGTCGTGGGCATGGGAAATCTTCTTGTGGATACGGTGGCTCTCGTCGGCCAAGATCTTCTCGTAGCCGAGGGCGACCTTCAGGGAGGAAAGCTCGTTACTGTCGAGCAGGGTGGTCTTGCCGCCGACTTTGCCCTCGTTCAGCTGACCGAGAACTCCGGTCTGGACTCCATTCAGGTCGACGTGGAGGCCACGCCGGCTCTGGTACTTGACCAGCTTCTCGGTGTCCTCCCAGGCCTTGTCGGAGAGCTTGCGGTACAGCTTCTCGAATCCGGGGCGGTCCAGGTCGTACTTGTCGAACGTGAACGCCAGCAGCAGGAAGTCGAACGACTTATCCAGCTGTTGGTTGGTGAACGTTTCCAGGTCATTGGCGATGTGGTTGATAGAGGAAAACTGGGCGGTGAATTGATTGACGTCGGAAGAATTGTAGTCTACAGCGCGGACTACGCAGAGTCCGGCTAGGAAAGCTACTGCTAACAGGATGGTCTTCATGTTGACTCGTTACCACGACTTTGTGAACCTTCTTGATTCGACAAAATCAGCAGATGAGCGCTGAAATATACAGGTAGAGAAAGGGTCAGAGCTTCGCGCTTCTAGCACTTCTAGAATTTTGGCTTCTTCAATCCGTATCTGACGGATCCACTGAAATTTACGTCTCACTTACTCGAATATCTGATCGCTTATGAGGGTACTCGTTGCACCGCGAAGGCTTTTGTGGTGAAACATATACCGAGTGCTACGGTTGTGTAAGTGCGGTTGACTCAACGCCAAGTCGTCACTCGCCGGATGGTTGCGGTAGCTCATCAATCTTCAGAGCGAGAGCCGCAACCATCTGCATCGTCATCATCATGGTTGGTCACCACCGCGCAATGGTTGTGGGTCCGTGTGCAAAACCATTTTTCTGGAACAACCATGAACCATTCGCGTGCCGCTTCTAATCTACAATCTCGATGCGACGATGATGTAGGGCTAATCGACGGCGAGGGCGGATGGTGTGAGTTATCGCGAGTACGTGAGCCGCACCGACACAGGCGCAGTGTCGCCGCGAGAGTTACCCGCTGTCGATATATGACCCGTCTACGACGGAGAGGCCATTTCAGACTAGTACCGGACACCGAAAGAGGTGGAAGCAATACGACAGTGAGTTTTACTTCCCTATTATTCCATCGCAGCCATCAAGTCACCTTCTGTACCAGTGTGTATAAAGGTTGACAGCGTTTCAAAGCTAGTGGACCTGCTAGGAAATTTTAGTTCTATCTAGTAAATTTTGAACGAGCATTCGGAAACCAGTGTAACAAGAAATGATGAAGTCGATCTTCTTCGGAATGGTTGCCATGGCCGTCGCCATCCTGTCCATCTACCAGGAAACGGCACAAGCCCAGGAACAGCCAGCGGCCCATGACTACAAATGGAACGGCATCGACGACCAGTGCCTGACGGCGCTGCACCGGCAGATCAACAAGGAATTCGACGCGTCGATCGTCTACCTGAAGTACGCCGCCTACTTCGCGCAGGAAAAGGTCAACCTGCCCGGCTTCGAGAAGTTCTTCTTCCATGCGGCCGGCGAGGAGCGCGAGCACGGCATCAAGCTGATCGAGTACGCCCTGATGCGCGGCCAGGGACCCGTGGACAAGTCCAACTTCAAACTAAACTACACCTACCAGGTGCTTGCCGGAACCGACGGCGAGTCAGCTCTGCGTGCCGCCCTGGCGAAGGAAGAGGAAGTGACGCACAGCATCCGCGGAGTGATCAAGGCCTGCGAGGAAGGCAGCAATGACTACCACTTGGTCGACTACCTGACCGGCGAGTACCTGGATGAACAGCACAAGGGACAGCGCGAGTTGGCCGAGAAGATCGCCACCCTGAGCAAGATGAAGAAGAGCGCCCCCAAACTGGGCGAGTTCCTGTTCGACAAGCACCACATGTAAACGGCGAACCGGAATGCCATCCTGGAGTGCTTGTGGACGGTGCTTCACAGTGTCATCATCATAGTTTAGAAGGAGCGTCGTTTTCTTATTTCTTTGTACTGTGTTTCGAACCGATGAACGCCACCCGAAGAATGCTTGAATAATAACAATACAATAGACTTTACGCACTCCGATTAGATCTCTTTCATTTGTTTGATTTCAACATCCTCCCATGTGGTTCTGAATTGGCGTGATTATCAGATGTGCGACGTAAGTTTCGTCATTCGATTGGCGTGATATTCAACTCTTATTTATGTATTATAGCTACAAGATGTGAATCCGTTAGACTGTAGTGCTGTCAAGTGACACAAACTTTCCAATAAATTTAAATGGTTCTTCAAAAAAAAAAGATCGGAAGAGCGTCGTGTAGGGAAAGAGTGTAGGCTA
>TR196|c0_g000290_i1
TTCAGTGACGAGTTCATACAAATACATATATTTGCGGTAACATAATAGAAGAAACAATGGACATGATTGAACCTGACATAATAGCTAGATGGCAATTTCCATAATTCAAAATGGTTATCCCTTAATCCTAAGATAAAAACACGGAAAATTTACGTCGCAACACCATCATCTTAAACGGCTTCTCAAACCACTAAAACCGGAATCCCGCGATGTAGATTCCTTCACCAATGTGTGTCCTTAAGCTTAATCACTACTGTAACTACTTACGAATCGTCTAGCAGGAGGAAAGGGTAGGCACCCATCCTCATCTGACTTACATGGTATGTCCCCGTTGGCCACAGCACGGGCAGTCGCACTCCTTAAGTATCGGGCAGGTCACCTCGCCGTTCGGTCCCTTCAGATTGTGCGACAGATAGATCTCCCTTCCTTCCTTGTTGTTCTTGCATAGGCTGCAGTAGTTGCCGGGCTTCTTCAGAATCTCCCACTGGTCGCGCCAGTTTTCCTTGTCATGCTTCTTGCCGTTCCGGCGCGCGCCATTCACATTTTCATGCATCACATGCTGTTGCTGCTGCTGATTCTCCCCCAGAATCATGCGTCCTCCGGTACTACTACTACTACCGGCACCCGTCGTCTTCGGCGGCGCCATCAGCTGCCTGCCCTGGCCGATCATCCTCAGGTACTGCCCGTACGGATCGTTCTCGTCGACTTCGGGAGAGCTCCACACCAGCCGGTTGGTCAGCTTCGAGCGGACCAGCGAACCCTGCACGTTGTCTCCGTTCTTGATGGCCGCCGTGATCATGTCCAGCGTTTCCTGACTGACCGACATCTTTCGGTTACGTTTTTGGCTCAATTCTTTTGTTACGTGCACTAACTAACTTCACTATACTTCTTCGGAGTTCCGGGAATCGCACCGAACCGGCGACGATGTTCACTGCTGGACCGACTTCGAGGGAATGAGGCTAAGTGAAAGCGTTTTATGAATGAGTCCCGGCGTTTCATTCATAAGTTGCGCGCCAAGTTCGCGTTGGAAGTTGGAAGTCTACTCGCGGGGATTTAAATCTTCCAGTCAGCTGACTTTCCCGACGAGCGAGGGTATTTAAATGCGTGACCCCACGGAATGATACCACGAAAGGAGGGCGTTGCGCGGCAGACGGGAATCAAAATGGTTTCGTGGAAATTTGCGCGCGCTCGACTCGAACGAAAACGAACACGGACGATAAACTTTTGGAAGGGCGAGATGGACC
>TR198|c0_g000292_i1
CAATGGAACTGAGATCCGAGCAGATGGACAGCTCGTCCGCGCTCTTTTTGCGGTCAATCGAGACCGGCGGATCAGGTTGAGCAGGGATTACCGGTAGAGACGGAGCTGCTTTGGTCGGTGTTAGGATTTCGCTTTTGATGTCGTCGTCATCAGCCGGGGGAACCGAAGTCTGCGGTTGGAGGACAGGGGCCGCTACTGGTGCGGGGGTAAAATCTATGCCGGAAAGAAGATCCAAGTTGGACGAACTTTTGGCGCTGAGAGTGACGGGAGGTTGAGGTTGGAGCTGGGGTTGAGGTTGTGGGGCTGCCGATGAGACTGTAGTACTTGGTTGTTCGGCCACTGTTTGTTGAACTGGGGTTGGTTGTTGGTAGTTTGTGTATTGCGGTGTTTGGTCGGTGGTAGCTGTGTTCGGGTAGGTTCCGTAGCTGTAAGCGGTGGATGTCTGATTTGTGGTTTGAGTTTGAGAGTGAGCATTGCTGTTTGAATACTGATTAGCATAAGTGCTATCTGCAGATGACGGCTGATGGTTTTGGGTATAGGTCGATTGCGTAGGTTGATAGCCGTAACCAGTATTTCCGTAGTACGAATTCTGCGATTGATCCTGCGTTGAATAGTACTGCTGCGACTGCTGCTGTTGCCCAGTTACGGATCCATCGGCTGTGACCAT
>TR205|c0_g000301_i1
GCACACTCTTTCCCTACACGACGCTCTTCCGATCTCAAAAATCCATTTCATATCAATACCCACTGAACGTCACTATGATAAGATCCGGATTTCATTCCATCAACCCTAATCAAAAAGCGGTTAGGATAAAGAGAATATTCCCCCTTTTCTCATCATTGCCGCAAGACATAATCCGTTTGTCCGACGATTCTTTCCCTTTAATCAATCAAACATTCCCGACGATCACGCGGAAGGATGGAACGTTTGCAAGACCATCAACGCTGAACATTCCAATCAATTCACCTTTTAGCAAGCGCAATGGTAATTAATGGAGTATTATTGAAGTTATGCAGCATTTCTAAAAATACAGTTTTGTTGCTTTTACATTCCGTTTATTGACTTTATTGTTTCATAAATATAGGTTCTCTTCCATTGTCATAATATATGTACAGTTTAAACGGGTTTGCTAAAACCAGTATAATAATTTCATTAACAAAATGTGCTTCGCCATCCCACAAGTAGATGATGCCGGTCCCTGGTTGATGTTCACTACAATTGGAACGGATACTCATACCAATTTGTGTATGTGTATTCATTATATTACATATGTGTCGGTCGATTAAAACAAATAAAAATGAGTTTCAGACTTCCTCCCGAAATGTCGGTTACAACTACTAGGTGGCTCTCTGGTCGTTGCTACTTCCAGCATAGTACCATCGACCACAGTTAACCTAGCTTCATAATAACCAATTTAGAACCGCCGCATGTCATCGCCCAACAGATGTCGATCGATAGTTCCACGCTTAAATCTTACATCTTCTCCAGCAGTTGTATCCACCATTGGGACAGGATCGTATAGTAGGGCTGTTCCATCGTTCACATCGTCAGCCATATCACGGAGAAGATCCTTGTTGCGGCTGACAATAGCATTCGCCAGTCGTACATCACATGGAGACTTTAGGAAACGCTGTATTAGTAACCTGCACTCTTCATCTGGCTTATCAATTCCCAGCGGAATGTGAGGCAACAAGGTCCGGCTTGGAGCAGTTTGCTCCGGAGACGATCGCTTCCCATTGGTCCATCCGCGAGAATACTGGAATGTTTGGGCATCAGTGAAGATGACGAATAGTGACACGATCAACGATGTGGA
>TR206|c0_g000303_i1
CGTGTTTACGTTCGTTGTGCTGCGTTGTCAGCCGTACGCAGGAAAAACATCGGAGCGATCGCAGTTTTTAGATCCATTTTCTCGTTGTTTCAGTGCAAAAGTTTCAACATTAAACTAAACGTGCGTATTAATCACAAACGTACGAGCAGGGGGTAAAGTCCATCTTGTGTGTTAGCGTAGGAAACCGAGAAACTAGTTTTTAGTGGTCCAAAATGTTGGATTTGTTCACCATTTTCACCAAGGGCGGAATCGTCCTGTGGTACTTCCGAGGAACCGATCAAATATTCGCCCCCTCGGTAAATGCGCTCATCCGAAGCGTAATTCTACAGGAACGATCGGGAGTGTATGATCATGATGGGCTCTCGCTCCAGTATAAGCTGGACAATGAATTTGAGTTGGTGTTTGTCGTAGCATTCCAGAAAATCCTTCAGCTGTCGTATATCGACAAATTTTTGAGCGACGTCCACTTGGAGTTCCGGGACAAGTACAAGAACGATCTTCGAGTGGAGAATCGGAACTATTCAAATTTTGACTTTCAAAATGATTTCACGCGCATTCTGGAACAGGCAGAAAAGTGGGGACGCATGCAAGCAACTCTTCCAAAGCAAATGCGTAGCTACGAGGATTCCCACAAGTCGAAGAAAACCGTGGCTTCGATGATTGAGAGAAAGGGCGAAGAGAAACCAGTTAGCAAAAAATCCGTTAAGATTGTAGAATCTAAAAAGGCTGTGGAAGAACCGATTGCTCCTCCGACTGTCTCGAATGGAGCAAACGATGATGTTATTCTCGAGAATCGTAAGAAGATGATGGAGAAGCTGAACAAAAAGAAGGGGGACAAACCGAAGTCTCCCAAGTCACCCCAGCAGAAGTCCGGCAAGCAAATGCGAGTTTGGGATTTGGCAGGCAACACTAGAGATTTGCCCAACCTGGACCGGTCCAAGGACAAACCGGAAGATATAAAGAGCGATTTCACGCCTACCGATGCCATTATTGGCACCATGAAGGGTGGCATCCAGGACATGGAGGTTGAAAGTGACAGCGAATACTCCGAGGAAGAAGATGAGGAGGAACTTCAAACTTACGCCAATCGCTCCAATGCTGCACCGGCTAAAAAATCCGGAGGAGTTTTCTCTTTGTTCAAGGGACTGGTGGGATCGAAAAATCTTACCCGCGAGGACATGCAACCAGCGCTGGACAAACTTCGAGACCATTTGATATCTAAGAACGTTGCTTCCGATATTTCCCACAAATTGTGCGAATCGGTCGCAGTCAAATTGGAAGGGAAGGTCCTGGGAACATTCGACACCATTGCGGCTACGGTCAAGAACACATTGACCGAAGCACTGGTTCAAATATTGTCCCCGAAGCGCCGTGTCGACATACTTCGCGATTGTTTGGAGGCAAAGAAAAACAAGCGTCCGTACGTGATGAGTTTCTGCGGGGTGAACGGCGTCGGAAAGTCCACCAATTTGGCCAAGATTTGCTTCTGGTTGATCGAGAACAATCTGAACGTGCTGATTGCGGCTTGCGATACGTTCCGCGCTGGAGCTGTTGAGCAGCTGCGGACCCATATGAGGCATTTGAATGCCCTACACCCACCGGAGAAGCATGCCGGACGGAGCATGGTTCAGCTGTACGAGAAGGGCTATGGAAAGGATGCCGCCGGCATTGCGATGGAAGCCATTCGGCATGCCAAGGATTCGGCGGTTGATGTGGTGCTGATCGATACCGCTGGTCGGATGCAGGACAACGAACCACTCATGAGGGCATTGGCGAAATTGATTAAGGTAAACGAACCTGACCTAGTGCTGTTCGTTGGAGAAGCTCTGGTCGGAAATGAAGCCGTTGACCAGCTGGTAAAGTTCAACCAGGCCTTGGCAGACTACTCCTCAAACGAAAATCCCCACATCATCGATGGCATCGTTTTGACCAAGTTTGATACCATCGATGACAAGGTGGGTGCTGCCATATCGATGACCTATATTACGGGACAACCGATTGTGTTCGTCGGAACCGGACAGACATATACCGATCTGAAGAAGCTGAACGCCAAGGCCGTCGTCCATGCGTTGATGAAGTAAATTCCAATCGAAGAAAACTCCAATATGTGTGTCATTTTGTTTCGATCTTCTCAGATGTTATTGATATCCCAGTTTCAAGTTACGTATAATTTGTTGAACAAGTTTACATAACGATTTTATTTCGGGTAGCTAGCTAAGGCAAGACAGTAGACGAATTCCAGCAGGCATAGACAATTGCAAATTTATCTCGGCTTATTGTTTTACTTCACGAAATTGTGTACCTACCTGATATAGTTTTTTTTCTTTCATTTTGGGATGTGTATTATTATTGTTCTGTACTATTGCTATTTTGTTGTGTTTTATCGATGAAAAATATTATTCCGATTATCGTAGCCCATTAGGGCCAAGAATAGGGTAACCAATATAATTTGGACCCCCATATATTTTGGACCCCCTGAGTCGTATTATCACAAATTTCACAGATTTAATGAAGAGATGGCGAAAATTTTTAGAATCATTCGCTAAATTAGACTGTTCTGCACGAGCGGCAAGCATTTCCTCACTGGAAATATCATTATTTGCCTTGAAATTAATTTTCGTTAATCTCGTCACCCGTGCGAGCGTCGCGGTATGTTTACCAAAAGAGAATGTGGTGCTGGGGAAACTTGTAGATGTAAACAAAAACGTTTCTCAATCTAGCGCGCTAAATTCTCAAAGTTCGTCTAATCAGCCTTTGTCAATCAAGTAATTAGTATGTGA
>TR207|c0_g000306_i1
AATCTTAACACTCTTTCCCTACACGACGCTCTTCCGATCTCTTTTATTCGACTGTAGACCTAATGATCATCCTTGCCAACTCCAGATCGTACAACGTATCGATTTCTAACGAATCTTTCTCGTCAATCACAACCACTTCACAGTTTTCATTCTGGAAGCGATCTTCCAAAATTAGTTCCTTCCTCGCAAAGTAGAACATACCCGTCTCGACTAGCTCGCCATCCCAATCCTGGCGTCTGGGTCGTTTTTCTGGATCGAAGTTCAACGCTTTTACCTTTCCATTCTCCGCCTTTCGCCAGCGCAGTTTAAAGCTTCTCATAACACTAAACAGACAATCTACCGGCGTGTTCTGGAATCTCCGCAGTGCTTCCTCCAAATACTCCGCCTTCAAAAACGGTGAAGTGCACTGAACCAGCGCAACGTTCTGCACCCACGGATGTCGGTCCAAGAATTCCCGTACCGATTCAGCAGAGCTGGTGTTATCTAGGGCCACTTCCATCGGGCGCTGATGTACCTTTACCAGACTGTTGGGAAACTCGCGTTCCACCGCTTGGGCGATTCGATCATTCTCGGTCGAGACCCAAACCGAATGGAATCCATTCACGCTTAAGATGGTATGTAAGGCTCGACTCAGTAGCGTTTGTTGGTCATCTAGTTTGGCCAGGTTTTTAAGCGGGATACCTCGGGAACCGCCCCGAGCCAGGATCAACGCTACGACGCTGTCGTTCGAGTAGCTTTCCGAGGATGTTGTCGAACAGGACTCATTTTTCTCGTGAGTGAAACCAGATATCAGAAGTGGACTAAGAAGCATCAGAATCCAAACTAATCGCATGGTTTTGAACTACTGTGTTCAATCTGCGTGTAGCTGTTATTGCTTGAGGGTGTCGACTGCATGCGAC
>TR208|c0_g000308_i1
ACACGACGCTCTTCCGATCTCTCAACTCAAAATTTCAATATACTCCGCCGGTATATCCTCCCGGCTCAAGATGTACCCGTTCTTCGTCCTGTACAGTGTATGCCCCGGAGGAGGTCTTATCCTCAGGATCCGGTATCGCACCGACGTCTTCGACGGTGGCCTATCGTACATGTGGATATAATGGCGCCCCATCCTCTTGAGCGCTCCACCCATTATCAACGGCAGCGCTTGGTTGTTGGTTGCATGGTACAAAAACTCCGGCCGTCCATCCCCCTCCACGACCTCGTAGTTATCGAAAAAGTGCACACTGTGACCGTTGACGGCGCGGACTTCCTCCCCGCGGATCTCGTACCGTCCCTTCTGGTCTTGGGCGATCAGCTCCAGCATACGGTCCTTGCTGGCGCCACTGATTTGCTGCAGCACGTCGAATCCGACGAAGGCATCCGGGTCCATGTGTTCGGCCACGGCTGTGGAGTGCCGTAGTAGCCAGGAAAATTTCTGCGGGGTTAGGGTGTGTTGGCGAGATTCGGATGAAGATGAGGCCCCGGTTTGGCCATGTGAACGGTGGTTGCGGGGGCGAGAAGTGTTGGAATCGTTTGGAGGCCTTCGACGTGTGGATTCTTCTTGGAAGAATATTTTCTCATTCGGTATGAGTGGGATTCTGTTGTGGCTCATTGTGTCGGTTTTAGCTGTTCAAAAATTTAAACGACATTTCGAAACATATATCATATGAATCATAGACAACACTGAAATTCTAATTTGTTTTTTTGTCTGGTTTTCAAATTGATCTTTCTCTTGGCCTTATGCACTTTGTTAACATTAACATAATTTATAGTATAATTCACATATTGTTTCTCATACAAATTTCAACACATTGCTAAATAGCTTGATCAATACTATCCTT
>TR211|c0_g000314_i1
GGGCTGTTGACGCCTGTCTGACGTTGCAGTTATCGAATTTTGTTCGCTAATTGAAACGTAAACATGTTGCAGTTATTGAACGTCCAGTGCACTTCTATTCCTGCTCTTCAAAATCCTCCGCATAAACAATAATCTCATAGGTTTCATCTTCTTCTTTCGATTCTGATTCCTGATTTAATTCAACATTTTGCGGCAAAACCTCCATGCTAGAACTGCTTTCCTCATAATGTTCAGCTTCCATCATTTGAAGCAGATCTCGTGTGTACTCTTCGGCTTTGGAAGCACTGTCTTCGAGATCTTGCTGTTTTTTCTTCATCCGCAGGGCACATGCGTCCATATGGTGGCGCCAACGGTTTCGTCTATCGAACATTTTTCCACAATGTGTGCACTGATGCTTTCTTAATCTGTGACACCTCCTGTGATCCAGAAGTTGCTTCCTTTTTTGAAACATTTTGTGACATACTTCACACTTAAGTTGATCAGCACTGAACTTCTCTTCTTTATGGCATCGCATGTGATTCCATAGTTGCTTCTTTGTGTCGCACACTTTCGAACACTTGCTGCACTGTATTGTTGCTGGTTCTTTTGTCGAATCGTTGGTATGCTTTTCAGATTCCGTTTGGAGTACTTCCAGGAGTACTTCTTCTTCTGTTGACGATTGGTTGCTTGGCTTTTCGGCTCTAGTTTGAAGTACTTCTTGTACTTCCAGACAACGGATTCGGAACTCATGGAACTCCGATAGTTTTAGATGGCAGATGGCACAAATCACTTTACTCATTTGGTCATTGAGGTTTATCTGCTTGTTTT
>TR212|c0_g000316_i1
TTTTTTTTATTGACCATCTACTGTATTTCTATTCCTGCTCTTCAAAATCCTCCGCATAAACAATAATTTCATAGGTTTCATCTTCTTCTTTTGATTCTGATTCCTGGTTAAATTCAACATTTTGCGGCAAAACCTCCATGCTAGAACTGCTTTCCTCATAATGTTCAGCTTCCATCATTTGAAGCAGATCTCGTGTGTACTCTTCGGCTTTGGAAGCACTGTCTTCGAGATCTTGCTGTTTTTTCTTCATCCGCAGGGCACATGCGTCCATATGGTGGCGCCAACGGTTTCGTCTATCGAACATTTTTCCACAATGTGTGCACTGATGCTTTCTTAATCTGTGACACCTCCTGTGATCCAGAAGTTGCTTCCTTTTTTGAAACATTTTGTGACATACTTCACACTTAAGTTGATCAGCACTGAACTTCTCTTCTTTATGGCATCGCATGTGATTCCATAGTTGCTTCTTTGTGTCGCACACTTTCGAACACTTGCTGCACTGTATTGTTGCTGGTTCTTTTGTCGAATCGTTGGTATGCTTTTCAGATTCCGTTTGGAGTACTTCCAAGAGTACTTCTTCTTCTGTAGACGATTGGTTGCTTGGCTTTCCGGCTCTAGTTTGAAGTACTTCTTGTACTTCCAGACAACGGATTCGGAACTCATGGAACTCCGAGAGTTTTAGATGACAGATGGCACAAATCACTTTACTCATTTGGTCATTGAGGTTTATCTGTATCGAAAGATAATCCGATATCCAGCGATAGCAGTTTTCATCTCTAAAATTACCGTCGAGAGTTTCTTCGCTCAAACATAGTCGACAAAGAGAGTTTGATTCTTCATACATATTTGGTCCTGCTTTATTTTTGAAACGCGAATTACCGAATTCTAAAATTCTACTATATTTTTAAAAAACTAATATTTTAAACGGAGCGGAAACAATGGAGAGAGTTCTGTAAACTAGCATAAGATTTGTTTTTGTTCATCCACGCAGACGAATGAACATCGCGTGGCTTCACACACGAGGATCCACAGGTATCAAAGAGATC
>TR223|c0_g000329_i1
CCTCCAGGAATTCTTCTGGAATTTCTCCAGGAATTCTTCTGGAATTCCTCATGGAATTATTCTGGAATTCCTCCAGAAATTCTTCTGGAATTCCTCCAGGGATTCTTCTGGAATTATTCCAGAAATTTTTCTTAAATAACTCCAGAAAATCTTCTGGAATTCCTCCAGGAATTCTTCTGGAATTGCTCCAGGAATTTCGTGTGGAATCTCGCCTCTCTCTGGAATTCCTCCAAGAATTTCTTCTGGAATTACTCCAGAAATTCTTCTGGAATTCCTCCAAAAACTCTTCAGGAATTTCTCCAGGAATTATTCTGGAATTCCTGAAGGAATTATTCTGGAATTCTTCCAGGAATTCTTCTGG
>TR226|c0_g000333_i1
TTGCTAAATTTTCGTTTAATCAAATCAAATGAAAATAACAGGATATTAACAACTTTTTATGAACATTAATTGGCACCTTAACATTTCCTTCTAGTAGTCAATTGACAATTTTCGATAAACGGTAATCCACTTCGAATGAATCAACCTGAGAGATTCAATCACTTTTACTTATTATTAGGTATATCAGTTGCTTTCCGTTCGTAAAATTTCTTATTGGCTGTGATCAACGTGTCCGGATCTTCTTGAACTCGAGCGGCAGCTCCCGCTTCGTCGACTTCCGTTCCGTCCCGCGCTGTTGTCTTCAGCTTGATCTTACCGCTGTTAGCCGCCGCCGAAAGCTGCTGGTGCCTCAGGTATGCCCGCCTATATTCATCTTCCGCTAGGGCTGAATTGGTTTGCTCACCACCACCACCCACGCTCACGCGGTACTCGGCCAGTGGAACGACCGTCGATGACACCGCCACCCAATCAGGTTCGTACTTTTGTCCGGATACCTTCTTGTAGTACATTGGACCTGCTTGGACGGTGGTCAGAGTCAATGCAACCAGCAGCAGTGCAATCACCACCAGCACTTTCAAAGCCATTATAGGGCCGGTTGGGCACTGGAACGTAGCCAGTTCACGAATCACGCACGCGATATATAAAAGAGGCGCCAAAAAGCAGGTGATGTCGTCAAGAGAGCACAAGTGAAACTACCTTGCCCGGTCGACTCGGATCGAAATGAACTCAGACGACCGGTCCGGTCGTTTTCTCCGTACGCGCGAAGCGTATGGCGCGCGGAGGTGTACCACCGTGCTACTACGCAGTGTTG
>TR227|c0_g000334_i1
GCTCTTCCGATCTCTCGTAGAAATATGCCTTGTCGAGCAAGTTTTTAATTTTTGCTTTTCGATTTATTTTTGAATGTTAAAACATCTTGTTATTAGCTGTGAGAACACTAGCCCCTACTGTATTTTCGATATAGGTATGTTTAATACCCCACTCTTAACTTAGGCCATTTAAGCTGCATCCCCAGACGTCACCAAACGCATGCTGTTATTCGAACTAGTGCTAATTACACCTTTGAGTATCCAAACAATCAAAGTATATTGAATAGTTGCAATTGATATATAAGAAAAGTACGACATTGTCATAACCATTGCCGCTGTACTGATGTCATAAGCCGTTTTGCCGCTGTTTCTTATGTCGATACCACCTCCGATGCAACCGAACAATAGATTAACAATCTGCAGCACGTAGCAAATTAAGATGAGGTGTAGATAGAATTTAATAAATTCCACTCGATGCTTTAATATTGCGAACATAAGAAGAGCATGGAAAATCAATAAAACTAGAGATACAATGAGCATCGTAATGCTGAGGCCACTGATTGTTTCACCTTCAATAACATTAGTTGATTTCAGTGTGATGCTTGAATTAATTGCTAATAAGAATGATCCAGTCATAATCAGACCGGTATAAATGATGCCCATGACACGAAAATGTTTATTTGAAATCATCTTGGAGGATTAGTAGTCAAAGCGATGAAGACACACTATAAACTAACAATATTTGCTGCTTGGCTCTAGTTGCTCGAACGGTTGAATCTAGACTACACTGTCCCTCCCTAACCAATCTTAAATGTAGCTCTATGTTGAGTGGCTTGCTCAAGGGTGATACATGAAATATGTAATGAAAAATTTGTACATGAGTAATTCTCGCTGAAACCGGCACA
>TR229|c0_g000336_i1
TCCGGCTCCAGATCTCCTGACTAGCGCACACAGTCAAAAGCCCGGGTTCGCTACGCTGGATTTCCGGTGCAGCATTCCCTTCACGTCACCGTGTGCGATCCACGAGGAACGAGAAATCCATCTGGTCAATTGATCCATTGTGGTTGCCATCCGGTAGCGCTTCTTCCAGTCCTCGTGCTCCCAGCAGCGGAGAGTTGTTCTTGATGTGGGTCACCATCACGGATTCATTCACCCGGTAAATCGCCGACAGCATTACCGGTGTTGTGACAAACAGCAAATACGTGATAGCACCCAATAGTAGATTGTGCCAAATCCCGGCACATAACACCTTCAGCCTCTTCCACGTCTTCAGTGCATTGAGCTGGTCCGAATCCAGCTGAGTGTAGGCCATCGGAATGATCAACATTACGTGGAAGCCGAAGCCCTTGATTGGAACATCCTCCAGCACTGCGGCCAACCCGTGGCCCAACTCGTGCACAACACTGTTGATCCCCAACGCCGCGATGTAGTATCCAATTTCATTCAGTGGCAGATTAACTCCCGGAATGAGCAAATCCAACGATACGGATTCGGCCACTGCCTTTGAAACCCCCGCGGCACCATCCGAGCTCGTCTTGCCGGAACTCTTGGTATGAAAAGCGGACACAATGATTAGTAGTGACGCAAGTGGCATGAGCAAAATCGACAAGTAAACTACTAAGCTAAAATTCAGATCCAGCAATTTCGGATAAGCCGTACTCCATT
>TR232|c0_g000341_i1
CATCATTCTTGCTTTGAATGGTTTAAGTTTCCTAGTAGAATTTGTTGCTTTTACTTTAACTTGGATGTCTTGAAACTCTAATCACGCACACACTTACATACAATCAGTCGATGGTTGAGAAAGGAAAAGAACCTAACATGGGATAATAGGTAATAGATAAACTGGGAATGAAAGGAGGGAGGTAAAGAGTACTCGTTACCATGGCCGCAATATGTGCGCTGTTTATGATAACGAAAGGGGAGGATGAAGGAACAAAGTGTCTTTTCTTTCTCGGACTACCCTATCAAAAGGCAAAATAAACGCGATTTACGAAAACAAATTAAACAATAAATAAAGACGCATCGCACGCCCTTCTCGCCTCTCTCGTAAGTGTATTCACGCAAGTTTCTAAATTAAACTTTGTGGGTTTTGTTTTTTGTTAATTTTCTTCTGCCTCATCTGAAAAATGAGATGAGAACACGCCTAACGCGCTCCTAGTACACTCGAACTCGTAATTATCTCGCTCGCACACACGCTCTTCTACTGTGGGAGGAACTCTTTTCCTCCTCTACTTGATCTCTAAACGGCTAGTAATGAATTGGGAGTCCCTCTGCGACTCTGGCTCTGGCCAGGCTGGATCGAGTGGTGGAAGGGGCCCTAACACTAGACCGACCAGGGACCGGCGGAAAATGGAAATTACGCTAGACTAACAAACAAGAATTTACAGTTCATCCTTGAGATCGTCATCTTCGCCGGCAGTTGGTGGAGGAGAACCGCCAGTGCTGGCGTACAGCTTGGCAATGATTGGCTGCACGACATCTTCCAGCTCCTTCTTCTGCTTCTTGTAGTCTTCGGAGTCGGCGTCCTGGTTTTCGTCCAGCCACTTGATCTTCTCGTCGATGGCTTCCTCCATCTTGGCCTTGTCATCATCAGCCACCTTAGCGCCCAGCTTGTCCTTGTCTCCGAGCTGGTTCTTCAAGCTGTAGGCGTAGCTCTCGAGTTCGTTGCGGGCTTCGACGCGTTCCTTCAGCTTCTTATCGTCGTCGGCGAATCGTTCGGCGTCCTTGATCATGCGTTCGATATCCTCTGGGGTCAGACGGTTCTGGTCGTTGGTGATGACAATCTTTTCGCGGTTTCCGGTTCCCTTGTCTTCGGCCGACACCTGCAGGATACCGTTGGCATCGATTTCGAACGACACTTCAATCTGTGGGATGCCTCGTGGTGCCGGTGGGATTCCGGTCAGATCGAACTTTCCGAGCAAGTGGTTGTCCTTGGTCATGGGACGTTCACCTTCGTAGACCTGGATGGTGACGGTGTGCTGGTTATCGGAAGCAGTGGAGAAGATCTGGGACTTCTTGGTTGGGATGACGGTGTTACGCGGGATCAGCTTAGTCATGACTCCTCCGACGGTTTCGATACCCATAGTCAGTGGGTTGACGTCGAGCAGGACGATGGCTTCCGTGTCTTGTTCTCCGGAGAGGACACCAGCCTGAACAGCGGCACCATAAGCGACGGCTTCATCGGGGTTGATACCACGGGATGGTTCCTTTCCGTTGAAGAATTCCTTGACCAGTTGCTGAACCTTGGGGATACGAGTGGATCCTCCGACCAGGACAATTTCATCGACATCCTTCTTGTTCATATCGGCATCTTCCAAGACCTTCTGGACTGGCTTCATGGTCGAACGGAACAGATCCATGTTCAATTCCTCGAACTTGGCACGGGTCAGAGTTTCGCTGAAGTCATCACCCTCGTAGAACGATTCGATTTCAATGCGGACCTGGTGGCTGGACGACAGAGCACGCTTGGCCTTCTCGACTTCACGACGCAGTTTCTGCACAGCGCGGTTATCTTTGCGGATGTCCTTACCCTTCTTCTTCTTGTACAACTTGATAAAGTGATCCATCACGCGCTGATCGAAATCTTCACCTCCCAAGTGAGTGTCACCGTTGGTAGCAACGACCTCGAACACACCGTTGTCAATGGTCAAAAGGGACACATCGAAGGTACCGCCTCCCAAATCGAACACCAGAACGTTCTTCTCACCGTCCTTTTTGTCCAAACCGTAGGCGATGGCGGCAGCAGTTGGCTCGTTGATGATACGCATCACGTTCAAACCGGCGATCACTCCGGCATCCTTGGTAGCCTGACGCTGAGCATCGTTGAAGTAGGCCGGAACGGTAACGACGGCGTGGGTGACCTTCTTGCCCAGGTAGGCTTCGGCGGTTTCCTTCATCTTGCCCAGCACCATGGCGGAAATCTCCTCCGGGGCGAATACCTTATCGCCCTGGCTGGTCGAAACCTTGATATGTGGCTTGGAGTTCTTCTCGATCACCTTGAATGGAAGCAGCTTGGCGTCGTGCTGGACAGTGGAGTCAGTGAACTCACGACCGATCAGACGCTTGGCGTCGAAGACGGTGTTCTCCGGATTGGTGGTCAGCTGATTCTTGGCGGCATCGCCGATCAAACGCTCGCTATCGGTGAAGGCCACATAGGACGGCGTGGTACGGTTGCCCTGATCGTTAGCAATGATATCCACCTTGCCATGCTGGAACACTCCGACGCAGGAGTACGTGGTGCCCAGATCGATACCGACGGCTGGAGTCTTGGACATGATTCAATTTCTTTTCAACTGTATCCGTTCACAATCCTGTTTCACCACTAATAAATTCACGTGGAATCCTTCAATGGATCAAACAAAAAAATGGCAATTGAAATTCGCTCTTTGAAAGGTGTGTCTTTTTCAAATAAGCGATCTGATCTGTTCAACGTTTAGATCGGAAG
>TR237|c0_g000347_i1
TCCTTGGCATCTTGGCATACATCAACTCCACGGTACTCTCCACATTGCCGTTCGCACTGTTCTTGCGAGTCAAATCGGTTTCCATTGCCACCTTCTCCGCTGTAATAATTCTGCTCGCACGATGCTCGTTCCTTGTTGTAAACGTGTACGATAACTGGATTATCGCCGGTGCCGTATTCGTAAGGTTCGTCGCAAACACTTGCGGTCGGCTGTGCTGGGCGCTCCGGCTGACGTTCCGGTTCTCGTTCCTGTTCTGGTGCTGGAGCCGGTTCAGTCCTACATTGCCGTTCACAATCCTGTTCCGTGTAGAAGTTATTCGCATTGCCTTGACATCCACTAAACGTGAACGTGTGGCACCGTTGGCTGCGCTGATCGTAGTACCACCGGGTCTCATTCTCGTCGCACCGTCCGTAGAACGGTCGCAGAGTACAAGCATCTTCAACACTTCCGCAAGAACTCTCGCATTCGTCATATCGTTCGAAGTTGTTCTGATTTCCTCCGCATCCGGTGTACGTGAATTCCATACAGATTCCCGCACTGCGATCATAGTGGTACCGACGTTCGTAGTTCTGGCAGCTGCGATCGCCGGAGTCCACCTCGAGGAAGCATTGCCGGCTGTCGAAATGTTCCCTATGTGGGGGTTGATCTGGTTGAACAGGCTCAGGCGCTTTTTCGCCACCCTGGACACATCGGTTGACGCAGGCCTCTTCATCGGCAAAGTTGTTTCCATTGCCGCCGCATCCACCGTAGTAGAACTGTCGGCAACGGGATTCCTTCGTATCGAAGTACCAGTGGGCAGTGTAGTTCTGACATTCGCCAATTTCGGCCGGCAGGAAGCATACGTCTTTCTCGACCTTCGGTGGACACTGCTCTTCGCACTGGTCCAGCGAGATAAACTGGTTATGATTGCCACCACAACCGGTGTAGTAGAAGGGCATGCATTTATTATCGTCCCTGGCAAAGTGCCAACGGGCCAGCTTGCCATCACAACTGCCAGCCTCCATTGGCAATGTGCAGCTCGGCTTGTGAACTCCAGGTTTCTTGCAGTGGTAGTTACAGGAACTCTCCGTTGGGTAGTTGTTCTTGTTGCCCTTGCAGCCTCCATACAGGAATGGTTCGCAAGCGTCACGTTCCTTTTCGTAGTACCAGCGTGCAAACGTTCCGTTGCACGGTCCAGCTTCCATTGGTTGATCGCAAGGTGGCATCGAATCATCCACAACGCAGGTGCCCTTGCATTCCTCGAGCGTCTCGAACCGGTTGGCATTGCCCAAGCATCCGCCGTACGTGAACTGAGCGCACGTATTCCGGTCCGTATCGTAATACCACATCGGGTAATACCCAGTGCACGGTCCGGTAATCTTCGGCAAATGGCATCTGTCCTTTCCTTCGGGCATCTCGCAAACATTTTTGCAGTCTTCGGCCGTGTCGAATCGATTCTTGTTTCCGTCACATCCTCCGTACCAGAATCGTCCGCAGCCACCGTATTCCACGTCGAAGAAGTACTTGACGGTGTAGTTGTGACACGTTCCCATGTCCTTCTTGAGTACGCATGCCTTCTGTGGCGATTCGGGAACGAGTTCGCAACCTTCAAATTTGCTTCCTTGGGCTTCGTTGACTCCGTCCGGACAACATCCATACTTGCTGGTAGCGCATGTGCAACCCTCAAAGTTAGGTCCCTGGGCAGGTGTTTGTCCATCCGAGCAACACTTGAACTCACTGTACGAGCAATGACATCCATGGTTATGTGGTCCCTTGGCGGCGGTAACTCCATCCGGACAGCATCCGAATTGGAACGCGTGGCATGGACATCCAGCAAAGTCAGGTCCCTCGGCATCAGTTTCCTTATCCGGACAACAACCGAATTCAGCATACTGGCATCCGCAACCCACGTTGTCATGTCCTCTAGCTGACGTCTTATTATCTGGACAGCATCCGTACGGCGAATACTCACATCCGCAACCTTCCAAACTTGGACCTCGGGCGGGGTTGATGTTATCTGGGCAGCATCCGTAAGGCGTCTCCAAACAGCATCCTTCCCTATTCCAACCATGAGCTGGCGTTTTTCCATCTGGACAGCATCCAAACGGTTCCTTGGCGCATGAAGCGCATCCCTCCTCATTCGGTCCGGTTGCCGCCGTAACATTATCCGGACAACATCCGTGAGTCGATTCTGCGCATCCAGCAGCCACAGGTACTTCCGTAAGCTGTTCCAAGGGCTTCTCTTCTTCGGGTTCCTTAACTCCTGGACATCCCTTATAATTAGGTCCCTTGGCTTCGGTAACTCCATCAGCACAACAACCATGTTTGCTAATAACACATCCAGCCACCGTAGTGGTCTCCACTGGGCATCCCTCAAAGTCGTTGCCCTCAGATGGAGTGACCTTGTCTGGGCAGCATCCAAACAGACTCTCAGCGCATTCTGATTTCGGACAGCCCCTATTTTTGGAACCCTTTGCCGGTGATACACCATCCGGACAACATCCATGTTTGGTCTCCTTGCAAGTTTCTGGCACTGGACAGCCCTCATCGAATGGTCCCGTTGCTTTGGTTTTATCATCTGGACAACATCCAAATTTGGACTTCGCACAAAGTGGCGTTGCCGGCCTTGGCTTACATTTCCTTGGTTTCTGCTCCTTCGAAATAATTGAAGTAAGTGTGTACGGTGTGCTACTTTCATCCTCATCGCCATCAACTCCGCGAACCCAAATGTCGAAAGTGCTGCTCTCAACATCGGTGCTCGAGTCTGTCGACGCATCGCTAACGTCCGTTGAACTTTCAGTAGAAGCTTCACTTGATTCGGATGCATCGCTGACCGAAGATACCGTTGATACTGCTTCAGTGCTGGATGGCTCTTGCGTTGAAACGGTTTCCTCGGTAACGGTGGATTCTGTTGGTCCAGTTGATTGGGTTTCTTCCGTATCTGTAGTTGCATCGGATGATTCTGTACTTGATCCTTGTAGGGTTGAGCTAGAGGCTCCTGTTGCATCAGTAACGTCAGACGAGTCGGTGCCATCAGATGCATCGGTGCTACTTTCCGCGGCAACTGTGGAGCTCTCAGTTGAGAAATCTTCGATAACTTCGTCATCCGTTGATAAGTCAGTTGACGTTTCGGTAGACGATTCTCCTGTGGTACCTTCAGATGATGCAACACTTGATCCGGCAGTAGTTCCTGATGATGCTTCCGTAGTAGATGCGTCTGATGAAGCGTCAGATGTTTCAGTTGATGAAGAAGATTCAGTTGTTGAACTAGAATCTGTAGTTTCGGATGAACTGGATGGACTAGAACTTTCGGTAGTTGTATAGGATGGACTGCTAGCAGAAGCGCCTTCGGTTGTTGTATCTGCTGAACCGGTTGCTGAAACACCTTCAGTAGAGGATCCCATACTACTGCCTTCGGTAGCACCTTCAGTTGAACCCGATGCTTCAGAAGATGCAACAGTTATGCCAGAGACATCCTTACTTGAAGACTCCGTACTAGTTGCTGAGGTATCCTTAAGAGATGACAGCGATTCTAATGTAGAGCCATCTGACACGCTATCTGAAGAAGCGATTGTTTCCGCATCACTTGAGGCATCGCTAGAGGCGTCGACTGCTTCCGTAGTTACTTCTTCATCGTCACCTGAGCCCTCTCCCACACGTACGTCAACGTCAAAGTCAAATCCAGATCCTTCAATTGTAGAAACGTCTGTCGATGTATCAGCGTCAGTTGCTCCGGTTTCAAATCCAGTTGCATCGCTCAGCATCATTTCATCAGTCTCCAATGAAGACTCCGTGGTAACCTGTGAGGATTCCAAATCAACACCGTCAACAAGCGTACTGTCATCAGTAACCATCAGAACTCCATCCGGTGATTCGGTTGCATCTTCGTCCTCATCATCGCACCACTCTTCGTCATCATAATCATCCTGCTCCAATGGCTTACTGGTCGCATCAACTGGAATGATTTCGTCATCTGTGCAGTCTTCGCTGTTGCACGATTCTGTGCTCAACTCAATGGTGTCCACCTTGCAGTTAGTCTCAGCCACTACACTTCCATTAGCTATACATAATACCTTTCTAGACATAAATCCTCCTCCACATGCCTTAGAGCACTCCGTCCACGGCCCAGTAAACCACTGTCCAGGACATTCCGCCGGTCCATCGCATTCCCGCTCGCTCTCGGGTCGCAACGACGCATCGCACTTGTAGTCATCATCCGCTCGCTTCAACGACTGACCGTCGAACACTCCGCACACCACAGTTCGCGTTTGTACACCCTTGCCGCAAACCGCCGAACACTTGTTCCACTGAGACGTGAACCATTGGTACTCGCAAGGGGTCGACTTGCACTCCCGTTTCAGCTCTGGCATTTCACGGTTCGCGCAGAACTTGTTGTCGTACACCGTTCCCGACTTGGATGCGCAGTACACGGTCCGTGTTTCCACCGTTGATCCGCACTCTTCGCACCCACTCCAGGACGAAGCTATGTAGTCGACGCCTTCGCAAGGTCGTAGCATACAGGTTTGCTTTTCTTCCGGTTTCTCGGTAACACATTCCGAATCGTCCAGAACCGTGATGCGTCCTTTCTCCTTTCGATAGCAGGTCACTTTACGCGTTTGCTCACCTTCACCGCATAGTTTGTTGCAAGGAGTCCACTTGCTGACGTACCACTCCGGACAAACGGTTCCTCGGTTGCATTCCTGCTCTGTAGCTGGCTTGTTACCTACGTGCTCTAGACAGACGGCGTCTTCAACTTTTTCCGCAACTCCTTCAGGAGTAACTTGCTCGCAGTGCACATCCCGAGTTTGTTTGCCTTCGCTGCCGCATGGCATGGAACAGTTGCTCCACTGGCCTTCCACCCACTGGGGTGGGCATGATTCCAGTGCACACTTCTGCGATTCGGCTGGCCGAGCCGCTGCGTCGCACAAACCTTCCTCGACTTGTTTCAGCGTAGTTCGACTGTTGCAGGTCACGTTCCTGTGTTGAACTCCACCGCCACAGCTTACGGAGCACGGTTCGTAGGGCGTGTAGGTCCAAGAGTAGGTGTCCGGTTCATCGACCGGAGCGGACTGGGACGGTACACTGTATTCGTAGTTTACTCCGACGTTGTGGTCTTGGGACAGTAGGACCAAATATACGGATTCACTGGTGGGTCCCAAGCAGGTTAGCTTATCGGGAGCAGCGAAGCCTTGTGGTCTTCGTTCGTAATGCCAATCGCTTCCGGCGAAGTGGATCGCTCGTGGGAAGTCGATGCGGTAGTTGCCGTTAAGGTGGTAGAAACCTGTAAGGTTTCGAATAGCTAGGTAGTTGTTGGATGGACCTCGTTCGCTGATTGCGATGTTGGTAGCTCCCGCTGGGATCAACAGGAGGTCGTTGTAGCCAACCTGGAGGTTGTTGGCGTCCAAAAGCCCCGTGACAGTTTTGCACCCACTTCCATCTCCCTGACAGGTTCGGCATTTGTCTTCCTTGGCGTTGGATCCGAGCATCATGTCACATCCAACTGCTTGACAAGTTCCGTCGACGCAGACATCGAAGGAATCGTCATTACACCGCGTACCATCGGTTACCTTCGCTTTGTGACGGTAGTAGAATCGCTCTCCAATGGGCATGCAGTTTAGCTCGCAAGGATTCGGAGCCTTCGTGTACGGCACCCACTGGTACCGGTGGTTCTCGAAAGGCACATCGTTGAACTCGGAACATTGTTGTTTCCGGAAGTCCAGTTCTCCATCCGGACAGTCCTGTATGTTGCAGGAGAAGTACTTTTTGCTGCCTCCTCGGCACAGCGGCTGACCATCTGGACTCGTGTTGAGACACTCTCGAGTCTGGTGGGCCACACCGCCACCACAGCTGCGCGAACACTCCGACGGGGAACTCCACGGTCCCCATTGGTCATCCGGCGAGTCATCGCCGCCTGGAATTATGTAGCTCTCCGGGAGGTACAGATTACTGCCATACTGTCGTTTGTGCCGGCGGAAGCCAAACCGCCTTGATTGGGATAAACTAATGTGGTAAACTACAATAAATACTGCTATTTGTAAATATCTCATATTGACTGCTGCTAAAGGTGCTATCGTCGTCTATCGAAAGCGTCCATAAAACTCGGTTACGAGGGCTAGGGAGAGGAGGTTGGTCACCAGTAGTGTGGCCTGCACGACGTTGCTCTATATCATAGGAGCATTTGCCTGTTATGCGATCCGTAATGGGCTCACGCAGCAGCGTTAATCGAATCGATCAGGACTCGTCGATGCGCCCGGCGTCGTCGTCGTCTTCGGTGCCGACAATCAGCGCCAACTCACTGAGCCAGCATTATGTTGTAGCACCGCCAAAGTTGAATCGTATCAGCACAACCACCAATTCTACACACCGTAGTCTCTGCGCGGGTCCTTTCGATTGTCAACGATATCCAAATCACCAATTTTCAATTCACTGCGAGCCTCCGGGCAATTCTCGAACTTCTTCCACGCAGCTTCAAGCGAACGAATATCCTTCCTTGCACAGAATTGGGCGATTCACATTCCACTTCTCGTTCACTTCACCCGGCACCAGACCAGAACACCAGAGAGCAGGTTTTAGAGACAAATTACACTTATGTAGGTTGTTTTTCTTTATTGCTTCGATCGCATTTCCACTACACACTCTGGCATTAGCCTCCAGGATGATAGTAATTTTCAATTTACGATGAATTCGGCGTCGATTAGAAACGGCAACTCCTTTCTTATTTTCTGGTTGGTAATTTTCGATTTAATCTTTTTGCTTCGCTTCGATTATTCGATTTCGGTTTTGCACTATTTTCGTTGTTTTTTTCAGTATAAATCTCGGCTTTTCTTGTGGAATTATTTTTCCCAATCCAGTTGGAGCACTTTTTGTACGAAAAATCTTCTGATGAAAATCACTTGATCCTTTTTATTGACAAATCTTTGAAAGGCACTAATTCACAATCTTCCCAAAAGACAATGGCACTGAAACAAATCTCTTCCGCACTATAATCCTTAGAATCCTCAGAAAATCCTTCTCCTTACTGCAAACTTTCTCCTCCAGGAGAAAAAGTAGGAAACGGTTTAGAACAGTCCCGGTCGCACTATCCGATTAGTGGCGCGCGGTTTAGATTTCCTTTTCCCCGAACTTGAGTTGCTATCCTTTCGGCAGACAGCGATCGACTGACTGACCATTAACTAAATGGTCCAACTAAATAATGAATGTGTATATTATGTTATTAATACATATCAGAGGGCGAAAAAAGCCTGGCAAATGGCTCGCGGGCCGCGCGAAGATGAGATGTGTGTAATTATGTGTGTGCATATGCGACCAGACTGCCGAAGACGATGCTGCTGACGAGGAGGTCTCCGCCGTTATGCAGCCAGCCGCAGCGCACCAGTAGAAGAAGCTCCCGTCACGTCGTCCCAGCCAGCCAGCAAGCGAGCCGATAAGTCCTCCTGCAGCTCCTCCGCATCCCATCGCCCACACACAC
>TR238|c0_g000351_i1
CTTCGAGACAATGATTCATGGATGAATTTTCTACAATCTGACTTCAGAAGACAAGGAACGATCTCTTGGGTTTTTTCTCTGTACGTGTAACACTTCCCATAGTAAATCCTATGCAAACTTTAAACCGCTTACGCTAAATTATTGTTTCACCGATTGTGCTGAAATTTTGTACAGTTTATATGAGACTTAAATGGAATCCAAAAAGCTGATTGGAGCGATGATATAATTTTTGTCCCATGCTAATAGTACATGCGTCGAGCAATATTATCTTAAATTCGATTTATTTCAGTCAACATGGCCAACTTGCATTCCACGAATGATTTTCGAACATCCAGCCTTGGGCTGCAAATATCCCTTAACGACATTATTACGATAACTAGTTTTGAATGCTTTTATCAGCTATAAAAAGAGATCTTAATCGCAGTTAATCAAGCAAATTTTTGGCGCCAATCAGAGACACATCATCATCATCATTATCAGGATTCTTCTGTGGCGGCAACTTCAAGCCTCGCTCCGAGTTGAGGAAATTTTCGCTGCCACTGTCCTGAAGGTCGATCAAGCGACTTTCCCGAACTCCTCGCGTGATGTTCAGGTTGTTGATGAGCTTCGGTTCTTCCTCAACGCTACACTGGTCGGGATCGGTCTCGCAATCGCCATTAGGAAGCTGTTCGGCCTTAGTCTGGCCATGACCACCGTGGCTGGTGCCTGCTTGGGGTTGTTCCGCTTCCGGTTGCTCCTCCTCGATTTGATCATTCAACAGCGGGGCGGCGGCACGTTCTCTGGCCTCCTTCCGGCGGGTAATGAAGTACATCGCCATGTAGAATACGATCGGCAGACCGCTGATTCCGGAAGCAAACCAGATGAATGCCTCCTGCGAGTGTTGCTTCCCTTTGCAGCAATTGTAGACCGCGCTCCAGGCATATCTGGTCTGGTTCATTCGATCTTCGATGTCGAAGCAAACGATTCCATTGCGAGCCTTTACCAATTTCTCGTAAAAATTCTGCATTTCGGTGTAGTTTCCGGCGCACTTGTCGCACGGATTGTTATTAACTACGGTACAATTTTGCTGGGCATCGTACAGCTCCATAAACTCGGCCGTTTCATTCTGGTTGGAAACGCAGTCCGCACAGTGCGCCGATTCCCAGATTGAGGTCATCTGGTCATACAGAGTCTGAATTACGTTCAACCGATTGTGGTGAGAATCGGCAGCGCAAGATTCATTACTCTTGGCAGCACCGAACCACTCGACGGCCTGTTGGTAGTTAAACACTGTATCGTTGCTGCTGCAAAACTTGTTCACCGGATACGTTTGTAAGGACATTTGCTTGAGGAATTTAGCGTAATCGGCCACAAAGTTACGAATCTGTTCGCAGTCCCGGTCAGGTGGTGGGTGTGGGCGATGAGAGAGGGAACCACTGGCGGAACTTGCTGCCAGGATGCTGCCAAGCGAAATGATCAGCAGGAATCTCAAAGCTCCCATGCTGAGGAATGACGAAAGCTGCTTTTACGTGGTGGAAAAGATCAAAACTACAGATCTACCGATGTACGCTATCAACGATTTTGAATGCAAAGATCGGAAGAGCACA
>TR240|c0_g000354_i1
GTGGTGACGAAGTGGTGCTAGGTGGGGAAAAGTTTGAAGTTGTGGATGAATTTGGTTATCTTGTTACTCTAGTGACGTGCGATAATGATGTTACCCGCGAGGTGAAAAAACAGATTGCGGCTGCAAATCGGGCCTTTTTTGGTCTGCGAAACCAGCTGAGGTCCCGCAGGCTGCAAACGAAGACAAAACTCGCGTTGTACAAGTCTCTGATTTTCCCGGTCGCTTTATACGGTCATGAAATGTGGACGTTAAAAGAAATCGATCGGAGAGCCTTTGGAGTCTTCGAACGTAAAGTGCTGCGAACAACACTCGGCGATATACTTGAGGGCGTCATCTGGCGGTGTCGCATGAACTACGAATTGTACCAGGTATATGAAGAGATGGATATAGTGAAGCGAATACAACACGGCAGGCTGCGGTGGGCTGGACACGTAGCTCGTATGCCGGAGGAACGACAAGCTAAAATTATATTCAGCAGAGAATCAGGAAGGGGTCGTCGGCTTCGTGGAAGGTCGCGCACACGTTGGCTTTTTACAGTTGAGGAGGACCTAAGGACTCTGAACGTTCAGGGCGACTGGAAGCGATTGGCCCTGGACCGAGGCCAGTGGAGGTGGATACTTCATTCGGCGTAGACTCACCGCTACGAGTTGTAGCCCATCAAGTATCAAGTAATTAAACATTTGGTCTTCTGGAAGAAGACCCAGTGTTCAAATCTTTTAAGGAATACCAAATTACATTTTTGAGAACGAGCATTTTAATTTAATTTTTTTAAGGCCCTCCTCTAAAACGCTGTCATGTCTAATAACAATTTAGAGCAGATCTACTCCTTGGACCACGTTCATTTTCAGAGTTGTTAGTTTGGTGATAGCTAAAGTTTGAATTCTGCTTCCCAGCAGCCACTTTGATTGATGACGTCAAACTCAATTTTGAGCGGCTTCCTGCTAAAAGTTTTTCATCACAATTTGGTCAGTTTTGTCAGTTTTCAATGATCAAAGCCTTAACGAAACTAAACCCAACATTGTAAAAACATATTTACTTAAGTTCTAACGCACCTCCACTGGACTACCGTCTTGATCTTATACAATCCCATTAATTTGATATAATTAATAATAGAGTCTGGGATGTCATCGCCGAGTAAAACACTTGTACCATTCCCAAATAGCATCATTTGTTATTCGTGCTTCAAAAACGTTCACTACTGCACTTATGTTCGATTCCTAAATTAACTAGCATCGTTCCTTAAATCAATATCCGGGATAACGCTACTGGACTCCGGAACTTCCACAGCTTCTGTACGCGTAA
>TR241|c0_g000355_i1
CTTGACAAACATTTTCCGGCGAAGCTGGTTAGACTGATTCGTGCAACGCTTGACGGTTCGAAATCAAGTGTACGGGTTGCGGATGAAATTTCGTCATCGTTCGTAACCTTAGACGGGCTGAAACAGGGCGATGCTTCTTCGAACTTACTGTTCAACATAACGCTGGAAGGAGTGATAAGGAGAGTTGGTGTGCAGAAACGGAACCATTGTCACGAGCTCGCTTCTGGGCTTCGCGGATGATATCGGCATCATCGGGATCGACCGTCGGGCCGTGGAAGAGACGTTCATACCTTTCAAAAGGGAAACTGCGAGGATTGGACTAACAATTAACACCACAAAGACCAAGTACATGATTGCTAGTGGTCAACGTCGGTCCGGCCGTGCTAGTGGTGACGAAGTGGTGCTAGGTGGGGAAAAGTTTGAAGTTGTGGATGAATTTGGTTATCTTGTTACTCTAGTGACGTGCGATAATGATGTTACCCGCGAGGTGAAAAGACGGATTGCGGCTGCAAATCGAACCTTTTTCGGTCTGCGAAACCAGCTGAGGTCCCGCAGGCTGCAAACGAAGACAAAACTCGCGTTGTACGAGTCTCTGATTCTCCCGGTCGCTTTATACGGTTATGAAACATGGACGTTAAAAGAAGAAGAGC
>TR242|c0_g000358_i1
TACTTTAGATAATCATTATTTTATTTATTTATTTTTTCATACAACTAAAACCTAAAAGAACATCTCAGAAACGTACATACATAGAAGAAAGAGCAAAGCCACACATTTCAGAGTCCGTAAATGCTGTTCGCTGCCCACCGGAGTCCTCTATCGATCCGTTCGGCCAATATCGTCGTTCACGCTGACATTTTTGCCATCGCATGCCACGATCTTGACCTTGTCCACTCTGGCGAATTCGTGCACCTCCCGGAACTCGACGTCGTTCAACATCAGGGTCCACACGTTATCGCAGAACCGGTACGTGTTCAGTTTGGCGGCTTTGAAAGTAACTCTCGATTTTACCCGATTGGATAGGGCCGAATTGATGGATTTGTCGAACTGCACCAGCACCCGGACCGCCAAAGCCGGAGTAATTTGGCCGTACTGAATCAGCTCGTCCAATGTTTCCTGCAGCGTATTGCCAATCGTTGTGTTCCGGTACAACTGATACGACATTTTGCTGCACTAAACGATGGCTTTATTAATTAAAATTAAAAGTTTTCTTCCGGACAGTCGCGGTTCTGGTTTCGATTTCATCAAGCGAATAAAATCAAAACAAAGCGCATTTTTGCCT
>TR246|c0_g000365_i1
TTCGTTCGTTTACATTCAGAGTGTCAACTAAAATAATTTATTAAATATAAACAACCAGCATTTCAAACTTATCATACAGAGGTTCACAAATTTACACCATCTAGCTTCACGTGTTGTCGTCATTGATTCGATTTGTACAGCGCTACTTAACAAATAATCTTTAAATTACAATTGTCTTTTCCTACACGTCTACAATTAATTACAAATAAATACAAAAGTTGTAATTTTGTTCTGATCGAAAAAAAAACTATTTTTGGGATTTGGGAAAATCAATTTTGGGTCAAAATTTGATATGGCATCAAATTCAGCTCGGGCCGAGCCCAAGATTGGTTATAAGGTATCGGTTCTTGTACAATTAAGGGACTTAAGTAAAACGATGATGCATTTGTTGTTCCTTTTAAACAGTACACTAATCAGTAATCAAGTCCGATAGGGTAAAGCAGTTTTTAAAAGCCTAGTGATTTGTCTTGACTTAGAAGTATCTTAGATTTCTGTAAATAGAATGGAAGGTATTTTGTGGCGCATTTGGAGGTACAAATCCGTAGCCGGAAGCGCCAACGACAACTCCGCTGGACTCCATTGGGCCGTCGGTCGGTGGCGGTGGGAACACGACTGGGCCTCGGTTCTGTCGTGGATCACGACCGGCGGTGGCTGCGGCGGTTCCGCTACCGGAGCTGAAGTCCTGTCCTCCGAAGGCGGTTGGTCCTCCAAAGTCGCCGGTCAGTGAGCTGAGGCTGAACGCTGGCAGTCCACTGCCGAAGCGTTGCGCCGCCGCGAAGGCCAGAGAAAGGACGATGGCGAAGCAGACTGTGAACTCCGTTGATGTCATGCTATCTATTCGTCTGACCAATCCAAAG
>TR248|c0_g000367_i1
CTGGAATAATGTGTGTACATTTACAATTGTTAATAATTAGACTTTTAATTAACCAACTGTGTGATCAATTTCAAAAACAAATGATAATCACGAAGGAATTCCTGCATACCTATCAGCAGGTCTGCGACATGTTGAACTTGCACTTTCGCTATTAACCCTCGAGCAATTGCGTCTTTGACTATCTGCAGCGATACTGCGCTCACGCTGTGTACCACCATGAAAACATGGTGCGTGTACTCAGTACACGACGCGACCGCTCCCGGGTTAACTTCGTGTTACGGCGATTTTTTTTTCGATCGTAGAGTTTTGCGGAGTTCAAAGTAAGCTGATTTTCTTGCCACAATGCGTCTCTGAATTTCTCTGCTGGTGTCGTTGTCGGCGGTCACCAGTGAGCCCATGTACTTTGCCTTCGACACATTAATGACTAATCCGATTCGCCTGGCTT
>TR249|c0_g000368_i1
TTTACACAACTATAGAGTTTTTTTTGTTTTGTATTTTAAGAACGACGGTGTTAAAGCTTTACATATTCGATGAACATTGTAGTGGTTTTTCTGTTTAATAAAATCGATGGTACTTCCATTTGCACTTGATGTTACACGGTTTTGTCGATTGATATACAAATATGAAAAAAAAAATCTTCTCTAAATATTATATAAGATGCAATAGAATATAAAAACGCGATTCTATTCAACGATGATAGTGATAGTACGCTAAAAGAACGATGAACTTCTGTGCCTTAGAATAACGACTTGCCCTCCATCATGTTTTTCGCACAGTAGTGCGCAAACTGCGCCCCCATCAGTAGGAAGTCCGATATGACCGAGACGTCCGGTATGCATACAGTCAGTGGGTAGATCAGAACGTACCATCCAGCGCAGAAGAAGGCCACCCAGAAGCCGACGACGATCAACAGGATCAGCCAGATGATGGACCACAGGACGTTAGCCATTTTTTGTTAGTGTAATCTCGCCCGGAACCGACGTGGGAAAACAAAATAAACACAACGAGTACCGCAAAACCTAGACCGAACCCGACCGACTTAACTGTTTGACTGACTGACTAACTGGCGATGGTGATGACTGCGCTGCGCTTGCTTGGCTGCACTGCAATGGTCGTGGAAGCTCCGCGAAGCGAAGGCGAAGATTGGAGTAACATGCAAACGCGCATG
>TR252|c0_g000373_i1
TGATGAAATCGTCGAAGGTTCCTCCCAGCCGGAATCACTCGACGACGAAGTACTGCTGGCCGACTCCTGGCCCGATTTGGATGAACTGATTTCCTCCATTGTGGAGGAAGTCTCCGATACGGTATCTCCGTCGCCGTCCTTCAGCTCTTGACGAATTTCCTCTAGCGTGTTGTCTGGTGTATCGTTTACAACGAATTCATCGCATTTGTAGCAGTAAACCGACAAATTGACTGTGTTGATGCAAATGCTGTGGTTCTGTTTCGAAGAGTGCTTCAAAGCGTGCCCGCTTTCGTACCGTCCACATCGCACCGATCCACACTGCAGACACATCCAGTTGTCTTTGCCGGGACATTCTGCACATTTCCACAATTTCGAAATCGCTACTGGAGAAGTAGCTGGAGGAGGTGTTCCCGTTTCTGGTGGAACCGTCGTCGCGATCGGGGGTACACATACGGCCATTTTCAGGTTTCTCACCGCATCCTTCCGGAGGACGACGTTATCACCTATGTGGGGACAATCCATTTTGCCTGCCGGACCGACGATTTACGACGGCTATTTTCGTATCCCAGTATATCCAATTTGAGCCTGCTGCTGCTGTTCCCGTTCTTCTTCGACTGGCTTTCGGACTACCGCAGCACACCTTTACCTTCACTCGCGACTGACACAACCCCCAGAAACTTTCCACTACACGCACTTGCGATTGGATCCTACGGGCCCTTCAAGCTCCGATGAAATTCTACTCCCGAAAAACACTGTGGTTCCTTCGATTTCCAGGTTATACTCCCGTTGCTTGCAGAATGATTTTTTTCCTCGGCTAATTTATTTGCTGATGGTGGCTTTTTGCTTGCTTCGCTAGCTGGCAATAATCTATAGCTTTCGCAGTAGTTGAGAGAGCTAGAAAAATCACACGAAACAGCGAGGTACAAAGGAAAACGAGAGGAAAAAACGCGATACTCGCTGCTAGCTAGAGGACTAACTGCGCGTTCTGGTACACGCACACAAATGCGAAGCGGGTGGT
>TR258|c0_g000383_i1
CCTGCTCGGGAGGGCAGTAGAAGCGAAAGGCGTTTTAGCTGCTTAATATAGACTGAAAGAGCCGTAAAACAAGCGAAATACTCGTCAATACAGTCGTTAGCAGTCAGTCAAATCAACGTATGTATATTACAAGATGGAGAGCGGTAGGATTATCATCGTGCCTATATCGATGACCTTTTGTCTCTTCTCTAGGGACCGAGGGTTGGCAACATTTCTGGGACTGCGGGTCATCAGGACCCGCAATACAAATGGTGCTGTTTTCATTGGCCAGGAGCAATACACAGCGGAATTGCTCGATAAATTTTAAATGGCAGACTACAATCGGACATCAACGTTGCTGGATGCGAACCAGCAACTGCTGAAGACAATGAACACTCGAAATGAGGGGGAACTTCATCTTCTGATGAAGCAAGTTCCATTTCGTGAACTAATTTGAAGTCTCAAAGGAGGTCATCAGTCATGCTGTGAGCGTGGTGAGTTGATTCAGTATTTGACGATACCCCAAGGTGACCAAGCATGGCAAGCTGACGTACGGGAGAGCCGAGCATCCAGCGTTTTCTGGATACAGCGACGCTAATAGGGCGAAAGATACGGAGACGAGACGATCAATTAGTAGGTTTGTACTCCTGCAAAACGGGGTGGTGGAAGCTCAGGGAAAATATTTACCGAAAAATCAACAAGAGAAGAATGCGAACCGATACCAATGGCGACGATCACAGCGACGAAAAGCGACTTGCAGTTGGAAGCTCGGTACGTGGAACTGCAGATCTCTCAACTTCATCGGGAGCACCCGCATACTCGCCGATGTACTGAAGGACCGCGATTTCTGAATCGTAGCGCTGCAGGAGGTGTGTTGGACAGGATCCATGGTACGAACGTTTGAGTATACCATCTACCAGAGCTACTTCAGGTAAAGGACCTAGGACAGATTCTTCAACTTCAGCAGACAAGGACCTATTCTATGGGCATCTCGAGCGAGAGTATAGCCGCTGTCCAAGCCACGAAGTCGAGATCATCATAGAGGACCTAAACGCTCAGGTAGGCCAGGAAAAAAAAATCAGAGGAATGATTGGGAAGTTCAGCGTGCACCACCTGACGAACAAAAACGGCCAACGACTTATCGATTTCGCCACCTCCAAGAACATGGCCGTTCGTAGCACCTCTTTTCAACAAAGCCCCCATTACCGTTACATACGGAGATCACTACAGTAGAAGATCGG
>TR268|c0_g000394_i1
CCGATCTCCTGAGGTTGCTACAAAGTCTATGATGCATGTGTCTGAAATCACAACTTGTGTTATCAATTCCCTATTGGCGGTAATGATTTTTTTTTCATCCAAAAGAGTAATCTTCGAGAATGTTTAGACACAAGTTTCGACAGGCATTATCTTCCGGAAACCGATAAGCACCATCAAGTTCCAGCAAAACACGCTACTTTGCCACCGTGGTCATTTGGAGTTGGTTTTGACGAATTCTTCCCCAGATGGGGTGGCGTGATGATGTTGCACTTGTAATGAATTCTGGCGGAAAATAGTGCCTTTTGCAGCAGTTTTTATGAACGTTTTGTTGACGGAGTATTCTGGATGTGAAGCCTGGGGCGCAGCGGCGACCGTGAGTACATGCCGAAACGCATGGCGCATTTGAGATAAATCCTGCTGAGAAGCCCTCACGATTTCCGTGGCGTCGTGTACAACGAATGTAGAGTACTCTTTCAGTACTGTTATATTAAATGAGGAAGCTGCTGCGAAAACCACTATTTTTTAACCATAGTCTGTCCTGGATTGCCTAATGGCGGTGGCAGAGCAACCGAGAATCCACAACCAAAACAAAAACAAAAACGTAGTAAATACTACATCGAAATTTTCGAAAGTAGTATCTACTACAATGTTCGAAAAATGGTTTTATTCATACCAAGGCTACTACTTTGGAGTGGATCATATTTCAAAATAGTAACTACAAAGCACGAGTAGTTACTACTTTTTATTCATACGGGCCATCAACTATCGTCGACTGGTGTGCAACGGGTGTATTGTTATGCAGAGGCATTGTCTCACCATCCAATCTTTTTTGTCTGCTTTCTCGTTTGCTACGCTTTGGTTTTTGGCCTCCACAAATGGAAGTTTCGCTATCGGATGATTTATCATTCCGAGTTTTGTTGTAGGTTCGTCGAATTACTATCTGCGAAGACGTACACGAACCCGAGGCATTTTGGTCGGAGTTTTCGACCTCCAGCCTGGGGACCGACGTTGGTATTCGAAACGGTCCGAAACGCGGAAAATATTTGGTATCTAAAAGAACAATCACCACCGAAGAAACCATCGAAGGAAAGTTCCTCGAGCAG
>TR272|c0_g000400_i1
CATTGGATATTTTTTATTAAACAAATCCAACGCCCTTATGCTGGGCTTGTTAATACCTACGGCGATTAATCGAACATCTGGAAATTACTGTGGTGAGAGTGCATTTGTAATTGCAAGGAGCATTGAATTTCCGCCCCCAGCAGGGCGAATCTTTCGCTGCTCTCTTTTGCGGGACCCCTCGCACAGTCAGGCCGGATCAGGTTCCTGGGATTGAATTGAAGTTTCGGCATCCTGTTGTGGTAAAAACGAGCTGTGAAACTGGCAGCACGGGCTGATAATAGATCAAGATAGTAGTGAAGTCTCTAACAGTTGGTATAGGAAGTCGCATCTTCAGCTTGGATGCCGACGGACTGACCCCCAGGATGAGGGCCGCTTCCCGTTTGTTCATCTTCGGATCGAACCCTCCGCGGTAGTACTTGGAGTTGGCCATCGATTCGGCATCAAACTTCGGTAAACTCTGGA
>TR273|c0_g000403_i1
TCCCATCCCTGCTTGGGAATATTATTGCTTATTTAGTTCACCATTGCACTATCGCACTTGTTTTCAGGAGTGCGATAACGTCAATAAAAGTACGCGATTGCATTAAATCAACTCGGTATCTCCAGAGAACTCGATTTGATGCAATGTTTTTGTACTTACGAAGACTAAGGGCGCAGTCCAGTGCAGAACTAAATGCGCAATAATGATTCTACATGAACTTCCCTGGGCTTGGATTATATCTTCCAGGAAGCTTTGAATTCAGGCATGTGGCCGATGTGCTTTGCAGTAATGATTGGAATAGCTGAATGTATAATCAATGGCAAACAATTCTGTAAAAATCAGATCTTCAAGTCATCTGATATAGTTATACTGATCATGACGCTGCATAGTATATCGAACATTTGTCGAAGTCATTTATGTGTCGGGAAAATATAATTCCAAGTTGGTGAGAATATTACAAACTGAGGGAGGGTAATAGGCCCAGTCAGACCCCTGAATGGGCAATGTGGGTTAGTGTATGGGAATGCCATTGAAGGTTTGTAATATTCTCCGAGGCTTTCGAAATCCAACAGGGCGCGTCCCCGGGTTGCGGATAGGGGGAAAAGGGAGATTTTTCGCATTTGTACTGTAATCAGCCAATGTGATATTATCTTCTATGGTGTTGTAGTGCGAATGAATGATCTCATTCTATGGGAATTCGAACCTTGTAATGTATTGTTTATTAACTTCAATTTTCTAAGCTTGACAAGGTTTTGAAGACAAACATGAGATGAGAGAATTGCCTAATAGAAAAGTCACATCAGCAAAGCTTTTACATATGCAAATGCTATCCTTTGGGTCTTGTCTAGCATTTAATATGTATGGCAATGATTGATTCTTACCTAGTAGGGGTACTACAAGACCACGCGGACAATTCGATTACAGGCTTAATTGGGAATAATATATTTTCCAGAACTGAAGAGACAGTTTTTCCGGGGTGACTGGCGAGTCTGAGAGTGTAGAAGTTTCCGTTTGTTATAACTGACAAAATAAACAATCGGGCGCTTTTTCTTTCTATGACTTGCTTGGCATTTTGTGGATTATTGTTTTTTGGTTTTGGAAGGTATGCGATTCACTATTGAGCCTTAAAATTATTTTGCATTTGAATAGCATTGATATTGTCAAGTCTGTACCAACACCCTAATCCCACACCAAAATACCCTTTTCCTATCCCATGGCGTTTATGTGGTCAGCAAAGACTATTCAGCCATTACCCCTCCTTATCATCGGCTTTGGACTGACTTGCGCTCTCATTGCCCCACCAAATGCTGCAAAATGAAAATGAAAATGAAAATGAAATGAAAAATTAGAATCATTATGGCTAAGTTGTATGCGGAACAATTAACTGACTAAATCTTTTCTACATTACAGGATCTTCGCTGGATTCGTACCTCGAGTTCTGTGGATAACGCTAGGCGGAGCAATATTCTTCGGATTTTATGACCTCACTTCGCGGATATTGAGTACGGATGACACCAAGTGAAAAAGTGTAGATTTTTTGTATGTAACATGTAGTTTGAACTTAGTCAAAGCATAGCTTATTTTTCACTATTATAATACATAGTATATGTAGGTTTCTTAGACAGAAATCGATAACAATAAACAAAAGTAATGATAAAGCACTTATCACATTAATATAAGTGGAATATTTTTGGTGTACGTGGTATACCTGGGTGGCGAATAAATACTAACTCGTAATACTAAACATGAGCGCGGCTGCTATTCTAGTCGGACACCCCCGACAGGCATCGCGATATTATGGCATCTTAAACAGTATAGGCTGCACATCGCCGCCATTTCAGTCCTTCAAGCGTACAGTTCATTGCCACTGGTGTACGCTCTGCTGCTGTTGATTCCTTTGAAATAGGGTTCATCTAGGCGAAGCTTACCCTTCAGCAGGTGCTCCGTTTCCAGGTCATTGTCGTCTTCGAGATCCGACGAATCGAACGAGAAGCTGGGCACGTACGCATGCTTGTTGAAGATCTTATGCTTCTTCCGGGCCATCAAGTACACCATAACGGACAGGAGCATCACGGTAATGAGAACGGCCAGCGGAATGAACAGGAAATTCAAACTTTCCGAATTGCTGGGGTAGTGCTGCTTATCAGGTATTTCGACTCCCAGACCGGGTTCCGACGTCGTATTCTTCATGGTGGTAACGTTCAGCACCGTTAGCACTGTTTGCGTTAGATTGGAGCTCATTTTCGTTTTCGTTCCGCTTGTGCTAATTGTAATTTATGGCACCTTCCAGCGAAAAGATAAGCGAATTATTCTCGTGTTCTTTTTTGATTGCAAATGGATGAGGCCTATTTATTCGGTCACAATGTGTACAAATCACGTAGGTGTTTCACATTTTTCTCTCTCGGCGTTCATTTGAAGCGCTGTTCAACTCGCGATAGGTTTTCCGGTGTTAATTAGATTTAAACTTGCAAGAAACACACAAACTTCACCCTTAACAATCGAATTGCACTTCAATATTTACGAATTTGCGTTCTTTGTGGTGTGCACTTTGAAGTTTTCACTGTTCTTTCCACTGCTGCGCGACGACGACCTGTGTGGTGGTCGATGGATGGACTGCTTGCGATAGACGGTCGTGTGCAACGAAAACAATCAGAGGAGTGGAATCTGATGGGAGGAGATCCTGCTGGAACCGAGCATTTAAAAGTTTAAAATGAATGACACTGAAAAGTTAGAAGAACAATTAAAAAATGCGATGCAAAAG
>TR279|c0_g000414_i1
ACACGACGCTCTTCCGATCTGGAAAGAACAGGAAGAATTGGACCAGAGGCGTGGTGGAAGAAGTGTTTGCAGGGAAAGATGGGAGGATCAGACAGGCGAACGTGAGAACAGCAGGGGGTGTGTATCGAAGAGCAACGGCAAACTTGGCGGTGTTGGAAATACAAGATGCTAAATCCGGATTCTCAGGTAACCCTGGACCGGAGTTACGGGCTGGGGAACTGTCAACACCGCTGGGCACTGGAGACAATGGCCTGGAAATTGGAGTCTGCTTCAGAACCAGTTCCTGAAATCCGAACAATAATCCAATGTAAGGTCCGCCTCGGGGCGGCTCTCCAGCGCCGTGATTAAACCGTCGTAGGAGTCGTTTAGACTGGACAATATAATCGCCACCAGCCAATAATCCTTCAACGGATCGCCCATGCTAGCCAGGCGATTATGCAGCTGCGTGATTTCTGCCAGGTGCTCGGCCATATTCCCATTCTCCGGAAGCTGTTTCCGGATGAGCTTCTTCAGCACATGAATTTTCGTAGCCAACGTCGACCGGGTGTGATGCCGCTTCAGTGCAGTCCACATCTCATGCGCCGATGTTGCATTTATCACATGACAGGTTTGGCTGTCGTCGATGGACAAACCGATTATCGCGCGAGCCTTGCCGTCCTGGGCAATCCAGTTTGCATCGGGGTGCGCAGGCTTCGGTTCATCGACAATTTTCTTCAATCCGTCACGGATCAACAACAAATCGATGCGGAACTTCCAAACTTCGCAGTTAAAATCGTTCAGCTTTTCCACGGCGAGATTCATGTCGGCAGCCATTTGCTTTTTCAGGCTCCACACCAAGCAAAACGAAAAGAATCCGCACCGCCACGAACAACAACTCGCTGTTTTCCCGGAAAAACACGACAAATTACGGTTTTACGGCACTACTTTTACTTTCTCGCGGCGCTACACGATCGCGAAACTGGGCCCATGACCTTTTAGCGTATGTTTCGGACGTGTAAATGACGAAAAACACGGTTACCCGGGCAGAAAAGAATTACAAAACA
>TR281|c0_g000416_i1
GGCACGACAAGACTTCAGATTCCCATTCACATCTTTCACTTGAACCATCGCTGTCATGAGCAAACTGTTACAATCACGAGGTATCTGCTTCATCGAACACGAAACTGTTGGAGCGGACTGAGATTCACCAGAAACAGACTTGGATTTTACATTTGGCACAACAGATTTCGAGGTAGACGGATCTGACTGTGGGGCGGACTGCATAACCGATTTCGAAGTGGACTGAACATCATTTTTGTCGAGATGGAGAAGAGTATGGTGTTTTGCTTTACACTTAGAACACGAATACGGTGAAGAACACGCACTACTCAAATGACCCACCCTTAGGCAATTATAACAAGCTCTGATGCTTCTTACCTTGGCCTGGCGGTGAGCGACGGTCATCTCCCTGAAGGCTTCGCATTTGTAGACCGGATGGTTTCCGGTTCCACACAGCTCACACGTCCGATCCTTGGTGGTAACAGCATACGTCTTCGTTGTTGCGTTCTTCGGTTGGTATCCAGGATTCTTCACAGGAACCGATGTCTTCGATGTAGAAGCTTGCTTGGCCAACGATGCTTCCACACGTTCCAGCACAGCGCATCGTTTCTTCAGAAACTCGATGGTGTCTTCGTACTCCGGCAGCTCCTTGTGGGGAATAGTAGCCTCCCACTGAAGCCTCGTCTCCTTGTCCAGCGCCGCGGCCAGAAGGTTGACCACGAAGTGCTCCGAAAATCCGGTCATCTCTTCATTCATCAGAGCCAGCCCATCGACGTGTTGAGTAACCTTGTCAATAAGCGCTCTGAGTTCCTTGGCGTTCTCTCGATGCACCTTTGGAAGTGCCAGCAGGCCGTTGATGTGGACGTCCACTATGACCCGCTTGTCCTCGTATCTGTCCTCCAGTATCTTCCACGCGTGCTCGTAATCGTTCTGGCTCAACGTGCGAGAATCGATTATCCCAGCAGCTGTGCCGACCAGAGCTCTGTCCAAATGATAGAGCTTGATTGCGTCTGAGTCGGCTGATGTGCGCATGACATCCAAAAACATGGCCTTGAAGCGCGGCCAGTTTTCCGGCTTCCCGTCGAAGGAGGGAATCGGTGCCTTCAACGGCTGTTGCTGCACGATGATACGAGGGGGGTCTGGCTGTTGCTGCTGCGTATTCTCTTGGGCTCTAGATTGTGCGTCATCGCTGATGGATTGCACAATCGTCAAGGGACAAGAA
>TR284|c0_g000421_i1
TACACGACGCTCTTCCGATCTCAGAAAAGTAAGCTGAAGCCACAGCGATCTCAGTTTTTGTTATGATCAACCAATAAAAGGCTTGGGAACAATGTAAATAACGTCTATTTCTAACAAGAGCTGGTACAAGAATCAATGAAATAATTTTCACTTCTTTGAAGTTTGGTCTACCAAGGCATACTTGATTGCAAAATTCTACACCTTGGTAGCATCTCCCCTTTTAGGTTAATAACGGATGTACTGCTCGAACCTCCTTGGTGGCCGCACCGTTCGCAATGGGCGTTGACCTGACTCTAACTGCTGCTGCCTTGGTGTTGAACATGAAGATGGCCTTTCTTGAAAATCCGCTAGAAGCGTTTCATCAGGCTCTTCATCGGCATCGCTGTTGCTATCCTCTGCTGATATCTCTGCATGCTGTATTGGATCTGGAAGTTCTTGTTGCTGTACAGTTTCGGTTGCTTGTTGAACAGGGACGGCACATGCAGGATTTTCACCAATTAACATACGGTAATGTTGTTCTGGAACTGCTTGTCGCTGGAGACCAAAATCTTGCATGAGAATACTCAATGGCATTGGTTCCTTTGAAACCACAGGTTCATCGTTGGAACGAGTCTTCAACTGGTCGATATGAGATCGGAGTACCTTTCGCCGGCCGATTTGATGATCCAAGAGGATATTGTAATTCACGTTTCCGATTCTTTCGAGGACAACACCTGGCATCCACTTCCAGAGATCCTTGCTTGAATACACTTTGGCGTACACAAACGATCCAGCTTCAAATTCACGGTTGAGCTTCGGTTTCAGACCGACAGACTGGGAAGTAGGTCGTAGGAGCAGTGAACCGTATAGTACATTTTTTTCAGTATCGTCGCAACGCCTTTACCGTCATGACTAATGTTGCATACTACCGTCACACACTACATTCATGCTGCCGTCGATGCATCAATGTCGTCTACCATGAATGTAGCATTTGGCACCATGATTGTAACACAAATCAAGATGATGGGAGTACGAAATGACAGTTTTGAAATGTAGAGTTGGAGTTCCAGTGGTTCCGAAAACTGCGAAAGAAAAATGCGGATAACTCGTGCTAGAGGGTGTCAAGGGCGTTACTTGGGGTCTGAGGGGGTTTAAGGGGGATTTCAGAGGCATTCCAAGAAGCTTCAGAGCATTTTCAGCAGATTTCATAATC
>TR287|c0_g000424_i1
CGATCTCGGATACATAAGAAGATTGACACAACTTCCCGACGGCAGCAAGCAGGATTCCGTGCCGGACGATCCTGTGTGGACCACATTGTCACGTTTCCTATCATCTTGGAGCAAATCGATGAATTCCAAGTATCTCTCTACTTGGTGTAGGGTAATTCGCTAATTGTTGAACACTACCCAAATGTTGAACAGTTTCTGAATATTTTATTATAAATCTTACTTAAGTAATTTTTATCCAACGTAAACGTATGATGTAGATGCATATACATGTGGGTCACGATATTGCTCTAATTAGGTTACAAAATTATACATATTTTTCGTCAAAAAAATTTTTTGAAAATTTTATACCGCTGATGACACGGGAACTGCAGAATTCTTAAGATTAATTTTAAGAAATTGCTGTTACGAACTAAGCTTTGCGGGCAAATCGACCACAAATATCAAAGGCACACCATAGTTACAAGAACTGGATGGATGTCCCTAACAGTTTAACAT
>TR289|c0_g000426_i1
TATAGTAAATCCACAAGAAAATAAAACTAACGAATTTCAATCAGTCGCATGCATGCACTCCAGGCTTAAAAAGTGAATCAATATTTGAAGATCCATCAATGCGTCCTAATCAAGTCCAAATGCAAAAGACGATTTTAATATGGTAGCTGGGGTTTCGATAAATTTCGATAAACAATCGTTCGACCGTCGATCCACCTCGAAATCGTCAGCGTGCTGTTAACCACAGCAATTGACCGGTTTGTGTGTCGGCGAGGCAAGCCAACGAGCGTATGGACTGACAACGGGGCCAACTTTGTCGGTGCAGCGAATCTACTGAAGAGACCAACGAAACTCAAGAAGGCATCCGACGAGCTAGCGACGCCGGAATCGAGTGGTGTTTTAACCCGCCCGAGGCACCCCACTTCGGCGGAATCTGGGATGCGTCTGGAATGTCCTAACACACAGCACTGATACGTCATTCCCGAGGTCATTCCATCCCGCCCTTGCCATCCGTTCGGCATACTTAACGGCCGCTATATCCTTCTCCTTCTTGCTGACACCTCCTCCTGGTTGCTGGGCGGAGACCCATCCTTCATCCTGCACGTCCTT
>TR291|c0_g000428_i1
TAAATTTTATTTTTAAATCTACAGTTTCTTTATTCTATCAAACAATCATTATAAGCTTGTTTCGGTGACGGGTTTTCAGCCAGCGGCTGCGCAGAACTTACAATATATAAGGTGTGACAGACAAGCAGTACTTAGAAGCTCAAAAAAAGTGACATTCTGAAGCCTCAAAATACGCTTTAACGTACGTCCCGAATAACCACGACTATGAATAACACTGATTAAAACAATATATCAATAAATAAAGCCTTCTATAGTTTTACAATTTTTTATTTATTTTTTATCTTGTTGCTTCTTGTTAGTCACTCACTATGTTAAATTTTGGTTTGGTCAGGAGTTAGTCACATTTTTGGGCGTGCTGCTTCATTCTAAGTGAATTTCATTTTGCTGCTGGTCGGTCTTCATCCCTTTTTAGATCAGGAAATAATGCTTTGGATCGGACTCCTTCCAGCACTTGTGCAACCAGAATGCCTTCTCGCACAGGTTTTCACCCTCCGGGTACAGACAGCGCTTGCCCATGTGCATAGCGATATCGCGCATTGAATCGGGAAGGGCGTCGTGTAGTTTCTCCAGGTGTACGTGGCCGGTATCGTCAACTACTTTCGCCTCGTGGAACAGACAGTTCATGTAGCACTTGAGTTTTTCGTCTTCGTGAACTTTTCCATCGCTGAATTCGAGAATTGCTTCATCCGAGACTCCTGTTTTCTTTTGGCAGATCTCACGAAGTGGTTTCAAAGCTTGCAATAGCTCTGGAGGTGGATACTAAAAATGGACACGTTATGATTAAAACAAATTCTATACCACTTCAGTTCATTGGTACCTCGGCATCTCTGCGAGGGGTCACATCTGCAACCGACAATGCAACTACACAACTTGCAACAATAACTACAAAACGAATCATTTCTCTGGGAATTGCACAATCTTCTCTTGAAAGTTC
>TR292|c0_g000430_i1
CGTTGGAGAATCATGGACGAAAACGGCTTTCCTGGGAAGCTGACTAGACTTATTAAAGCAACGATGGACGGAGTAAAAAACTGCGTAAGGGTTTTGGGTGAACTATCCAGTTCATTGGAATCTCGCCGGGGACTGCGACAAGGTGATGGACTATCATGCTTACTCTTCATCATCGCCCTGGAAGATATAATGCAACGAGCTGAGCTCAACAGCCGCAGTAGAATTTTTACAAAATCCGGTTAATTTGTTTGCTTGGCGGACAAAATGAACATTATCGCCAGAACATTTGGAACGGTGGCAGAACTGTACGCACAGTCGCCTGAAACGCGGGGAAGCAAAGGTCAGATTGGTGATGAAAGCGTCAAAAACAAAGTACATGCTGGTAAGCGGAACCGAACACGACTGGGTATAGGTAGTTATGTCACGATACAAGGGGATACCTTCAAGGTGGTAGAAGAATTCGTCTACCTCGGATCCTTACTGACGGCTGAAAACAGTGACAGTCGTGAAATTCGAAGGTGCATCATCAGTGGAAGTCTACGGGCTCCAGAAGAAGCTGCAGTCT
>TR298|c0_g000439_i1
AGAGTTGCAGTTGTGGTGATGGATCGAGTGTTAACATGTTCTGGCCACTTCGAGTAGGCATCTACTGTGACGAAACCGTCGATTGGGCCAGCAAAACAAATGCGGACGTGTTGCCTTGACTTGACTGCAAGAGGCCACGACTCCAGGCTTGCTATTGTCGGAGACTTTGCTGCTTCAGCGCACGCTGTGCACTCTCGAACGAACTGCGTTACGTCGTCATCCACATTCGGCCAGTAGATGTAGCTTCGGGCCAGAGACTTCATCCGGTCCATTCCTGGGTGTCCACGATGCAATTGTCGAACAATCCGCTTACGAAACTTGAGGGGAACGACGATTCGATCGCCGAACATGATGCAGTCGTCGACAACTTGAAGTCCATCTCGTCTTGCGAAGTACTTCTTGACATCTTGATCTGCGATTTGCTTCGGTTGGGCCGGCCAACCCTCCTTGAGGAAGTTCACCACTTGCTGGAGAACTGGGTCCTTTCGTGTTTCAGCCACAATCATCTGGTGCGTCACTGGGAGGTTGCTGATGGTGTCTTCGAGTATTGCTTTCGCTTCGGATTCGACGTATACGGCGGCTATCACGTAATCTTCATCCGGCCTTCGTTGTGTTGACATCAGCCGCGAAAGGAAATCTGCATAGCCGAAGTTTGTCGTTGAAACGTGGTTGATGTCGAAATCATACAGCAGGAGTGTCAAGGCCCAACGCTGCAATCGGTTCGCGGTGTAAACAGGAATACCTTTCTTGGAACCGAAAACCTTTAGGAGCGGTCAATGATCGACCTGCAGGAGAAAGTGGCGTCCGTACAGCATCTTGTAGAAGCGAGTGACAGCGAAAACCAGGAAAGAAGACTTCCTTCTCCACTTGTCCGTAGTTCATCTCTGCCAGGGTTAGTGAGCGAGAGGCATGAGGCGATTGCCTTCACTTCACCGGTCGGGAACCGATGCATGATGACTGTGCCATGGCCGTACTTTGATGCATCTGCTGCGACGATGATCTCCTTGGATGGGTCATAGTGGGTGAGCAGCAGATCGGAGAGTAGAATGGCCTTGAACTGCTCGAAGGATTGTTGGCATTCGTCGGTCCAATTCCAACGGGCATCTTTCTTGAGCAGGTTGTCCAGAGGGGCCCGGAGTTTCTTCATCTGCTTCACGAATCGGCCATAGTAGTTCACAGCACCGAGGTAGGAACGGAGCTGCGGCATCGGTTTTGGAAGGGTCCGGGCGGACGCCATCTTTGCCCACGATATGTCC
>TR299|c0_g000441_i1
GGCTGTTCTTCGGGATCAGCCAGTACCGCTGTAGCTTGTAGCTGTCCTTTATCGAACAATATTTCCCATAGTAGTTGCGCACTGGTATCGGTGGTATCGTAGCGAGGACGCATTTGGTTCACATGACTCGTCGTGGCATCCATGACTTGGTATTCCAGAAATGCGCTTGATTGCTCCATGCCGGCGATTGGACTGCTCATTCTGCTAGAGGTTCTTTGCATCTGGGGCTACAGGAGCAGGCTTCTTCCAAGGCTTCTTCAAGAGGTCCAAAGTGATGTGAACTGGTCTTCCGAGGAACGCTTCTGCAGCGGACGTCGATTGCGGTGTGCTTCGATTTGGAGTTCAGCGATACACCGAAAGGAATGTCTGCAGGTGATCCAGTGTGTGTGAGCCTTCCCCCTTGCTCGACTTCTTGAGATTGCGCTTGAGAGAGTCAACGAATCGTTCCGCTTGATCGTTGAATCAACAGTTGAACTGCTGCGGATGGTAGGGAGCAGTGTAGGTGTTACTATTTTCACGGCCATACTGTTGAAACTGCACGCTGATGACTTACGCACCATTGTCCGTGGCCAGAGTGTTCGGGTTGCCGAAACGGGAAAACGTCTCACGTAGCAGATCCAGGGTTGCAGTTGTGGTGATGGAACGGGTGCGAAAAATTTCAGGCCACTTCGAGTAGGCATCCACGATGACGAAATTGTTAACATAGTAAGCATTGGATTTGTATCCCCTCAATAAATCATTCTTTGTTAGTCACTACACCTGGTCAGACGCTTTTCATTCTATCAGGTTATGAGCCCAGGATAGCTCTTACTGACTGGTGTAGCCTA
>TR306|c0_g000451_i1
GATCGCGGCCGGTAGTGTGCGCCATATCTCGAGCGATGCCTCCGTCACCTGACTGAGAGAGATAATAGAGTAGTTAGGGGTGAGCTTCTGTTTGGAGCAGCCGTTCCGTTGCAGGTCGTTCTTCTCCTCGTCTTCATTGAATTTGAGCAGCTTGAACACGACATTCTTGTGCTTGGTTTTGGTGGGCATGGCGTTTATTTGGCTTTTTGGCAGGCTGGATGCTCTTGGCTTTTTGGTGTGCGTGCGAGTATGTTTTGGTATGGCTTGGTGTTGTAAATACTTTTTTGTTTTCGGTGATTCGGATTCTTAGATTTCACTGACTGAGCATTTTTCTCTGAGTTAATACTGATTGTCTTAAATTCAATGAAAGCTTCGGTTCGGAAACTTTAGATTTTTTTGGTTAGTCTTAGGATTGTTACACAGCAAACGATAAATCACAGTTAGTTATCACAGCATCTACATGCAACACGAAAAGTCTGATAGTTTTCTGGTGGGGAGGAAGGACGACACTTTTTATTTCACTCCTGCTTGTCCTCC
>TR307|c0_g000453_i1
GATCGCGGCCGGTAGTGTGCGCCATATCTCGAGCGATGCCTCCGTCACCTGATTTGGTGCGGGATAGATCTCCAGGCTCTTCTTGCTGCTTTTCCTGCGCCGCAAAATCCGCTTGCCGGTCGCCTTGACTTTCATCTCCAGCGAGCCACCGCAGTGGGTTCCGATCTTACTGCTTCGATTGGCCGGACAAAACTTACGGAGCGCTTCTGCGGTATGAGAAGTTCGTGTTTAGCGATGTAACAACAACAACGTCGTCGACGATGCCGATGGTTTTCCGGGTGGTGATGATGGTGGTTGTCGTTGGTGGATTTCATGAAATCAGCATCCACAGGTGTTGACACACAGATCGAAAGGGGGCGTTGTAGGTTGATGTTGCCGCGGAAAGTATAGGGGAAAGATTCGATTCGTTTTGTACTATGATGATCACTATGGCAATGGGTTTTCACTACTGTTACTCTTCAGATTCTTCGCTCTAGAGCCTCATTCACAATCGATCCTGGATCGCCCCATGCGCGACAAGGATAACGTCGTTACGCGCTGTTTTCGCCACGCGATTTCCGTCGAACGCGTCGAACAGAGAAAATAAAAACAAGAATCTGCGAGCTGGAAATTCGAAAATAATAACAGAAAAAATAAAACCGTCGACGACGACAGCACGGCGGCGGCGGCCAATTCGGGAGATCGGAAGAGCACACGTCTGA
>TR312|c0_g000459_i1
TCCGATCTCTCTTCGGCACGGGACACTTGACCACGCACCAGTCGATCGGCCAATTCGGCACTTTCCGCCTCCAGCAATTCATTCCGTTTTTTCAACAATCGATTTTCGCTACGTAATCGCCTTAGCTCAACCATCTCCTCCTGTTCCTTCTTCCGAAGGTCAGCATATTCCTTCTCCATTTTCTTCATCTTTTTGGTGTTTATTTTCACCTGGAATGCTAGGTTGAACAGACCATCGCTGTCCTGTTCTACTTTTTGGGGCAGCTCCTTTTGGAAATACTTCAGCATCGCTTCCATATCCAGCGATAATAGAGTGTCTTTGCCTATAAGCAACAGTGCGATTGCGACTTTGAAGATGAACTCCATGCCCTCCGACAGAAACACATCCATTATCCGACAACTTAGGGTTAGATTTAGGGCGGTCGTGTACAATGTGAGGAACCAACTGGAAGCGTACATTGACGTTTGGAAACTCTGGGACTGGAAGTGCAGATGCAATTCTGGAATTTGTTCCTGAACGATATTTTCTAGCTGGTACATGCAGAGACCCAGCTCTGCCATTGATGGTTTGAACATGTCCCGCATGCGGTACTGCTGCATGATTTGTACCAGCACAGAGAAGGCGTCTTCTTCGGGCATCTGCATCAACAGCAACCCCACGATGAATCCGGACCCCTGACAATAGCCAACCTCTCGGTCGTGTAGCGAGTATGCCTTCATCACGTTGAAGAGCGCTTCCTGCCCAAGGCCGTCCTTCTCCTTGAAGAAGTCATGCTCCGGATAGGTGCGCGCAATGTCCCTCCGTATAACTTTCTCGCAGGCGCTGGTCGCCTTAATGTACTCAGCGTACTGTTTCTTGTCGGTCTCGGTGGCTCCACACAGCAGCTGCCACACGATGGCCCGGAAGTGATGTGGAATGCCCTTCCGGACAAGTTCCTTTACCGTGGGCGCTTTGCGCTTCTGGCCGGCTTCCCAATCGGCGACGATGCCAGCCCATGTCGACCAGATGTCCTCTTCGCCCACCGAGGACGCGCCCGAATTGAGCGAAATCTGACTGGTGTCGGAGCTTTTCCGACTGTGGGCAGAACTTTGCAGAGAGTTTAGACTCTTGGAGTCACTCTCGATCAGCTTGTTGGCGGCCTCCAGTTTTGCTAGCAGAGAGAGTTCAGAACTTGGTAGAGATTCGGTCATATCCTGGGGCTGGGGACTTGGGTGGTGGTGGTTAGTGCGCAGATTATTGCTGTCCGATTCCGACACCGTCAAGGTCATTACTACTAGCTACAATTTTGGGGCGCAAAGGGGGTACACGGGCAGTATACACGGACGCGCGCGATCACACGTTGGATTTCAGTGAAGCATCAAAGCCGGGTGGGATGAGGGGTAGGTTTTGATACGTTTCCCTTTCAGAAAGGAAGTTGCGATTGGGATGGTAAAAAGTAGTTCTCACGTACACGGAGGTGTAGTATGTTTCGATTGAAATGGAAGATGAAGGGGGATGTACTAACACAGATACAAACAAGGCAAGGTCTAATAGACTTTTGCACTCTTTAAGATTTCTTGCACAATGTACTTAAAAACCTATAAATAATTATTGCATCTGGTAAACTGCTACAGCAGTAGCCAGCAGTATCACCCATAAATGATACCAACATGAAAGACTTCGATAACAGTTACATAAATAATAAATAGAACATCTTTAAATATCTGACTTAAAAATAGAATGTATATGAAAAACAAAATAATACTTTTGGCTTGAGCCTAAAATACGTAGCAAAGCACCTAAGAGGCAGTAACTAAATAACTAATAAGCAGTACAAGATGCACGTGGAAGGAAAGTACGAAATAAATAATACCGGTTGATAATACGAAAGCAACAACAGAGACACCACCCACTTGAGAGTTATGGGAGTGCGTGGGCGCGGAATGAGAGATGCACGCGAGTAGTAGCAGCGGATAGTGTGAATGGTAAACGCGAACTGAGCACAATTGTTGTGTAAGTATGCAGCTGGTAGGCCCTTTTCCGCCGCTTTTTATGCACTTTTTGCTTCAATTTGTGCAAGCCTTCTCTAACCATGCATTGCACATAAATGGGCGGGACAAGTACGAATGTTTGTGCTCCTGAACAATGCCGCTGATGTTGTTTGGCCGGTAAGAGTGGAGGATTTAAGTGATTCGCGAATACTTTTAGATTTCTAGCAGAGATTCAGGAGATTTGTTTCTATTTTCAGCTATTGTTCCATGCGTGAGGGTGAGTGGATTCGTGGTGTGTTCTATGCTTTAATCGAGATTTTGTGTGCCTTGTCAGTCGAAGGGCTTAGAATTATGATGGCCAAAGTAGGTGATGCACTGAGTTCATTTCGTTTTGCTGCGAGGTGTGGCGAAGAGAGCACGCGTTAATCCTTTTACGATATACTGCTGCAGGAGTTTGTTGCAGTTGCCGTTGATGCTTCAGATGTGGTTACCCACTTGTGCAATCCATTCAGTGTGATGTTTTTTTTTCGCTGAATCAAAGTGCTGTCACTGCGTACGTCATATTTCTGAACGATGATGAACTGAACACACATCAGCTCAACTCAGCTCAGCAGCCGCTACCGCAACGCAAGAGCAATGCCATCCACTGGCCGATCAAGCTGCTGCCGCACCACGCAAAAGAAGAGAAGAGGTGGATTTTTTAATGAAGAGAAACTTTTGTGGCTGACTCTTCTCCTGCTGAATCGATGTCTTCTTCACACGTACCTACTGCACGGGTTGCCGTTTTTCTTCAAATTATTGCTGCTGCTGCTGCTGCTGCTAACAACTCTGATGAATTCGATTGCGTTTGTTGTTTTTCGATTACACACAATTTTTTTCTTCTTTCTTGCGTTTTTCTGCCAAACTGCGCCAGCTGATGTGTGATGGAGGGTGGTGGTTAGGTGGCTATCGAATCGACAGAAAGCACAATATTTCGATGGCGAAAAATGAGCCAACACTGCAACACACTCTTTACGACACACAGAAACCCGGACAGACAACTCAGCAGAATGATGAATAATTGTGACAGAATGAACAAACGTAAAGCAAAGCACTCCCACTTCTACCTTGTGGGCGAATATTATCTATTTCCAACACCTTATCCAGAAACTCTTGTATTGAATTATTATTCCATAGAATCTACTCTTGACTTCTGAGGGGCACTCGATTCATTTATCTCACAGCAATAATCCCACACGGCGCACTTTTCCTTATCACTGGAACCAATTTTTGTTTTCCCCCTTTTCCAGTGCCCCAGCAAATTGCTGAAGCTGGCCAACCAGCAGCGCAGAGACGGCGATGATGGATGCACTTTACTTACAGCCTTTTCTATTATGCACTTTTTTCTTCTCTTCCACTCACAGCACCACTTGGCTACCCCTCGACAAGGCAGGCCTGGCGAAACTTTCCTTGCTTGACACGCAATCCTCCCACTTTTGGGGCCGCTGCACTTTTCCTTCGCAGACGACTTCTTTCGATACGTTCCAGCCAAAAATCGGACTTGCTGATTTGCCACAGGATGTTTTGACAATGCACTTGATCGAAACTGGTCCACCACGAACGAACGCAAAGTCGCACCAGAACAAGCGAAATTACAAAATGTTGAAAATTTTCACTCCGCGAGACGACGAAACTCCCAACAAGCTCCACTCCTTTTTGTGCTCTGTCTGTTTGATTGATGATTGGATTGGATGTGAAGCAGTTCCCCCAGCGGAGAAAAAACAAGA
>TR313|c0_g000460_i1
GTATTTGGACTTTTCAACTTTTCCATCGATGCACCCTCTATTGCGAAGATCCATTCGACATGAATGTCTTTCTGAATGGATCGTTACGCATTACACCAATTAGTTGTTGTAATGTCATTTTGGCTTACTATGAGAGCCTTTATTCAGTCGTTGTCATAGCTGGAGCTTTGTGCACTTTCCCAGGGTTTTATGGATGGGATATTCTCTTTAACCATTCAGCAGTCTCTTTATCCTTACAGATTAGAACCATGTAACCGGACTTGTAGATGAGGTTGTTGAATTTGGGTTTTATTGGCTCGTTTCGTTGTTGAACTACTCTGAGCAGGAGTGCTTCTTGTAGAAGGTCTAGCTGGGCTGTATAGTGAATTGGACGGTGGGAAAGTCTTTGGGTATTATCCCGACCTTCACGCTTTTGGCCATATCACTGTAGCTGATACCAGCTGTTTTCCTCATGGGTAGGTT
>TR314|c0_g000461_i1
TGAACGATTGTTTTACGTCAAAACAGGGTTTTTACCAAAAGTATATGACCAAACATTGTTACAGATGGACTATTTTCAAAACTAATAGAAAAAATGAATGTTGTAAATCAATAGTTTTGGTTGTCAATAGTTTCACTCTTGAAACAAGTAATTGACAATTAGAATGAATTGATAAACATGTTCTATTTAAAACTATTGCATTATGTCCACCGAAAAAAGTTCTCAAGTTCGTTAAAATATGAGGAGCTCAGAAGTAACTATGGGAAAGAGAGAGTTCAACATTCTTTCAAACATTGTTAAGAATCATTTACGAGATGTCCTAAAAACGTTTCAGAAATGGTCAGAAAAATATTTAAAAATTCTTCCAGAAGTCATCTAGTTAATTTCGCTAGAAATACTAACATCGAATCCGCCAGAAGTTCCAATTGATCAATAATATTCTGCAGGACTTTCAGGAACTACGCTCAAAATGTATCTTCAAGTTCCTTCATGTATTTTCCAACACCTACACTGCCCATGATCGCATATCAGTCCCATATTTGCTGGGTTTCCTATTCATATGGGACAATTATGCGATCATAGGCAGTATGATATTTGATGAAAGAGTGATGTAAGAATACGAATACCTACCGACAAGCACATTGATTATAGTTTCGACATGGACAGTTTTAGGTGCGCACAAACAGAAAAGTAAAACTAGAGCAACTCATAACAGGCGCAGAGTTTTTCCGCATAGAATTTAGCTAAAAGTATTGCCTATGAAGGTTTAAATGAAAAGAAAATTGCAACAGTTTCTCAAGAAGGAAGAATTTCATTCTTACTTCTTGCAAAACCTGAAAGCACGAAAGCCTAAAACCCGCTTGAAATCATTTGTTGCCTTTGCTTTTATAATAATGTTACTGTGAAAGACATGTTAAAAACGAAACAAAAATGTACAAAACAGACGCGACTTCCGCTGGTTGCCATTTACAGCTTAGGCCACGGGTACATGACCGGTAAGGCCGATCTGTAAGTGAGGTCATACATCTGACCGCGGATGAATGCTTCCTTATCACTTGGTTCCGGTTTTGTGCAGGCGAGGCCATTCTTATAGGCATAATCCATAATACGGACGGCAATCTTGATGGAACAGTCCTGGATGGTTTCCAGCGGTGGGTACAAGCTGCCACGTTCGAGGTCCTCCTCGGTGACGATTTCGGCCAAACGTTGAGCGGAGATGAGGAAGATATCCTCCGGGATGGTGGCTGCACCGGCGCAGATCACTCCGAGCGCAACTCCGGGGAAAATGTACGAGTTGTTGCCCTGACCGGGGTAGTAGGTCTTTCCCTTGTACGTAACCGGAGCGAACGGCGAACCGGAGGCGAACACGCAGCGGCCGTCGGTGTTCTCATAGGCCTGTTCCGCCGTGCACTCGGCTTTGCTCGTGGGGTTGGACAGGGCAAAGATGATGGGACGCTCGTTCAAGTCGGCCATGGTACGGATGATCTCCGGTGTGAAGGCTCCGGCGATGGCAGCTGCACCGATGATCACCGTTGGCTTGATGTCCTTGACGGCTTCGGCCAACGTGTCGACCGGGGCATGGTCGTGAGCAAAGCGGTGCTTGTGACCGGAGATGCCACCCTTTGGGCGATCCTTGACGATCAGACCCTTGCTATCCACCAGCCAAATTCGCTTGCGAGCATCCGCTTCGCTCATACCGTCCTGCCGCATAGCCATAACGCAGAGTTCAGCAATGCCAAGGGCGGCTTCTCCAGCGCCTTGGAACAGAACCGTGTTTTCACTCAGCTTTGTCTTGGTGACGCGCAGC
>TR322|c0_g000473_i1
TCTTGGCTTTCTCGAAACAAATCATTTGAATGATCTCAGTAGAAATTTCACATAAGTTTATTAATAATATTTATATCTCGAAACAAAACATTATCTTCTATCGAACATCACACTCCCCCCACTTAAGAATTCAGAAATTTGCGCCCATACAGTTGCGCTTTCTTCTCAAACGCCGTCGATTTGATCGACGTATTCGGCGCGTAGAACGGATTCATCAGATGTTTTATGTAGATTTCGTACATTTCATTGAAGAAACTCTTGATGCCGTCGTCATTGCGGGTGTCATGTACCATTACAAACCGCAAGTGCGACGCAGTCACAAATCCCGACACGAACCACTGGTTGAACTTGTCGATCGACTTCAGATAGGTGTTGTTCGTTTTCCACTTGTGCTCGTCGATGAGATCCAGGGCAGCGTGCGCTATGAACTGGTTCAGATGCCGGTGGTCCTCTTTTTCCCAATCCGAACGACCGCGCGGGCAGGGCTGTCACCTTTTTTCCAAAGCATTAACTACACCAACCAACAACAACAACAACAGTCTAGTAGTCTACAACATCCGTTATAATCCTATTTCGACGCATTTTTTTTTTCACTATCCTAGGCACGGTCCGCCACGGTTTCGAGCAACTGATCGGCCAAACTCACAATGTTGTCGGCATCTTCGCAGTGTTTGACGAGGGTTTCCGAGATGGCTTCTGCGCCCAAAAATGCACCACTGATTGCACACGCCATGCTGGCGATCGTATCGGCGTCTCCTCCCAGCGAAATGGCATACTCCAGAGTGTCCCGGAACGAGCGATGACTGGCTGTCCCATCGGTGCACTTGAGGAAACAAAAGATAGCAGTTGGGACTGAGTGCAGAGCTGCAACGCTATGACCCAACAAGTTCAACACATTTTCATCGCTCGACTCAACCTTTCCATCCAGCAACTGTTCAACTGCCTCCAGCTGCTTCTGGTAGGCATTATGGTTTGCATCCAGGTCGGGATCATTTTCCTTTTCCACTTCCGTGATGTCCGTTTTTAGTTGGGCAAGAAACTGTTTCGCATTCAACTGCTCTTCCGGATTCAACTTGAGCGATTGTGTAATGGCCAGGGCCTGGAGCACTGCACCATTCACACCGAGCGTATGACTATGGGTCACCAAGGAAGCGTCACGCACCATTTGCAAAAGTTCGGAATTGCCACGGTTCACACAGTACAGGGCAATCGGGGCCACTCGCATCGCGGCCCCATTGCCAAACGAACCGCTCCCACCGAATTGAGCGGCTGCCGGTCCCACCGGATCGGCGACTTTTGTTTTACGCAGCTTTTCAAACACATCACCCACTGCAGCACCGTAGCCACGCCGCGGATCTTTGAAGTATTCTAAAACGAAATTTTTCGCCAGCAGCTTTTGCGAAAATCCACTCGGGTTCAGAAGGCTGCTTAGAACACATTTTGTTAGGGCAGTGTCGTCGGTGTACTTTTTGTACGGCGCTTTAAAAAATGGACCTTCCAGTTTGTCCAAATTTTGCCGCAGAACCAACTTTGACCCACTGTCCATCACTTGACCTTCGAAAGGCGCCCCACAACAATCGCCGATCAGAGTGCCCAGAAGGCTGCCGCGAAATTTCGAACGCAACAAGATTTTCTCCATCGTTTCCCGAAACTTATTGCGCTTATCGAATGGATTTTGTACTTTAAGCAATTAAAATTAGAACGATTATCAAAGAACTAAACCGGTTTAGCTAATTCCACGCAAAAACAAAAATAAACTCCGCGCGCCGGCCGCATGCAAGAATCAGCTGATGGAGC
>TR323|c0_g000474_i1
AGTTATGTTTTAATGGTCATCATCTCAACTTACCATTCTCGCCACCGAAGGCGCAAAGTTATGTGTCCGTTCGACAAAGCATCCCGCTGGAACGATCTCGGCAATCTTCTGCAGCATATCCTTCGAAGTTCCACACCCATAGATGTTCAAATGTCGTAGATTGGGACATCGTTGGATCAACTTGGTAAGATGATCACTGGTTACCCAGGCGCAATTAATCAACCTGACGTTCACCAGCATGGGTGGCCAAATCGGTCGGGCTCCTCCGTGGGTCACTTTGACAAACTCCAGTCGGGTGAGTCCTGGGAAATGGTCGAATATTGGCCCGATGATATTGTTTTTTGCTCTGCATTCATGCAGTCGTAGCTCTTCCAGGTTGCACATCATTCGCGCCAAGCTAGAAACAAATGCATTCGATGGGAAACTGAACCGTTGGAATGAAAGGGACTTGAGATTGAGAAGCTGCCCTATGCCGCCTCTGAAATAATCTTCGTATGTTCCGTATTTTACTGGCCTTCTTCCAATCATGATTAGTCTTTCTAGGTTTTTAAGGATGCTTATGTTTCTCAAACAACCGGCATCCAATGAGTCCATGTGCAGTCCAAGTTGATGCAGCTCCGTGCAGTTTTCAAATATAGCATCAATGATTTCGGAATCGATTAGGACTTCTTCAAGTTGAAGAATTCGAATCCTTCGCAGCTTTCGAACAAAGTTGGCCATTGCGTTGAAATGCGGTAGACTGATTGGGCAGATTTTCAAGTCCAGGAGCTGAGGGAAACTGAGTTCTAGGAATGACTCGATTTGCAGCCCATGCGGATCGAATGATATTACTGATACTGTTTCAAGCTGCTCGGATAAACTAGAGAAGAGTTGCAATTGTTCATCTGTTTCACAGGTCATCGTCAGGTGCCTCAAGTTTGGTATTATTTCCGGTTTTGGCGGAGAGTGGAACGTAAGATACGATGGAGACACCTGCATTTCAAAGAATCTTGGGTTGAACATATCTGGATTCCTTTTGATGGTCAAACTGGTTAATGATGGGAATATTTTCTGCTCTTCATCTACGTCAATCACCACCGATGAAGAACGTTTCGTTAGTAAATCGGCTGATAAGCCTCCCCAGTTCATAAGACGTCCTCGTATCTCAAATGACAGGGCCGTCAAAGATGGACGATTCTCAAGAACTTCTTGCAGTACGATGTGCAGCTTCTCTTGAAAACAATAGAAATAGAACACCATCTCTAGACTCAACAACCCGTGCATTGGATGGAGTAGCTGTACAACCGAATATAAACTTTGCTGTCTACAGCCTTGGAACACTATTCTCATGTGCTTGTACGGCCTGTTAGACGATTGTAGTACTGTCCCAGCACTGGCCAGACCATCCAAATTTCGAATGTCCAAAGAAAGGCACAATCGGTTCATGAACTTGGCCGCGAACGCCAACTGGTTCCACTGACGGCAAACGAGCGACGCGGTCAGCCGACTACGGAAATTTAGGTGATCGAAAATCATCAAGACAACATCTGATGGTAAATCGGGTAGTTCACGTTGTTCTTCAGGGACTTCCATTTTAAAACATTCAAATTTTCAAATTTTTGGGGCGACTTGCAGGTAATATTCAAACAAATTCCTGTTAGTAAACA
>TR324|c0_g000476_i1
TCACCTGTTCATTGACTTCAAAGCGTTATACGACAGTATCGACCGCACAGAGCTATGGAGAATCATGGACGTAAACAGTTTTCCTGGAAAGCTGATTGGACTATTCAAAGCAATCAGCTAATCAAATCAGCTTAGTTTTGTAAATCTTCCTAGTTATTGGAAGCAGGAGTCCTTAAAACCATGATCATAAAATGACACACTTGACTGCATTTATGCTTCAGTAGCAATTACAAAGTTTTGCCCATCGCTGGAAGAAGGATGACACCGCAGAACGCTCAACATAAACTCACCATCACGATATTTACACAACGTTGCACGCACACGTGCCCACATTCTCACATACTCGCACACACGCACGCTCACTTAATCGCTATTTACATCGCCACCGTCGATCATCTTCCGATCGCGCTCCTGCCACGTTTGGTCGTTATAACCACCCCCACCACCGCGGCTCCCAGCCACCCGCTTCTGGCGGGACATTTTGAAGTTCTGCCGCGACTTGATCCCCACGGCACTGGAAGGCATCAACAGCTGCGCTGTCTGCGGCGGTTGCGGGTGCTGCTGCGCCTCGACGACAATCCGGCCTCCACCGATCATCGTCCCGGTCATCGACGGGGTGCCGTTGTTGTCCTGTTTCTTCAGCAGCGGGGACGTAACCCGGGGCGAGTCCCGAGGCGACGAACCACCGCCGTCCTCGTCCGAAACGATTATGAGGCGATCCTTTTGGCGAATCGATCGCTCCAGGCGGCGGAGGAAGCGTATCTGGTTGCCAATGGCGCGGAGGCGTCCGATCTTGCTCTGCGGTCGAGCACTGATGTCCTCCACCGTTACCTTGGGCAGTATTTGGCTAGACACATCCTTTTCGTAATAGTATTCATCATCTTCGTCGTCGTCGTAGTCGTAGTCGTCTTCATTATCGTCGTCATCGACGAAATCGTCGTCTTCGTTTTGCCCGATTCGGCTGTAGGTGTAGCTGTCGAAGGACGTGGACTGTTTGCTGGATTGTGACTGCTGAGCTGGCGTCGCTGAGTACGAGCGCAGTTTGTCCAGCTTGTAATTTAACAAGCGACGGAACAGATCGGAATCGGCAAGGTTGGCGAAGCGGGACGGTTTCTGGGACTCGTCCGGCGCTGGGTCGGATGATGTTGGTGGAAGGAGAGTGGAAGGCTGAACAGAGGGAATAGGATGGAGAATGATCGGTTGATTAGTAGATCGTGGAGGAGTTGAAGAAGAAGGCGGGTTGTTGCTGTTGATGTTGCCAGTGTTGCCAGTTGATGATGGGAGAGTTGTTTGAGAACGTACCTCGCCGGTGTCATCTCCGGAGTCGCACAGATGGGTTTCCCTCGTGAAGGACGTGAATGCTTTGCTGGATCTTTGTGCGTATTCGCGAGTGGAGGTCAACGATTCGGTTGACGATGAGCTGCTCGCTATGGGGTGTCGATACAGTGGACGCCTCTTGGGGCTTTTACGAGCTGGGGTATTGTTGCAAGAGAACTTCGATCCGATTGCGTTGTGGGAGTTCATCGACATATTATGGCCGCCCGTGCCATTGTTGTCCTTGTCCTTGGAGGTTCCGCTGGGGATCTCCAGCAGTATAGAGGTCGATTTAGATGGAGAGAGCGTCGCTCCGGAGCGAGAGCTTCGGCGTTCTCTCCTTCGACCGACGGTACTCTTCCGGTGGTGAATCGTCGAGCTGCCTTTACCGTCGGACGAGGGGAAGTCGTACAGTCCGTCCGAATCGGTAAACGGCAGCTGTTGATCTTTTTTGCCGTAGAAATGTGATGAGAATCGCTCCATACTGGCGGTTCTATCGCTCAGGGGGCTCTCGGAGCGCGACGAAACAGGCGATAGCTTGTCGAACCCACTCTCCGACTGTATTACGATCGACGGCAGTTGCAGTTGCGACATGGAGGCCACTTCCGTTTGGTTCAGAATGTTCCGTCCATTCTCGATCAGCTCCTTGCCGATGTACAGCTCCAGCTCTTTGGCACTTTTGATTTCTCCGTCTTCGATCTTCTCGTCCAAATGGTCTGTTCCAATGCCTTCATCGTTCGATTCGAGCAGCGGATCATCGGACAATGTTTCCGAGTCGGACCTCAGTCGGAAGGATTCGTGGCGATCGGAACTTCCGCCGGTTGCCGTTCCCCCGGCTCCTCCCGTAGCCTCGTTGTGTTTCTTTAGGATCGATGTGTGACGTCGCATGTTGGCCCCCATCATGGAGCTCAACCCTGGGAAGCCCGTTCCTCCGGAACCTGTACCGGGGTCTTCCATCTCGCTGGGACAGAGAGGATTGCTAGATCCGCACCTACTGGGACCGGGACTAGCCATACTAGAATAGCCGGACGAACTAAGGTTACTTTCGGACGGCGCACGATCACCACGGGTACACATCGAAAACGGACTGAGATAGCACATTCCTACGGAACTACCGGACACGCCTAGGGTGTTGGTACCGTTTGGTTTACCTGTGGCGGCCGGCGACATGCAGTCGGCATCCGACTCGAGCTCGCTCATGTTGGACGTGATTGTGATCATCGGCGGCTCGAAGGGCAGATCCAACGAACCGGGTTTCTCCCACTGTTTCAGCAATCTTTTCTGCTGCTGCTTGTTGGGGAAGTGGAAGCTAGTTTCTCCTATGCTGGCCCTCTGGGGAGGCGGCGAACCGGGGAACATCACCACCGCAGAGCGTTCCTTCGTAGGACTGGGCTGCTGGATGACCAGCTCCGGTATAACTAGATCACGAGGTCGCACGGCACGTTCCCTTTCCGGAGTGGGAGGTTGGACATCGATCGAAATGGAGATCTTCGGAGGAGGTGGAGCCTTGCGGCTGCGGCTGGAACCATTCGAGCTGTTGGAGTCACTCTGGGAGGACAGATTGGTTGGGGTGGGTGAATCGGTGTCCGATTCGGGATGGTTGATTTCGATTGTGACTTGGTTGGGGTTTGTGTTATTATATCCGGAGTAGTCGCCACTAAACGTCACGGACATGGATTCCTCATGCATGTTTTGGGGAGATCGCATCCGCTGGGGTCGCGGCATGATCGGCGTCAACGCTGGCGACGGGATCGGCGTGGGCATTTCTCTGATTGGAGACAGGCACTTGTTATTGATACCGTTGCTGGGTATCTCCAGCAGAATGGTTGGCGGATGCAGCTGTGTAGTGGTGGTTGTGGCGGTCGAAGGCGTCGTTTTGTGAGCGCTAAGTGCATCGAGAACAGGTACTTCGATCGTACTCTGCCGGTAGAACACGGGCGAGTCGGGTGCCCCGCTAGAGAAGCTAACCGGCGTGTGGATGGACGAAGTCGACGAGTCGTCATCGCCGGCCACGTCATCCTGGGGGCTGGACGCCGTCGGAGTGGACGACGGCGATATCACGATCGACGACGGCAGGTTGATGCCGGCGCTCGAGGTCGCAAAGTTTTTGAACATGGCCAGGATGGAGTCCGCGCTGGACACCTTGGGGCGGACCCGCCGGTGACCTCGCAAACCGAAATCATGCAAAGCTAGCTCGGAACTGGACAGCGAATCGCTTCCCTGGTTCGAGGAAGTGCTGTGCGGCGAACGAATTTCGTTTGTGCTTGGTGACGGTGGTACGGAATTTGCGCGTTGCGGTACTTCAGTCGGAAGACTTAAAGCGCTAGAATGTTTTGTTCCATTGGCCAGGTCTTCGGACCCGCTGCTCATCTCGGCCGAAACCTTGCTGAGCAGCCGGGCAAAGGTGACCTTCTTCTCCAGCTTGGGGTCGGATATCTGGCGAACCATGGAGGACACCGAAAGTGAGTGCTCGGAGAAGGTCGTTTCTTTGAGGTCCGATTCCGATTCGGCGTGGTGCACCTTGAGGCGGTTTTCGGACAGCTGGATCAGCTCGCCCAGGCTGACTTGCTTGGTGGCTGCGTTGGGCGCTGGCGATACCAGCTGCTGCAGTATCTGCTTCTTCTCGTTGACGTTCTTCTTGGTGGGTGTGGAGTTGTTTCGCTTCTTGCGGGGTGATGGCGTTCCCAAACGTCCGAAGATGGTCCGATGCGTCGCAGGGGTGGTGGCCGTAGACGACGGGACCGTGCCGACGGCCGTTGCCTGGAGCTGTTCCCGAAGGGCCGTGTTCAGGTGATGTGGAGGGAAGTTAGTGGGTCTATTCCGATGCGCCTCATCGGCGAGCAGCTTCTCGATCTTCTCCGGGAAGTGTCGCTTGGCGCACCAGACCAGTCCAATGACGGCCAGCACCACAAAAACCGTAATCAATCCCAACCAGAACGGTTCCTGTAGCATCCGTTCCGACAGCGGCTTGTACGGGATATGCATCATTCGTTTCTCGCAGCGGGGTCCTTCCCACCAGGCGTGACACCGGCAGAAGTACCCCCCGTTCTTCGGGTGGCACTCGCCTCGGCCCTCGCAAGGGTTGTCTTCGCAAGGTTTCGGTTTTTCATCGCACCGTTTGCCCATGTAACCGGGCTGGCAGTGGCACTTGAAGCTGGATTGTGTTAATTCGCATTTGCCGAAGTAGCACGGCTCTAGTTCGCACATCGTCAGCCCGCAGAAGCGACCCGTGAAGTGACCCCTGCACTGGCAAACGCCCCGATCGTCCTTCTGCATGAAGCATTTGCCACCGGATTGGCACGGGTTCGGCTTACAGCTTTCGACCCACTCGTCCTCGTTGGTGATCAGTTTCATCTTGTAGCCGATGTCGTTCTGAAGACGGATGGTGGCGTTGAGCCGGACGCCCATACCCTGGACGTTACGCTGACGGATGTGCAGAGTGTTCAGGTAGGACGTGATGTAGATCGGGGCCGGTTTGGCCAGGTTGTTCTCTATGAGTTTGTACTCGGCCGAATAGGCCTTGGAGGCGGACGCGTTCGGGTGATTGAGTTCACACAGGTGCCACAGCGTTCCGTTCTTATCTGCGTAGCTGTCGAAGATCTCAATGAATCCACTTTTGTGGCATCCATGTTCGCTGAACCCCACTCCATGGAGTTCCAGCAGTATCACATCTCCCAGAGGTGCTATCAGGTGTTGGGTAAAGTCAATCTCGTACGGCATCGACTGCGGGTAGTTCAGGTAGAACATGTTACCGTTCGTCCTGTTTCCCAGATGGATGGACCTGTGCTCCGCCGCTGAACTCATGGTCTTGAACGTCGCATGGAAGCCTTTCCCCCGAGGAAGCGTCCCTGTCTTCAGCCGCACCACCAGTCGTTCACCCTTGCTCAAGAACACCCCGTCGTTGATGTGACTCGCGTCCCGGAACGGCTCAAACGGTCCCTCCGAAATGTCCACGTACACGATGGCATCCACTGCGACGTCGAACGAGGTGAACTCCAGCCAGACCTTCTTCCCGTACGGAGCCTGAATGATGTACGTACAGTCCAGGTTGTTCAGCAAGAAGTGCGGATAGTTCGGACTGCTGATCGTCCCTTCCCTCGAGGTTATCGTTTGCACCGGACAGCCCGAAACGTCTACCGTGCTCCAGGTCGCCGTGTAACCTCCGCCGCCCACGGAGAAGTCCGAATGAAACCGCAGGAACGCTTCGTTCTGGCTCGAGATGAAGTTGAAGCGCGTCATGTTGGAGTCGTGCGTCCCACACCACCGCACGTACGGCAGGAACGATGGATCCGTTTCTTCAACGACCGGTTCGACCGCCGTATTGGACTCTAACGTGATACTCTGCGAGCTGTTCTTCACCGTTTTGTAGTTGTCCGAGCTGAGGAACCGCTTCTTGCGGTCCTTGAGCTTCGAGTTGATCTTCTCCAGCAGTTTGATGTTGTCCTGCAGCTTCTGTTGGATGTCATCGTTTGCCGGAAGCGATCGCTTCCGGTAGAACTTCCGGTCCTTCGGAAGTGTCGAGCTCTTCTGGTCGTAGCTGTAGTCTCCGGTCAACAGCGGCCGGAAGGGCTGCTCGTTCTGGTAATCAGCCGACAATAGGCTGTCGTCGGTACGGCCATCCCAGAACATGGCCATCGGTTGCGGATTGGTCCCGGGGTTCAACGGCGCATTCGGCACAATTTGGAAGTTCTGAATACTCACGTAATCGTACAGGCATTCTTCCTGGTATTCAATATCCAGCTTCTGAAACTGGATAATGATCCGGGTACCTTCCGGAGCAACCAACCGAACCCAATAATCCGTATGAGCCGGATACGGACTGGGCGAATCCAACCGGCCCTCCGTCCCACTAATGGTCTGATTCTTGACCATGTTCTCGTCGGCCGTGGGACGCGGCTTTTTGCACACGTAGCCACCCCTGGCCGTGCACTGCTGCGTGCTCCAGTGCAACCCGGACGAAATCATCGGCGTCGGCGATATCTTCCACTGGAGTCCCAAGCACGACGACGACGACGACGTGGAAGCTTGCGGCGGTTGCGTCGGCTCCGGCTTCTGACCGGGAAGCCAACCCTCAAACAGTAGCTTCGTTCCATCGGTCCATTCGAGCTCGCCGGCTTCGGTTAGTTCTCCACCTACCCAGTACAGCGCTCGGGGTGTGTAGTCCAGGCTGTTGCGGATGTTGAAGGTGATGAACCTCTGCTCATCGGTGGTCGAAATCGACGCCAGCTGGGCTCCGTTCAGCCGGCAAATCTGCTGGGCCGTCGCCCAGTCCGCTTCCGGGAAGGAGATGAACGAATAGCACGACGCATTGTAGGCCTTGAAGCGCTCGTCATAGCACTCGGATATCACGTTTTCCATGGCAACTTTGGCCTTGTAGCCGCCGTAGTGGTTGGAGTAGTCGGACACGAACCGCAACGCCAGCAGCGGTCCCTTGGTCGTGTGCCGGAGCAGTTTGAGCTTGGAGCTCCAGTCGCCGCAGACTTTGCGCGGGACACGGCCGGTGTAGAGGTCCGGCGGTGGAAGCCGTGGGTTGTAGCTGGGATCCTCCGGCTGGAGGATGAGGTTCGGGGTTTTGCTGGTGAAGGCCGACATTAGGCGATCGGCCAGGTCTAGCTTGGAGGGTAGAAAGTTCGATTTGCGGCGGCGTACGTAGTAGCGACTTGTGCTGTGCCGCGGATTGCGCGTCTGGAAGAGCGGCGGCACTCCGCCGAAGGCAGAGCGGGAAGGTTGCTTGATGTAGGCGGCGGACATGTTGGCCGGTGGCTCCAGGATTTGGAGATAGTCGTAAGTGCACAGTGGTTCATTTTCAAGAACTAGTTCCTCGAAGTCTACCACTATCCGATAGCCGGGAGGGGCAGTGATCATTGTCAGGCAGTTTACGTTGTCCGGATAAGGCCTCGGAAACCCCGGACTCCAGATGGTTGCCTTCGGGCGATCCATCGTCAGGGAGATCGTTTTGTTGCAATCGTCGTGCCAGGTCTTCTCCAGTGGCTCTTCAACAGCTAGTCGCTCGCAGAGAAAAAAGTTCCGCGTATCGCAGTCCCGATCGTTCCACATGTACGACTGTGCCAGAGGACTTACGCTCGAGGAAATCCCCGGAGGCGTCTGGAACTGGCGTCGAATCTCCACGCAGTCCTGTCCGCTCAAGCCGTCATCGTTCGGTTGTCGATTGTAGTTCTCCTGCTGGATCCAACCGGGAAACCAATTGGAATACGTAAAGGGCAGATTGTCGCTCCACCGGAAGTCTCCTTCCAGCATCCTATCCGATGCCCCAATCCAGTAGGCATTTCCGTCCCGATAGCCAGGACTTTTGAGCAAAAGCTGATCGACCAGTTTCTGGTCCGCGACCGATCGAATCGAGGCCAGATGACCTCCCTGGTGGTTGCACTCCCGTTCGGCCTCCATCCAGCTGAGCCTTTCGGCCTCAAACGGGGCGATACAGAACTGATTACTTGCGATCCATCCGAAGGCACATTGTGAAATGACGTTCTCGATCGGATGCGAACTGTATTCGATGAGTAGCGATGGCACTGATTTCCTAATACTGCTACTACTACTACTGCTTTCGTTTGTCTCTGCTACGGCTTCCAAAGCCGCCAGCAGTGGGTTCTTGTTGACTTGAATCACTATGCTATTATCACTGGATAGCAACGTATACTCCGCTGCTCTACTGTAGCTATCTACGCATTGCACCCACCGATTCTGCGGTAGTTCAAAGACTTCAACGCGAAGTCCTCCGAAGCACTGGGGCGTAAATCCTCCGCCCTGAATTGCGCCCAAATCTACCTGCTCCCTAACCACCACACTAGAATTGACAGACTCCCCTGCACCATTGGTCACCAGTCGTAGCCGCACCCGGTTTCCGTACGGCAGATGTATCTTGAAGCGGCAGTCCAGACCTCGCAAAGGCCTCAGTAGCACCGAACTGTTCCTATCACTTAGCGTTACATTGTAACAGTAATCCACTAGTCTAAAGTTAAAACTAAATACCGCCCGATTGTGCACCGCCAGGCTGGTGTTGCGATGCCTCTGAAAGTAGAACGTCCGTTCGTGTTTGGGCAGTTCTTCGAGCTTCCCGCACAAAACTCCCGGCTGCATGCCGAAGCGGCGTTCACCGTTGACCGCACCCTCACTACCACCACCAAACCATCCATCTGCACTACCGCCAGAGATGGAGTCACTAAATTTGAGATAGCCACCGTCGGTACGGCAGGGTATATTGAGCCTCGTTAGTTGTACCACCAGTCCCGGTGGCAATTGCTGTTGTTGCTGCTGCTGCTGCAGGTCCTCCAATCGCGAGGGGAAGCCTATTC
>TR331|c0_g000489_i1
TGCTCTTCCGATCTCGAAAATTTTCAGCTTGGTTTATTTACGTGAAAAGCTTGTCGCGTCATATTTTAGCGATTTTCTGTGCTAATTCAGTTCAAAATCGGTGAAATAGTTTATTAGTGACTAGTTCTCTGTACAAGCTTGCCGCTGCCTCAGAAAGCCCGCAGAAACAAAAGGCGAAGGTCAGCGTAAGGAGCATCGAGTAGTGTGTGCGTGCGGGGAAAGGAGGATTAGTAACCGGCACCGCATAAACAAATCTCTCCGCGCCCGATGATGGTTCCCATCGGTGGTCCCGTAGGCCACGGCGGTCATCCCATACACATTCCGACACCGATTCAACAGAATGCCCCACCCCCGTCCCAGAGCCAGCATGCTCCCTCCAGCCAGAACCGACAATCACTCTCTGTGAAACCAAATTATACTTTGAAGTTTACTCTTGCCGGACACACCAAAGCAGTCTCCGCCGTGAAGTTCAGCCCCAACGGCGAGTGGTTGGCCAGTTCCTCTGCGGACAAACTGATCAAAATCTGGGGAGCCTACGACGGCAAGTTTGAGAAGACCATTTCCGGTCACAAGCTCGGAATTAGCGATGTGGCCTGGTCCAGCGATAGTCGGCTCCTGGTGACGGCCAGCGATGACAAGACGCTCAAGATTTGGGAACTGAGCTCGGGGAAGTGTCTGAAGACGCTGAAAGGCCACACCAACTATGTGTTCTGTTGCAACTTTAACCCGCAAAGCAATCTGATCGTTTCGGGGTCGTTCGACGAGTCGGTGCGCATCTGGGACGTGCGGACGGGAAAGTGTCTCAAGACCCTCCCGGCCCATTCCGATCCGGTCTCCGCCGTGCATTTCAATCGGGACGGATCGCTGATTGTGTCGTCTAGTTACGATGGACTGTGTCGTATCTGGGACACGGCAAGCGGCCAGTGTCTCAAGACGCTCATCGACGATGACAATCCGCCGGTGTCGTTTGTTAAATTCTCGCCCAACGGAAAGTACATCCTGGCGGCCACGTTGGACAACACCCTGAAGTTGTGGGACTACTCGAAGGGCAAGTGTCTCAAGACGTACACCGGGCACAAGAACGAAAAGTATTGCATCTTTGCAAACTTCTCCGTTACGGGAGGAAAGTGGATCGTTTCCGGCAGCGAGGACAACATGGTCTACATCTGGAACCTGCAGAGCAAGGAAATCGTCCAGTGTTTGCAGGGCCACACCGATACGGTCCTGTGCACGGCATGTCACCCGACGGAGAACATCATCGCTTCGGCGGCGCTCGAGAACGACAAGACGATAAAGCTGTGGAAGAGCGACACATAAAATTGGGCCCGCAGATAGTTGGGGCCCGCCGTGGGGGGCTCGCCGCGGTCTCAGTGGAACGCCCACAGTGCTTCCACTTCCACCACTACCAACTATCCATCAGCATGGTTTTGAGATACATAACATGTTCGATCCTACTCCAGGGGAAGCTATACTGAATTCGACGGTTTAATATATATAGGCGTAGGTTTAAAATAACGAAGATAAAACACTTTTACTTCTCAGCGGTGTAATTTTACATTTAATATCGATGGTAAAGTACGATTGTAATCGATAAGACGTTTGAACTCGATGTAAGTGAAATAAAAACTAGAATGAACTTATATTTGCTTCTTTCTCAATAGCTTCAGTTCAGTTTTCTGAGAAATATGTATGATGTTCCGTTTTCGAATTAAAATTTCGTCATATCCAATGAAATATGACTTAGGACAGGTAAGAAAAAAAAAAACATTGCAAGTTCGACGTTGATTAGGATGTAGCGCTGTCCTTCTCATCTATCTGGAGCTTTTCCAAGGTTTTCCAAAGTTCCAGCATTTGATTCATCGTGTGCGCATCTTGTTTTTCTTCATATAGGATTTTGATTTTATCCTGCACTCCTTTCTTGCCATCCTTCAGTTGAGCCGATTGATCAGGTTTCATCGCTTCCCGATAGTAGTGACTGTACGCAATTTCCATCGGGACGACCTCATCCTTGTGCTCCACATGTCCATCCGAGTACCAGCAGTCCACGCAAACGCACTGCTCACATCTCAGGCAAACTAGCAACAGCTGTTGGCTGCCGTGCACCTCGCAGCGATTGCGGTTCTGCTCGGCCAGCATCCGTCCGATCGCTTCGTGCAGTTGATCCATCAGGTAGAACCGGACCAGCCGATTCTTTTGAACGTGAGCTCGACAGTACGGGCAAGTGCTCTCCTTCTGCAGCCACCTGTCGATGCACTCCTGGCAGAACGGTTGCGAACATTCCACGCAGATCAGACACTTGCGAAGGCCTTGGAAACAGATGCAACATTCCAGCAGGACCGAGAGTTGGGACTCATCCGGTTGGTCGTCTTGTCGAGCTCCCCGGGTGGACATTCTTATAGTTTGCGCCGGTCAGTGAGTGGTCGCTGCCAGAGCACAAGTGGAAAGGATTGGGAATTGTTTTGGATTTTGAATTTTTGATCACGATTATGAACTCACTCACGCGGATTCGCGACTGTTGCGA
>TR333|c0_g000491_i1
ACGCTCTTCCGATCTGTAAACATGTGAGAGTTTTGCAAAATGATGATTTTTTTAGCACGAATCGTACATTTATCCAACGAGGCTTGTCGAGTTGGATAATTATGACGAGTGGTGTAAAAATCGAGTTTTGCAACGAGTTGCACACTACATTTTTTGCAATGAAAAAAACTATTCATTGGAATATGATGATTACCATCAGTATCATCGTACTTCTCGGTGACTCAATGGGGATACCCACGTGTTCCATCATGCTAGACATGAAATTTAAATCAAGCAAGCCGTGCTATAACCGTCACAGTTTTCCAAGCTCTTTCCGCGGAGACCGTGATTGTCAATCAAACAAATGCATTATGGTTCATAATGCAACCCAAATGAGTTGCATTATGAACCATAATGCAATTGTTTGATTCAGTAACGAAAAGTAGGCCGTAGTGATACTGAAACGGCATGTGAAAAACAAATTTTATAGTGCAGAATTGCAAAAAATGATTAACTGTAGTATATAGAATTGCTATATTAGTTCCTCCTGAGCGTTTATCTCCGGAAAGGCTCAATAAAGAAATAAATAAACATGATGTTAATATATTCACTTTTAAAAAGTCATCAGCTAAACTGGAACCGCCCAATTTGAATAAAATGTAAATGTTAAAATAAAATGTCATATTTTATTCATTATCGGATATCGGCTCCGATATCGATAATCGGAAACCGATATCGTTTCGATATCGATAATTCGGTAAACCGATATCGATAATATCGATAAATGAGGTCGCAGCACACCACTCTCGACAAGTGATATTCTTGGAAATGAGACCATCTGCACGCACGTACCGACTTGACTCATTCTAAAGTGCTCAGATCCGACCGGTCCATCGCCGCCGGGTTGGGTTGTTCATAGTACGGGGACAGAGCTTTGCCCCGGTGGTTAAAGGTGTAAAACGAAGGAATGTTTCCGAGTGTTTCCCACGACTTGGCTTGAAGGTCCACTGCCGCACGAATTTCTTTGAAGTCACCCACTACTTGCAGAATGTTGTAGATAATAAGCACGAGGCTGAGAATTGCTTGGAATATGATATCCACTGGGAGGTTGGTGAACTCCTGATCCGTAATCCTCAGGTAAGCTCGATGTTGGGCTGCTGAATATGCGGCATGCAGAAGAGACAGAAATCCGGCAAATAGCACTAATTTGTTCAGAAAAGCCATTATTTCGAAATTATTGAGTATGCGAGACTAATTTTACTGCGATATGTTGTGATGGAAAATGAGGTGCAACTTCAGATGACAGAGATCGGAAG
>TR336|c0_g000495_i1
CATTCACCACCTCACAGGTATAAATACCGGCATCTTCAGGAGTGGCACGATCAATAATAAATCCAACAATACCGTCGGGTTCGTTGATGAAGTTGATAGCCTTGGTCTGATGCACAGGCAATCCATCCTTAAACCATCTAACTTCAGGCATGGGGAAGCCTGCAATTTTAGCTTCCACATGCAGCGTTTCGCCAACAGCAACCTTATGGTCTTGCAACGGACGAATGAACACCGGGTAACGCTGTTTGGGTGTAACTGCAACGCAAGACTGCGTAGAAACTTCACCGGTCTTGTTTGTCAGAACAAGCTTGTAGCAGCCACTGTCCCCTGGATCAACCTTATCGATGACCAACCGGCAGCGTCCATCATGGCCGTGGGTGATCTTAATGTGCTCATTAGGCGTAATCTCGTGGCCATCTTTGTACCAGGTCATCTTCGGCAGTGGGCTACCGTCAACGATACAAGCCAACTCCAACCGGTCATCCTCTTCCAAATCCATACCCCTCTCGAGTCCCTTACCAAACACCGGTTGTTCGTTCTTGACCAAAATCATGAACTTGGCTTCCGTCTCACCACCGATGCACGAAGCCACACAAGAGTAATCCCCTTGCCATTCCGGACCGAAATGGCTGATGAACAGCTCGCTCGTAACTTCGGTGTCGCCGGAAGTAACTACCTTAACCTTCGGTTCGTTAGTTTCTTCGTCGATTTCCTCCAAGTTCAAGGGGGTTCCGTTGCGCAACCACTGAATAGTTGGACGTGGAACAGCCGAAACTTCGACCTTGTTGTAGACATCACCCCAGTCATGGACGTGCATGCTGTCTGGTTCCTTAGTGAAGGTTGGTTTCGTCATGTGCACGTTCAACTTGGCGCTGGCTACAGTTTCGCCAAAGGTGTTGGAAGCTGTAATGGTGTACGTTCCATGTTCGGCAAGAGCGCACGATTCGACCAACAGGGTGTAGATTTCCTTTTCGACGTCGGCAATAACGTCACAGTTCTCGACGTTGCACAGGTTGATACCGTCTTTAGTCCAGACAACCTTCGGTTTCGGGTTGGCTTTGATCAGAACCTGGAAGACACCTTGCGTGAACGGCTCCACCGTGATGTCGTGGAAGTTCTCAATTTCTGGCTTCAATAGCACATCCAAACGGCAATTGGACTCGTTGATGTCGTATTTGTTCTTCGCACGGAACGTGTAATTGCCAGTGTCGTAGTGACGAGCTTCCGCGATGTACAGAGTGTACGTGATCTCCTTGAGGTTGTACTCCAACTCCTTGATTTCGGTCTTCATTTCCACGAAGTTGTCGGCATGCACTTCGGTGCCATCCTGAATCCAAGTGATCTCCGGCTCGGGATCAGCGGTGAGGGTTACGCTCAGAGTGACTTGTTCATTCTTATGAACACTGAGACTCTCCAAGCCCTTTTGGAATTTGGGACGGCGATACTCCTTGCATGGAATAACGGTAAGATTGCAGGGCAGAGACTTTTCTCCGATGCGGTTCTTGACCACGGCCTTCCATTCGCCGGCATCAGCTTCCTTGACGTCGAGGTTCTCGATCTTGTAGAGAGTGCCAGAGTCAGTAATACGGATACGCTCACTAGCTTTCACTTCCTCTCCGTTGTGTACCCAGGCGACGGTTGGTCTCGGGATACCGTCGGCTTCGACCATCCACGTCAGTGGCAGGGAATCGAACGTAGTGACATCAGCAATGTCGGTCTTAAGAATTTCCGGCGACGTCTGGACAACGACCCGAGATTTGCTGGATATGGTTCCCATGGAGTTCACCGCTCGGACCTCGTAGTCACCTGAATCGGCACCACGCACCATCGTCAACGACAGCGTATAGTTTTCCACCCGCTGTGAATCGCGCTTGATCGTCAACCGCGCGTCTGTCTGCACCGGTTGTCCGTTCTTGTACCAGGTAATCTCCGGCTCGGGCTCAGCGTAGATTTCAACCTCCAGAGTCAGAGTGGTGTTTTCGTCGACCTCTGTATCCGCCAATGGCTTACGAACCTTGGGTGTACACTGAACAGTAGTCTTAGCGCTACTTTCATCCGAGCCGTATACGTTGGTGAAAACGGCTTTGTAAACGCCCTGAAGTTCGGCCTTGGCTTCCTTCATAATCAGTTTGTAATACAGTCCCTCTTCGACTGTCTTGAACTCGTTTCGCGACTCGGTAATCTCGATATCATCGATGTACCATTGGACCTTTGGTCTTGGGAAACCATCAGTCTTGATACTCATTATAATATTGCTGTCCCCTTCCTTGCAGGTGATTGACGTCAGCTTTTCACGAACCATCGCTTGGCAGTTCACATTGACCTGCGAACGTTGCGTAATGGTACCGTAGTCGTTGATGATATCGGCCGCGTAACGTGCCGTATCGTCACGATTCGCCGCGTGGATCTTCAGTGTGAAGCGACCATCATCCTCGATCATTATGATACGCTTACCATCAGCGACAATCTCTTTGCCGTCTTTGTACCACCGTACGATCGGAGCAGGATTACCTTCAGCCTTGACAAACAGTTCGATGTCCTCCTTCTCGTTGACAATCGTTTCTTCTGGAAGCCCGTATGTGCAGCGTGGAGGAGCATTGACGGTGAATTCCCAGAACTCCGTTGCCTGGCTAATCTCATTGGTAGCGATAATCGAATAGTTGCCAGCGTCCTCGGCCGCCGTAGGGGTGTACTTGATGATGTGGTAGTTTTCGGCCGTCAAGAACTTGATGCGTTCATTTTCCTTGAACTCTTTGCCGTTCTTGTAGTAGCGGACGGTAGCCTCCGGAACGGCGTTCACCTCGATCGACATTTTGAAGTTTTCGCCGACCATGGCCGAGGTGTCGTGCGGTTTGACAATGGTTGGTGGATACTTGACAACGAGGTTGATAAAGGTCGAATCTTCGCCAAGATGATTCTGTGCAACGATGGAGTAGGCACCGGCGTCCGAAGGTTGCACATCCATGATGACCAGCGTTACGGATTCGGCGTCCTCGTAGAGGAACTTGAAGCGACCTTGTGGTTCGATTATGGCACCCTCGTGACGCCATACGAGCTCTGGCTTTGGATAGCCGTGGACTTTCATCTCGAGCATTGCTTTACCGCCAATTCGAGCCAGTGCATCCTTCGATGTAACTTCAAGGTGCGGCTTGGTTGGCTCCTGTTGCAGTTGGTTGACTTGTCCCTGAACTGTTAGTTCAGCACTACACCGGATATTGCCGGAAGCGGTTGCGGCAACACAAGTGTAGAGTCCAGCATCTTCTGGTTTAACGTGCTGGAAGACAAGAGCCAACGAATCAGAATCATCAGCCATTAGCACCTTGAATCGCTCCTCAGGATCGAAGGGTACACCGTTCTTTTTCCAGACGAATTTATTCTTATCAGCATCGAGAGTGTCCAGCTCGTTGAATATCTCTTTCTGATCCGATACCAATAGTTGTGCCTGGGTTTTGGTGCTGCCGAATTTGTTGTAGGCTGTGCACGAGTAGACACCACAGTCGCCCTTGTGTACTTCGGGTATAATCAACTCGTAGTATCCGCTGTCTTCACGCTCGCGGACGACCTTCATACGCTTGTCGGTGTCTAAGATCTCACGGTCGTCCTTGCAGAATCGAATCTTTGGCTTGGGATCGCCTCTGACTTTGACCATGAAAGTCAGATAAGTCTTTTCGATGACCTCTGTGTCCTTCAGACTCACACTGAACACCGGCGAGTTGGTTTCGGAAAGCGCCTTTCTCTGCTCTGGGGTCAGTTTTTCGACAATCAGCTGGGCAGTACAGGAGGCATTCTCCGTACCGTTGATGGCCCGAGCCGTGTAGGTACCGCTGTCTTCCTCGCGACAGTGCTGAATCTCCAGAACATGCGTAAGATCACCGGCTTCTTTAATGATGACGCGATCGGCCAGCTTGTCATCTAGCGGTTTGTTATCCTTGAGCCATTGGACGGTCGATTCCTCGTCGATTTGGCACGAAAACTTCGCATTTTCACCGGGCTCGACGCTCAGGCCGTGAATTGCCTTCAAAAAGTGGGGCCTTATGTTGGTAGGCACCCGTAGTTTCTCGGTATGGGTAGTCGACATCTTCTCTTCGTGCTTGACCTCGAAATCGGCTAGTTCCTCGAGTTGCGCTTTTGGTTTAATTAGTTCCTCCTTCTTGGGTAGCTCCGGTAGCTTGACGGCTTCGACCTTCTTCGCTTCGAATGATTTCTTCTCAAGCTCTTTGAGCTTCGAGTCCTGGGCGATGGCCGACTCTGATAGCTTCTTGTCTACTGGTTTGGGGCTGTCAACTGCCTTAGCTGTACTCTTAGGGGGATCGATGGCCTTCTTTTCCGGTAATTTTGGTGTCTCAACAACCTTGGGGCTCTGCGGTGCTGGTTCAACTTTTGAAGTTTCCGGCTTTTTGTTGGCAGTCTTGGACTGTTCTGGAACCTTGACAGTTTCAGTCTTTTTTCCGCTCGGTGTATTCGGAGCCTTTGCAGATTCCGTTAGCTTAACGCTCTCCGGTGCCTTTACTGGCGTTTTCGGTGTTACAACAGTCTTCGAGCTTTCCGGGGCTTTGGATGGTGTTTTTGGTTCTTTCCTTTCAATTGGCTTGACTGGTGTCTCGATTACTTTGGGACTCTCTGGTGCCTTTTTCTCGACTTGCTTGGGACTTTCCGCGACCTTGGTTGGTGTCTTAGGGGTTTCTGGAGCCTTCTTCTCTACTGCCTTGGGCTGCTCCGGAACTTTCGTTGGTGTCTTCAAAGTCTCAGCCTTATTTTCAATTGACTTGGACTCTGGTAGCTTCGGACTTTCCGGTAACTTGACTGGTGATTTCTTACCCTTCGGACTTTTAGGTGAGTCGGGTCTCTTTTTGCTTTTAGGACTTTCGGGAGCTTTTGGTTCTTCCACCCGTTTTTCTGGAACTGGGATCTGAAGTTTGGGACGATCTTTTTTGTCAACTTTGGGTTTTGGTGCTTCGACTGGTTTGGTGAGTTCAGTCTTTACCTCTTCGGGTTTGCTTTCGAATGGCTTCTTCGGGATTTCCGGTAACTTTACTGCCTCGACTTTTTGGGCGGTGAAGTGCTTCTCTTCCTTTTTCTGCTCTACGGCCTTGCCAACAGTGGCGATGGGGATTTTGGATTGTTGCTGTTGTTCGATGGACTCTTGATCTTTTTGGAACGATTGACGACGTGCGGTATGTCTTGCTTCGATCTGGGCAAGTTTGGATTGCGGCTCCGGTTGTTCGACGTTTTCGGACGCTTGAACCTCTTGCACAATCGGTTGTTGCTTTTGCTTGAGTGATGCGTACTTATACTCTATCTGTTGAATTTTAGATGGAGTATCTGGTGTCTGGGGCTGAACAATTTCAACAGATGATGATGGTTCGGCTACTGCAACTGGGGCTACTTCAACTGATTGGTCGATAGAAAGCTTCTTCTTGCTATATTTCGACTCTAGCTGTTCTAGTTTGGACAGTGGTCTCGACGGCTCTTGTTTTTGCTCTTGCGAAACAGTTTCGGTTATTTGAGTCTTAACTTCAACACTTTGTTGTTGCTCTTCTTTTGATTTGTATTTCGACTCGATTTGTTCTACTTTGGTTAAAGGTTTCGTCTTCTGGACCTCGGTAACCTCTTGTTTCACTTGAACTTCTTGCTGCTGCTCCTGATTCTTGTACTTCGATTCGATTTGCTGGAGCTTGCTGAGAGGTTCGGATGGTTTCGATTCCGGTTCAGCCTGTTGCAGTTTCTGCTTCTGTTGTTCCTGCTTTTGTTTGAGTGCTGCAAATTTGGATTCGATAATCTGGAACTTGGCGTCGACTTCTTCGGAGTTTTGCTCGAGCTTCTTTTGTTTGAGTGCTTCGTATTTTGATTCAAGTTGTTTGATTTTGGAATCGGCGTCGATGGCAGGTGACGATGGTGTAGAATCCTGCTTAACTGTTGAAACCTCTGCTTTTGTTTCAGTTAGTTGTTGTAGCTGTTGAGAAGAGCTTGAGACCTTTGCAATCCCTTCTTGTTGATGTAGCTTGGTTTGAACAGCTTGTTGTTGAACTTGGGAAGAAGATTTAGCCTCGACTTTAGAAGCAGATTGTTGGGAGGATGCAACTGCTGTTGTTTGAATTTGCTGTACTTTACTTTGAGATTGAAGTTGTGTAGCTTGTTGAACTGCAGCTGAACTGGATTCAATCACTTGAGTTCTAACTTGTGTTTGACTAGATAGTTTAGCTTCTTTAGATTGTGCCTCTAATTGAGATTCCTGGTGTCGCTTAACCGCTGCTGTTTTTGATTCTTGAACCAACTCCTGTTTGGTCGCTGAACTTTGAACAACAGTAGAAGAGGTTCTAGTTTCTTGCACTTGGACACTTGAAGTATTGCTTTGAACAACCTTTTGCGACTGTTGCTGCACTATTTCTTGCTTAGTGGTAGCTGCCTCGGCTTTACGGGAAGACTTTTTAACCTCGAGCGCTGCAAGGCGCTTCTGAACGCTTACAGGTTTCTCTTCTTCGTCTTCCGCTTGAACCGCCTCTTGACTGACGGTTTGCTGCACCGATTGAGCTTCTTCTCGATGTGATGCTTTGTGCTTGAATACCACGTAGTTTTCGGCAAAATCCGAAGGTTTGATATTCTCGTCGGTTTTGTGGGCTTCGATTCGTTGCGGTAGCTTGATGATACTATCGTCGATGTTGGTCTGTGTCGGATCGATACGCAGATCGTCGTTGGCGTGTTCCTGGAGTGCAACCGCGTTTTCGGCGTATTCTTCGATTTCGTAGATCCAACGCTGTTTTGCCTCCTCCGAGTAGGCAATCAGATGAACGGTGTCTCCTCGGCCGCCGACCTTTGGTAGAAGTTCAAAGGCGCGCGAATCGACGTCCCTGATCTGTACGTCCGGAAGCTTGACGACGTCCTTGAGTACGAAGATGGATTTTTCGTCAGATAGCCGTTTTGCTTTGGTGATGAGTACGCGAGATTTGAATAGGAACAGATAACGCTCTTTGATTTTGTTCTCCTTGTCTTTAACTCCGAAGTACTCGTGGGCGAGTACGCGACCTAGCTTCTGGAGGTTTCCCCGAAAGCCTTCGATGCTCTCCAAATATCGGTTATTTGCAGCTCGACTGGGCACCGAGAGCATCAACTCTAGGGCCTTCTGAAGGTCGGTGACATTTTCGCCGAGGGCAGTGGAATACTTGAGAAGTTCCTTAAAGAGTAACTTGTAGTCGTTGATCCGCTGGATGGGTAGTTTGAGATGCTCCGATAAACTTTTGTCGTCGTCTAGGGTGATGGAGAGTTCCATAAAAAAGTCCCGAACGGCGTCGTTGGCGGCGAGAAACTCCTGCCCAAGCGGCGCGTCCCGACAGTACCGCACATGTTTGTCAAAGTCACGCTCCAACCGCAGGAACGTTTTGCCAATCATTTTCGGATTGTTGGCGTAGTACTTGACACCTTCGATGAGCACAGTGTTATGGAAGTCCGCGATCTGTTTGAAGTTGTTGAAGATGTCGTCCTTGTGATCGCGGATCTGCCGGGGAATTTTGTTGTCCGGGTTGTCGATGAACTTGATGTAGTTGTCGACGACCAGCTGCAGGTCCCGGCCGAATTCCTCCTCAGTTTCAATCAGCTCACGAACGACCGCTTCCCGGCGGTAAGAGGCATCATTTGCTTTGTCACCGAACACGGCCTGATCGGTGTGCATAATGTCCAGTACCGAAACCGGTATCCAACCCGCTTTGGCATTGTCGTCCCCGTCGAAGATTCGTACTTTCCACTTTTCGTTCGGTTTCGGTTGATACTGTGGTGGCTGCGGACTAACACTTCTCCGATACTGCGAGCTGTGATAGTTCTTTTTCGGTTTGATGGATAGCTTGTGCTTGGAAATGGAACTATCGAGCAGGCTTTCCGTCTTGCCGACGTTCAGCTGTGGGTCTAGTTTTGGCCTCTTTGCTCCGGCAGCGGCAGCTGCTGACGATACGCCCATGTCCAGAACTTCAACCAGATCTCCCACTCGCACGGAGATGGAGTCGGGTCCTTCGGCATCGTAGTTTTTGTTCACCACCAAAATATCGTACATCTTGGACCCGTCGGCTTCGGCGTCTTTGCCCTGCAGTTGGCAGCTCCGGCAGTAGTCTTGAAATCGTTGATAGCGGTACAACAATTGGCTGTTTTCGATCGATTCGCATGGATGCGGGTGCGGGCGGTGCAGGTGGTGATGATGGTGCTTCACCACCGGACCAGCACATTCGTACTCAGCCTTGGGCCGGTACGAAGCGGGTGGCGAATGGGGTTGTGCTGCTGCCGCGGCGGCGTTCGATGATCTCCGGCTGATGGCCGACGAGAGCTGAAGGATTTCGTCTTTGGTGGAGTACGCTTCGCCAAAGTTTTTCTATTCGAAAGATCGG
>TR341|c0_g000501_i1
TGCTTGAATAATTAATCATTTGATGTGGTTTTAGACATCGATTTTTTTTAACAGAACATTTTTATACAGCGATTACCGAACCAAAGGATTTCATTCAAACACCGTTTGATTACCGCCATCGAAAAAGTACCGCAAATTCTTGTCTTGCTAAAAATGACATTAATTTATGAACCACTAATGTTGTGCTTCCACATAAAATTACCGATTTCCAGTGAAACCCATTAGCCACGGCCCAGAAACAAAGAGATAATAGATACTAACTCCTGAGGTGACCAAATGAGATAATTTCGAAAGCTTTACTACTCGAAAACTCCCCAAACGCTTGTTAAGAAAAGATATCCGAGGATATCTTTTCCTCCTAGGAACCTCTATCATTCCATTTTTTTTCATTTTTTGTAGGGGATGTGCTGTGATTGGAGCAACTGTGATCATCGCGGAGAAGAGCCAAAGTGGACGAGCTTATGTGGCTTGTGGAAATGGAACAGGCCACGTTGAGCTGGGAGGTACCGTCAATCCGGTTGAATGCTTGGTTACCCCTGTCACACAAGCTTGGAGGCTCATCACCCATGTGGTGGGTCGCTACTCAAACCATGGAGTCACCGGAATCGGCAGCGTGTGGGAAGATCTGATCGGAAGCGTTAATTTCTTTTGGGGTTGGGTCCCAGGAGGATGGATCGTCCCGATTGTTCTGATCGTCTTGTCGCTATTTGTGCTTGGCCGTGGAGCCACCCTGGTTATAATGGTGGTCGTCTTCACTATGTACATACGTCGTGTTGCAGGGGATGTTGGGTGTGGAATTGACACTACCCGGCGAACTATCTCTTGTGGCAGTGGAACTTTTGTATGGAAGCAGCTCGGGAGTGGACCCACGAAGGATCACTCCGTGGAGCTGGATGACTACGCATTGTAGTATTACAAATCAAATCCTCATGGTTCAAATCAATCTTCAAATTTCCAGTACTTGCCAGTACTGTACTCGTCATTCACATTTGTTAAAGTCTGTTTGTCATAAATTACATCACAGCCAAATTGCTTCCTAGAAGATCTCCGGAAACCTTCCATAAAATATGCATAATAAATAGTGACCCTCAGTCAGCAGTTTAACGTTTACCAAACTGTGCAGTTAAAACATTCTCGCTTCCTTTATTTTGAGACTTTCGTAATTGTTACCACATGTGTGCAAACAGCGCAGGCAAGTTTTGAAAACTCACTCGCTTCGCTCGTGCAGTAACCAAGCTTTCTCCATACCTTTGAAGTTTTCAATAAAACACTTTCAGTCAACCGTCCAAAGAGTTCGCATGTTATCTCATGAACTGAAACTATCCGAAGTTCCGATGCCTGATACCAAATGGCATACCGTGACAGTGAGTGATAACGAACAGTAGAAGCAACGAAGCAACGACAGTGATAACAAACTTTAGAAGCATCACAATGTTGTTGAAGTGCTAGAAAATCAGCGCCAGAAAGCCAGCATAATGGGTTGGTTTACATCGGACAATTTTGTGACCAACAATGTTGCGATCCCGACAACGGAACTAAGAATAGCCGTCGGTGCGGTAGTTACGGTAGTGGCAATTGTAGTGATTTACCTACTACTCAGAGTGTACAATAAGTACCAGAAGAAAGGGGTGCAAAACTCGATACGTCGAGAAATACAATTGAACAACGTAAGAACGGACAATACAGGTGCAAACAATTAAAGTGTCTTACTGTGGAACGACCAAATCAAAAACAATTATGTGCAAGCAACGGTGCGGAAAAGGAAATAATCAATACCAATAATCAGAAGAAGACAGTGCGCAGTGCTTATTTACAAGGCTTCGACCTTGATGGCCAATTTGTGCTAACGGACACGAAACGAAACGTGAGCTGAACTGAAGAAAAGTGCAAAAATCGTAAAACGTCGAAACTTTATGTGAAGAACATCAATTCGAAGAATGTGAAGACATCAATACGGTGCGGAGAGTGATAAGTAGACCAAAACCTACAGACGCCATGGTAAGCAGAGATATACAGCTGTGATCCAGGAAATCGTGAAACCAAGGAGGAGCCAAACATCACAGATAAGTAA
>TR342|c0_g000504_i1
GGGGTAGGCCGAGTCCACGTGGTCTTGCGATTACTTCTATTGGCCGGCGGTGGAGATGTATCCCGTTCGCCCTGCAAAAACTTCAGATAGCTTCCCATGAAGCCCTTGGATTCTTTCGGTGGAACGTTGAACTTCTTGGCAGGTGCAGGTGCAACTCCATTATTAGCCGCGGCACCATCAGTGGAAGCACCCTGCTGTTGTTGATTGGGCTGTTGCGCTGGTTGTTGTTGCTGCTGCTGCGAATTTGATCTCGAATTTTCTGCAAGAAATCCAAGTTCTTCCTCTATATTTGGGACTACAACCTTATTGCTGTTGTCAACATTAGGAGAAGGCCGTTCGTCTTCGCCTCCGCGACTAGTACTACTACTATTGTTAGATGGTGCCAGACCAGTGTTGTCCGACGCGCTAAGCAATGTGGTATACGTTGGCGTGTCGAGATTACTGCCGACAGCTGCTGCGAGAGTATTGCTGATAATCTCATTTGGTATTAGAGGAATCGGACCATGGAAAGTCGGATAGTAGATTGGATGGGGAGGAGGAATAAAGGAGGTGGAGGGTGTCTGAGGTATAAAATTACTGTTTGGGAACATTTTTGTGGTCCCCGCCGGAGGAGGCGCCAAGTTCCACCGGTCAAAATCTAGCGTGTTACTGTTGTCTTTCGCGTTTGTTTCACCACCAGCACCACTTGTACTTGTTGTCTGACTGTTACTCAAACCCGCCGAATTGCCAGCATTCGAAGAAGTTATTGTAGTATTTACATTGAATTCGCCATTTGCCACGCTTGCCATTGGTATTATTCTCGTGGGAGTGTCGGACTTTTTCCGTCTCGATTTGGATTCAGTCTTTTCAGGAGTTGCAGGCGGTGCAACTTGTCTTTCAGGTATTGGAGAAATGATACTCGGTTGTTGAAGATTTTTCACTATTGTCATTGGATCACTTCGTTCCGGTTGTAACCGTTCGTTCGTGTTTCTATTGTTCCAATGGCTTAATGTGGGTACCTGGATCGGGGGTACTTGTGGTTGTTGTTGATGTTGCTGCTGAGGAAGCGTCTGTTGTTGAGGTTGTTGAGTACGTGTGATTACAGACGAGTAAGCCACTTGCTGTTGGGGTTGTTGTTGCTGTTGTTGATGATGATGGTGTTGCTGCGACTGCTGCTGAGGGCCAGATTGATGTGGATGGAACGACGATTGTGCTGATACCGGTTGAAACTGGGTACCATCTTGCTGGGGTTGATGTTGCTGCTGCTGCTGCTGCTGAGATTGAGAAATTGTTTGAAAGTGTTGCGAG
>TR343|c0_g000505_i1
AGTGTGTTCATATTCCAAGTCATATTCTAATCTTGATTCCAATCAGCTTCGATTTCCTACGATGGGTTCTTGTTTCTCGTCGCCAATGTGGTGTTTGTCTCTTGACAGTTATACTAATAATGATCGTTATTAACACACCGCCTACTCAGCGGTCTGCTAAACTACCACATCTCCTTTTCTTTAACGAAAGATGTTTGTTTTGCGACTGGTTTCTTCTAGTAGTGGTTGCATATCAAACACCGAGGAAGAAATGCAGCAGCTCCCTTTTCGGACGTGCTTCTCCGGTCTGCTAAACTACCACAAGAAGAATTCCTGCAAGAATTTCCAGAGGAATACTGGAAGAATTTGTGGAGGGATCCCAGGAAGAATTCCTGAAAAAAAATTCAAGGCGCTATTCCTAAGGGAATTTCAGGAGGAGTTTCTGAAAAAAATCCCAGAAGGAAATACTAAAGAAATCGCTGAAATTCCTGAGGAAATTCTGAAGGATTCTTAAAAAGAGTACGTAGAGGAAGTTTAGGAGGAATCTCTGTAGCAGTTCCTAAAGGTATTCCTGGAGGAGTTCTTGAAGAAACCCCAGGAAGAATCTCGGAAGTTATCCCAAAAGGAATTCCTAAGGGAATCTTTGAACAGTTCCTGGTGGGAACTCCTGAAGGCATCCCTAGAAGAGTTCTTGGAGGCAATTTTAAATTAATCCCTAAAGCTGTTCCGGAAAGAATAAAAGATAGAATTCCCGGATAAATCGCTGGAGGAATTATTGGAGAAATTTCTCAAGAAACCCCATAAGGAATCCCGGAAGCGCAATTTCTTGGGGAATCACAGAAGCTTTCTTAGCGAATTCCTGGAAAAATTTCTGTAAGGATTCCTGGATAAAACAATCTGAAGAAATCCATGTTTGCAGCAAAAGCAATTCCTGGAATAATTTTTGAATAATCTCTAGTAAAATTTTC
>TR358|c0_g000531_i1
TGATCGTGAATCAAATCGTGAGTTGCTGTGGCAGCCCATTACCATGGACTTGCCGACAGATCTAACCATCAACGTCAACAAAACCAAATCGTTGGATGTAAATACGGTCAATTCCAGCTTCACGGTAGCTGGGTAAGCAGTAGAGAATGTAGAAAGCTTCCAATATCTTGGTAGCCAAATGGCGGCCGATTACGGCACTAAGATCGACATAGGTGCACGGTCGACGCACCAAAATCCAAATTTTCAGCACGAACGTGAAATCTGTGCTGCTGTACGCCAGTGAAACTTGGTGTGTATCAGTGGAGAATACTCAACTAGATGCCTGAGTTATATAATTCATTCATGGTGGACTAACATTTGGATCTCCAACGTGGAGTTCCATCATCGATGTCATCAAAAGCCAAAACGAAATAAATTCGGGAGCGAAAGTGGAGGTGGGTCGGCCGCAGGGGCG
>TR362|c0_g000537_i1
TCGCTAGTTAGTTTATTAAACTAGTTTCACACAACATATTGGTTGGATTGGAAAACTTACATGACATTATCCGTCTCGATATCAAAAGCAAGCTGCACATCTTCCTTTTTAGTCTCGTCTTTGACCTCCAACTTCGTATCCTCTGGCTTTGATATCGCATTTTGTGCCGTTCTAACCGTACTGAGGATTTCCCGAGCCAACGGATGGTTCCGATGCTTCTTGGTCCGAAGGTGTTCTATCAGATGCTTTCTTTCGGAGAACTCCCGCCCACAAATAGGACACCGTTGGGCCTTCCCGTGCTCGTGTTCTTGAACGTGGACAACGTAGCCACGCTTCCGTTTGAAAGTCATGTCGCAGATTTTACATTGATATTCAGTCGGGAAATGCTGGATGCCCAGATGGGTGGCAATGTTGCTAGTCACTACTCCACACAGCTTGCACTTTTTGAGCTTGTACGATCTGTGAATAGATTTGTCTTTGTCCAGCACAGTGTAGTAATCCGACCATTCCTTTTTCGGTGCGAAATCAGGTCTTTCGAGGTGCTTTTTCTCGTGGGTACGCAGTGATCCTTCCGAGCCAAACTTCTTCGGACAGTAACTGCATTTGCGTTTAGTAGAATGAAACGTTTTGATATGTAGCTGAACACTGTCTAACGTGGAGAGCTTCGTCTTACAGATAGGACACTCGAATTTCTTCAGCTTTTCGTGTTTGTTCTGAATGTGCTTTTTAAGTTTGCATCGTTCCTTAAACACCTTCCCGCAAATTTCACAGGTCACTGCAGTTGTGTGTAACTTCATGTGGTGTCTTAGCGAGGTCTTTGAAGGATACACTTCTTCGCAATATTTGCACGTCAGCGAAGTTCGAGAATTGTCAGCTGAATGGTGCAGTTCGATGTGTTTGTCGAGGTTATTTTTATGAGTGTACCGCTTATCGCAATGTGGACATTTTTCCGGATTCAAATGTTGCTTTTTGTGACTATTCAGCGTTAGTATAGTTTTAATGACAACCGTCTCCATCACACATTCCGGGCAAGTGTAAGGCAACAGATCCTGATGAGCACTGTTCAAATGAGCACACAGGGCTTCTTGTGTTCCAAAAGAGTCACTCATGCAAACGTAGCATTTGTTATCATTCTTTCGTGGACGGTCGGGATCCTCGTTATCTGCATAATAACGACGTCGTGCCATTTGTCGATTATTCAAGTTATTCCTGGCTTCTTTTTCAGGAGGTACCTTAGGCATCACCTTTTCTTTTTTCTTTTCTTCGGACATACAATGAATTGCTTCATCCGCAGTGTCAGTTTCAGAATCATATGCTTCTGTCGGCTTTTGCTCCTCAGTTGATAATTGAAACTCTGTGCCTTCTTCCAGTCGTTCATAGTCAAGATATTCTTCTTCTAACTCCTGCTTTACGCAGATAGCCTCTGCAATTCTTGAAACAAAAACAAATTGCTTTTAAACAACAGAGAATATTCCGTAAAATCGTTGAATGACGACCGAAGTACAAATTTTGAAGGACTAACGTGTCAAGGACAAAATTCAAATTTGGTTTAGAGCTAAAGCTGAAATGTTGTTGTAACGGCTTACAAAGGGAAGAACTGTGCCCCCTATGGCTACGCTAATGATGAGTAAACTTACACGTCCTGTTGGCAGGTTTCCTCCAGCTGGTCCAAATCGACCTCTTCTTCCTTGATTTCAAACTGTGGCTGCAGTGCTGAACCCAGAATCTGTTGTCGAAGCTTTAAATCGTTTGCCTGATAGCTGCAGATGGTATCGCGCATCTTAACCACGGTGATAACGCACGTTCTACAGATATTCTGTGGCAGACCATCTTCTGGCTCGACCTCCAGCCGTGCAACATCCAGGATTATCTTCTGCAGTGGATCGTTTGGCGGCGGTTGTTCGAAAATTGACCGCATGCGGCTCTTCTTCTCGCAGCACAAGCGGCACACACTATCGATGTCCGAATTATTCATTTTACCGGATTGATGCCGGTGGAATCAAACGAAAGTTTTTCTGTGATTTTGCTCAAAAACAGTTGTTGCTTTCGAGAACGACCAAACGACCAAACCACAACAAAATGCGATTGTTGACTGCACGCAAAAACGGCAACGTCAAACATCCGTAAGAATTAGCGAAAAAGCCGTAACCAACAAAATGTACACAATTTGAGTAATTGCAGGA
>TR363|c0_g000539_i1
CGAAGGATTTGTGGACTGTCTGAACAGTGATGGGAAAGTGAGAAAGATCCTGTTTAAGGATGTACTGTACATTCCTAAACTTGATAGCGCTTTGCTGTCAGTACGCAAACTGACGCAAAGAGGCTGCCGGGTGAACTTTTCCGGATCTGACTGTGACATAGTGAGTGCTAGTGGTGAAAAAGTGGCTCTTGGGGAGTTGTGTGGCAACCTGTTCGTTCTGAAAACGGTGGAGTACGTGAAGCTGAGCAAGGAGATCCGTCACCTGCCGAACTGCCAACACACTTGGCATCGGCGGTTTGGCCACCGAGATCCGGCGGCCGTGGAGCGGATTCAAGCGGAGGAGCTCGGCGTTGGATTGCAGTTGAAGGACTGTGGTTTGAGACAAGTATGCGAACACTGTCTCGCAGGTAAATCCTCTCGTATTCCATTTCCCAAAGCCTCTCAGAATAGAGCCAGTGGCATTCTTGAACTGGTTCACACAGATGTCTGTGGACCAATGTCCACGGTCACGCCTGGCGGTGCCCGATATCTGATGACCCTGATCGACGATTATAGTCGATACACGGTCGTTTGCTTGCTTCGACAATAGTCTGACGCCGCCAGCTGTATCAAACGATTCGTAGCGCATGTT
>TR366|c0_g000546_i1
TTTGTAAGGACCAAAGCCTTCGAGACGGGGGAGGGAGGATCTGACATGGGCAAAACTGAGTCTACTCAGTTTATGGACGGCGCCTTAGGATTCCTCCAACAAATTCTACCGGGAATAGTCTCCTATTCAGTGGCGTAGCCAGAAATTGTCTCTGGGAGGGGTTTTCAACGGTCAATGATACCTTTTTTGATTTGACACTTACATTTTGTAAACCGTAATGAGCCGCCGGGCTAAGTTACCTTGCTACAATGAATGGTATACCTTCATCATCATCTCAGAACCACCCCCTCCCCATCGTAGGCTGTTGTCCAGAAAAAAAATAAAAATAAAAATGTGTATGGACCGTAGACATAGGCAAAAACTCCCTTCTCCCTCAGAGTCTACGTAGTTTATGGGCGGACCCTAAAACGAACAACTTGGGTCACGATGGTCAGATAAAGATTCTTCATCTGACACATGCCAATTGGTCAGTTCGTGACTAATTCTACTAGAGCAAAGCGTTATGTCTAACACTTCCTCTCTAGCAGGTATCATGAAGGTTGGGCGGTTGCCTATGTGTCGTCGTAGGGCCACCATGATATCCAAAAATTATGACTATGACAATACTCGGTTTCCAAAGAGTATATGCAACTGTGTTTTATTATTCACAAACCTATTCGTATTTAGAAGTTACATTGCACTCGGAAGTGCTTCTGCAGTTTGTTGGCCTTGACCCCTATCTGCTGTACCAGCTTGGCTTGTTGACGCTTCATGACGTGCATATCGCGCGCATTTCGGGCCGCTGCTTCCTGTTGGGTCGACGTCCATCCAAGCGCCCGGTATTCGGCCAACACCTTGTGCAACCGTTGGGTCGATTTCTTCACCACTACGGCGCGGTTCGGGTTGATTTTCTGCTTGTAGTAGCGCAGAAGGGATCGGTGACCGATTATGGCTCCGGACGGTAGGACCATCTGGAAATCGTCTCCGTCCAGCACCTGAGGGCCCTCCAACTCTTCGTCGATGTCCATCTCGTCACCATGATCCGGATAACTGGTACTATAGTCGTAAAAGTCCACATACTCCGCCAGCGCCGCTCCCTCGTGCAACATCTTGCAGTGTCCCTTCTCCACCATGTGATTTCTCACGGCGTCCAACGAGTAGAACGTTCTGCCCTTTTCGTTGCACCAGATGCAGATAAACTCCCTGCAGATCTTCTCCGCCAGATAGCCCAACAATCCCTCCACGTCCACGCAGTACTCCGCATCCGGAATGAAGAACGAATGCTTCACGCTCATGTGTTTGATGTTCTGGATCAAGTCCTCGCTGTGATTCGGACAGAACAGGCAGTCGTTGTTCTCGATCGGGTTGTCCCATTCCTCCTCCCATCCTTCCTCGTCTTCATCTTCCATTTCCTCATCCACGGCTTCGCCAGCAACGACATACTCCTTTTTCGGTCTTGTGGATTTTTCCGACACATCCTCCTCCGGAGCCCCAGCATTCTTCTCCAGGAAATCCTTTAGATTATCCTTGTGCTTCTTACTGTCCAGATGGTTATCGTGAGCGTTCTTCGACTTGAACAGCTTCTTACACGCCTTGCAGTACAGGGACTGGTCCTCCAGAGCGGCCGCATCGGCACTCTTCTGCTGGTTCAGCCGTTTCTCGAACTCTTCGATACT
>TR367|c0_g000547_i1
GCTGCGGAGCAGCCCCATAAGTCTCCATGGTTACATGGTCAGCTCGTGACTGATTCTGCTAGAGCAAAGCGTTATGTCTAACACTTCCTCTCTACCAGATACCATGAAGGTTGGGCGGTTGCCTATATTAAGAAATGCAAGATCTGTACTACTTAAGTACTCCATTAAACTGGAGCCTCTCAAGTTAATGCCTGAGCTGCCCCAGATGATATGATGAGCATTAGCATTACTGCCAACAATTAGTGGAAGGCCTTTTGATGTACAGTATGCGATGACTTGTTTGAAAGCATACGTGGGGGATGGTTCATCATGCG
>TR368|c0_g000550_i1
TTCTAACCATCAAAATCCTTTTAACTAAGCACATAATTCTCGTTTTGATGATGTTTTGATGACAATGATGATATTAGTGAATGAGGATAATATCTTACAACTTTTCATTCGACATCTAAAGAAAATTATAGTTTTATAGAAAATGTGGAAAAATTCTGTCCATCCAGTCGACAAATCCCACGACTGCAACAGTTTAGAAAGTTTAGCACTTTTCCATTGTTCTGACTTACTTCCACGCCCACACGAGTCAATTTTCACCGGGTACCAACCAATCAATCTCGTCTCGAGTTTATATTTTAGCGTCGTGAGTCTCGTCTTCCGCCTTCTTCAACATCAATCATTCCGGTTTTCGGCTATAGCTATGCCGCTTTGGATTTGGAACTTTGTCTGTGAATTCCGCCTGTCAGCCTGTCTCTGCTAGGATCGCTTCCCAATAACTGCCATAACTGTCTCGGAATAGATCTGTCCCGGTAGGGATAATCTTAACGTTTTGATATTCTTGCTCGGCATTTTTAATTATTTTGACCTTTGTTCGAAAAATATGTGTTTTGAACATCCCTAGAAATGAACTTATCGATGAGCCATTTTACTAGACGTTTCGGATCAGCTGATCGTTCATTTCATGAATGAAAATTTGACAGGAGGTTGCGCCCAAGCCTGTGAGTGTTAATATCAATATCAACACTGTTGCCGTTTCGTAAAATAGACTATTGAAATGTTAGATTGTAGGGATGTTCAAATGTCATTTTTTCGAACAAGAGAGATGATCGAAAGCAACTGGTTTTTGTCATCCCTATGAATGAACTTTCTGTCAAACAGTTCATTTGTAGGGATGCTCAAAACACATTAATTTCGAACAAAAAAGTTTGAAATCTCCAAAGTGTGAGACAAATGTTAAGATTGGATCCCCGACGGGAAAGATCTATCAAGCGACTCCAGTTCGTCATAATTTCCATTTTTCACAGCTGCGACCGGCTCCTGTATTTTTGTCTGGTTTCCGTCAGCCTCTCCCCCATCCCCACCTCTTCCACCCTAGTTCGTATTCATTCAATTGTGAGTGCCTAAATAGTAGTGTCTTCTTCTCCTTAGTAGGTTAGTAGGTGTAGTGATTAATGTAACCCATCACTTATCCGCGTGCGCGCGAAATAAAATACTTCAGTTTTCCATGACTAGAGAAATATGGCCTCGGGCGTTTTGTTCCCGAGGCGCCTAGATTGCGTGCAATAAATTAAAGATCTTCCTATCATCATCATACATAATCATAATTTTTCGTTTCGTTAGAACTTGTTTGTAAATCCGTAACAAGAAGGAATTATTCCTCGCAGTTTTTTTTTGTAATAGTTTTTCGATTCTTTAATCCCTTATAGCAAATAGTAAGTGTATAACAAGTGTTGTTTTCTCTCAGTGTAGTAGTGTGTAGTGTCGATGATTTAGGCGCTCCGCTAAACTTACAGTTAGTTGGTTGATGATCCCGGAAACTTCGCGAAAACTTAAAGCCACCCTCTACCCTTTCCGTAAATATAAGAGATGTGAAAATTTCCCGTATTTCCTCTCCATTCCCTCCCGTTCCTAAACGCCTCTCTACAGTTAGGAAGTGGTGTGGTGCCTTTACCCCATCTCTTTTAGTAAGAGTATAAGATTTAAAGATATACATACGCGCTAATAATAAATAACAGTTGAACAATCATCACTTGCGGCGGGTCACAGTTTTCGTTTTGGCCGCGCGGTTCTCTTCCCACTCTTCTCAATATCCGGTGTCTTGCTAGTATTGCGCGTCTTTCTCCTCGACGGGAAAGACGCCCGCAGTCTGTAACCGATACTCACAGGAGTCGATGTCGATGTCTCTCAGTCAGTGTTCCATTGGAATTTGTCTTTTTTAACGCATCTCTTCTATACGGCTAGGGATGTCGCAGTTCCCGGAAAAGTCGATCAATTTTATTGATCGATTTTACGAAACAATCAATCATTTTGTGGCATCCCTATTTTCTGCCATTTGGCGCCGTTTTTCTAAATATCTTGGTATTTCTCACCTTCACAACAGGAACACTAGGAAAAGGAACACTGACGGCAACTGGCGGCAGCTTGTGAACGACGATGGCTGACGGCGGCGGCGTTGTTTCACGCACTCGCATGGTAATCGGCGAGCTGAAACTGTTCTTGATTCTCCAGGTAGGACGCCAGCTCGCGGTCCTCCATCTCCAGGGCGAGCAGGCGAGCCGTCCGGCCGTTGTTGTCCTGGATGATGAGGCTGGCACCGGCCGCCACCAGCATGTAGCAGATGCTCCGCTGCCGGCCGCTGGCCGCCTTGTGGAGGGCCGTTTGGCCGGTTTCGTTGTCGATCATGTTGACGATGCTGTTCGGCGCGTACGATATCAGATACCGCACGATGTCCTTGTGGCCGTACCGAGCCGCATAGTGCAGTGCCGTTTGCCCGCTGGAATCGATCGACAGCAGCGAGTAGCCTTGCATGTGCAGGTCCTTCAACATCACCAAATCACCCATTTTGGCCGCCTTAATTATCGCATCGGTTGTCTTTTCCAGTAGATTGCTCCTAAAGTTGACCAGCTGGTCCAGGCTCTGACCGTTGCCGAGGGTTCCTCCGCTGTGGGTATCCGGACCCGAGACGCTCAGGTTGTTCCGGGGGCTGTCCTGTGATCCGTGTGAACCCTGGGAACCTTGAGAACTCTTTCTCGATGGAATGTCAAGGGCGGGTGACAGCGTATCGGATGCACTTCCGGAGCCCGGTCCCGACAGCGATCGGTTGAAGAATTTCAGCCCAGGCGACTGAGGCGTCCCATCGCGGGACTCCCGATCGCTGGACTCCACGCTGCTGGTGAGATGCGCCGGCAGGGCCGAGCCTTCCTTCGTCTGCAGCGATCCTCCGCTTTCGTCTTCCGGCGTCTGCGGCAACGTGGGACACTCCTGGTCCAACACGAAGATACAGTCGGTGGCGATGTCGGTGATGAAGTGCAGGTTTTCCTGCGCCCGGTCCACCCGGAAGAAGCGCTCCGCTGTGCAGGAATCGATGAAGCACCAATCCGGCGACAGTTTGGGACTGTCCGGCTGCTCTTCGCAGTACTTGTTCACGAGAACTCGGACCTGTTCGAGATCAGTAACGGGCACATCGAGCGTACCCAGGTTGACGGCCGAATTCTTCAGCAGATCCTTGTCGTAGTGGTGCTGCTCGTAGTCGGACATCATGATCTTCATCAGCGTTAGGTTGAGAGATTCTAGTTTTTCTTGTGGCACATTGGCCCTTCCGGGCTTCCGTTTCGCCAGCATCACAGCCTTGTTCAGCAGGGTCAGTTCGATGGTGGACGGCTTCAGCTTACACGCTTCGCCATCCACCTGCATCGGGATGGTTTTGGAGGTGACGATCTTGGCGGACTTGCACTGCGCTATACAGGTCCCGTGGCCACCGGCCTGCAGCAGCGGGAGCTGATAGGTAGTCAAGCCAACGACCTCGATCAGGCCGTCATCGGTGGCCGGCTCGAACTGTCCACCGGACTTGTTCCACGGATGGGTTCCACCTCCGTAGCTTGGAATGTTGAGAAATACTATTGCATGCACCTTGTGCTCCTTCAGCTTCGGCGTCAGGTCCTTACCGTCGCACTCCAGCGTGACAAATTCGGCCAAACCCTTCCACTTCCGCTTGAGCAGATCCTTACCGCCGGCCTGGCCGTAGAACATCTTGTTCCGCAGCCGGGAGTTGAACTTCTCCGGATGGGCCTCTCTCGCCTCGTGGAACTCCAGCGCTATGTGGGCGTCGACTCCCAGCGAGAAATAGTTGTTGACCACGTTCAACGGCAGATTGTCCTTGCCATCTTCGGCGTTCGTCACCGCGGTGTTCGGCTCGACCTTCAAGTTCCACCGGTCCAGCAGAACAGTGTCCGAGTTCCCGATGTTGGCCAAGATCTTCCCAATCGGTTCATCCGTGTAACCCCCACCCCAGCCCAGTGCTCGGGCCAGATCGTTTCCCGTGCCGAGCGGTAGGACGCCGACGGCCGGCGGAGGCACAAAGTTGATCTGATCGAGTACGGAGAGAACCCAACCCACGGTGCCGTCACCACCGCAGGCCAACACCCGCAGCTGCGGTACCTTCCGGAACATTTCCAGTCCCATTTTTGGTCCACCTTGTGTCAGGTCGAACACCTGCCGAGGGTTGAGCAACCACTGGAACTTCTGGAGGAGCTTGGCACCCTGATTGCCGCCGGATTTCGGATTGATAAACACCAGCACCGGCGTAATGTTGGCCGTCGGAATCGGTTTGATCACGAACGTCCGCGGTTCCTTCGGAGCGCTGCTCTTCTTGCCGGCCTTCTTCTTCTTCTGCGGAGTTTTCCGCAGCGAAGACTTGAAGCTACCCTTGCGGGGCAGCTTGACGATCCAGGACGGTGGCACCACGATGCTCCGGTGGGTTCCTAACGTGCACTCTTCGCCGATTCGCTCCGGATTGAAGCACGCTTCCTTGTTATGATATGATGATTTACACCAGGCACATGATAAAGCAACAATTTCCTTAGAACTAAACGAGAGCTTCGCTTGGAGTGACTTCCCGCACTGTTTGCACTTGCCCTTCTCGGTTCGCCGGTGGATCCAGTGGTGGGTCGTCTTGGTCTGCTCCCGGTACTGCCGCACGCCGACGTCCCGAAAGGTCGGCTTGCACTGCAGCTGGGTTCGCTCCATCAGCACCGAGATGCAGCTGGCGTGGGCGATGATCTTGCACGCCGAGCACTTCAACCGGGGGCCGTGTTTCGAGCAGTCGTTGTCCCCGACGTAGCAGCAGTCACCGGACACCGACGTCGGCACCCACAGATGGTCCCCGGACACGGCATTCTCGCTCCAATCGGGCGTGCAGCGGATCTGTCTCCCGTGGGTATCGGCACTGGGTTTCTCGTTTCCATCGTCTGACTCCTCGCCAGATTCCTCATCGCCTCCGCCATCACTAATGGTTGGCACCGCCAACGTATCCATCGGTGGTTTACTAGAGACCTGTGGTTCCTCTGCCAAAGGTTTATCCTCGGTCATAGTTGTTGTTGTTGGTTCAGCGGACACTCTTCCACCTCCGTTCAAATCCTTGATGTCGAGCAACTTTTGGAAAATATCCACCGACGCCGGCACTAGTTTCGTAACGGTGGATCCCGGACTGCGGTTGCCCGAACGGGACGAGTGAGAACTTATCTTGAACGGGGTGTTTTTGGTCGAGAAATCGATAAGATTGTCACTAACGCACAGTTTTCTACGATTCTAGGCACGCACTAATTGAATTTAGGACACTGAACAAATTTTCTTCTTAGTTTTTAATTTGGAAGTTTCGAACTGCTTGATAAATCCAACGTAGTTTTGACGTTTTCACTAAACAAGGATGACCCGAGGTATATCCAAATGAACTTCACCAAATTTCGTGGAAAACTTCACAACAAATCAACACTTTTGAAGAACTATGCTTGAAGACTTGTCAAATTCCGAAACCGAACACAGCGCACGAGAAAAAATACCGAACAGATCGGAAGAGCACACGTCTGAACTCCAGTCACATTACTCGAT
>TR370|c0_g000553_i1
TTCAGATATTTCTCTAGGTATTCCTCCCATAATTTATACAGGAATTCTTCCTGGTATACTTTCAAAAATTCTTCCAGAGATTCCTCCGGGAATTTCGCCGGGAATTCCTCAGGGATTCTACAGGGCTTCCTCCAGAGGCATCCCTGTAGGAATTGCACCAGGGATTCATCCGGGTTTTTCTTTAGGGATTTATCCAGGAAGTCTTCCAGGAATTCCTCAAATGATTTCTTTAGAAATTCCTCCTCTCTTCAAAAATTCATTCAGGAGTTCTTTCGAAAATTTCATTAATCCTTCAAACATCTTTTCAGGGATGTACCCAAGACACTTCTCCAGGATTACCTGATGTTTTTAATTATTTCAAGAATGTTTGTGGTATATAATTCGTGCATGATGGCCTCACAATTGGAGTTCCTACGTGGAGCTCCATCGTCGATGTCATCAAAAGCCGATAGCGACAGAAATTCGGGAGTAAATGTGGAAGTGGGTCGGCCACACCCTACACAGGGGCTGAAACGAAATCTGCAAGCAAGCGTTAGATTGGAAATCAGCAGGACATCGGAGCAGAGGTAGAGGCCAAGAGGCTCATGGTGGCGAGACTCAAAAAAGAAATAAAAGGGAGTCGGCCACACCCTACACAGGGGCTGAAACGAAATCTGCAAGCAAGCGTTAGATTGGAAATCAGCAGGACATCGGAGCAGAGGTAGAGGCCAAGAGGCTCATGGTGGCGAGACTCAAAAAAGAAATAAAAGGGAGTCGACAGAAATTTTACCTGAAGACAGGTCACCTGCTGCACTACCTTTTGCGCTCTGGACTGAAAGAATCACTTGTTTTTACGCAAGCCTAAAATATTTATGGTTAGATTTTTAAACAATGTAATTTTGTTGGAGCTATCATTAATTACTTGTAATAATATTTTATTGTTTTTACTTGTGTAAATTCTTAGTAGCTGAAGTTGAGATTTGTGACACATTTTTTGAAACAATTGCTGCCATAAAATTGTATAGAAATAGTTTAAAAAAGTATAATTTTAATTTGAACTAAATGTAATTCATAAAGTCAAAGATCAAAATTTGAAAAAAAAAAATCAAATTTCGACTGGAATTTTTGTAAGAACTTATTTGCATACTCGCTTCCCGGTTACTACGCCAAAGATATAACTTATTCAGGATACTGGTAATTTAGATATAGTATGAAACAAATGAATTACTACCGAATCCTGACCGTAATCCTGAAACTGTAGAAGTTCAAATAGCTATACAATTATATCAATAATAATAAAATTTGTTTAAATACTAGTTTTGCCTATTTTCATACACAGGCTAAAAAAAATTAAACTTTTAAACAGTCACATATATGAATACTAACTCTTCCATGATTAACTCTAATGCGTCGTTCGGTGTATTGTGTGCACTTCGATGGTTTTACATTTTACTTCTAGTTTGGCTTTGTTTGCTTGTTGCATCCTATTTGGACTCTAAACATTTGCAATGTGGATCAGTTAGTGTTTGGCATTTTGTTAACATTGAAATTCAGTGCTTTGTTTTGCGTGTACCTACTCATATTGTTTCCTATCACCCTAGTTTTTATTTTCTCACTGTGACACTGGTATTGGAAAAACATGTACACACGCTGGTGATACAGTTAGGGTCGTACATCGCACTAGTAAAATACATAACATTCCTACCCACGTTCTAATGGTGTGTTAATACAAAATTACTAAACAAAGTTCACAACAATGTTCTATCGTCATAACAGTTAACTATATATTTCATTTGTTGCTAAATACTGGTTCCTAAAAATCCTTACTAAGTCTGTCCTCCATTTCAAATCTTTACTATAATCTCATACAAAATAACAAACCATATTTCACTAATCGAAAATAAATATCGAATAAAAATACTGTTTTCTCTCGTGTGGGATGGGTTCGTATCGTTTACGTGGGTTATCAAAAATTATAGTCCTTGGTAAATGTTGATTGAGTTGTTTGTTCATTTGGCAACTTTCGTTTTTGCGGAATTTACTGTTTCCTAATTAGTATAATCAATACTGATTGGTTTCTACCGCTGCTGTTTGACACACACTTGTTTTGAGTGTTTGTGCGCTATACTGTTTTACTCATAAGACCAGTAAGAAAATGGTTGTACAATGTACACGCTTCGTGTATTTCTGTTAAAAACAATGTGTGTCTAAAATAATTGTTCATTTCAATTGCTGTTAAAATATGCCTTCTTCCCCCTGTGTTAACTTAAATGGCTTTGATTATATTTTTCGCATCACACACTGAAAGCGTTCAAGGACATTAAATATCTGCTATTTGCGTTCTAGTTTGGTTAGCGTTAATTATTTGTTTGGCTTCAAACACGCATCCAGTGGTTTCCGTTTGCGAATTATTCCTAGAAGACAAACGATCAATGACATATAATAGTTTCATAACATGTTTTTCCAACGAAACTGATAAGGCTGATACGTGCAGCATTGGATGACGAGGAATTATACATGTATACAGAGTATACATGGTTGGAACCAGAGACATATGTATTCTAGCCAAGTTGCGTGATTTCAGAGGATAGGTTTGAAATTTGTTGGAGATTTTGTTATGTTGTGTGGATAAATTCGCAGATGGAAAAACACTGAACGCAATATCCTTTCCGTCGCACATCTGGTACGCGCACTACTATAACAACTAACGGTGAAAAGGGTTAAAATCTGCATTAAAATCGTTTAAAAACATACACAACGTTGGTAATATGTATATAAAATGTTTTAAATCAACGTATCTTCGTCCTGCGTTTCGAACAGCATCAACAACGAGTGCTGTGAGGACGAGCGACCACCGAGGGCGGTCCCGGTCAGTGAACCGTCCGGTGAAAGTAGCCCTGTTTGTAGACTATAGTTGTCACGGTATCCCGAAGTGGACGACGTTTGTGATACGGAGTCCCAAGAAAGATCCCCAATCGCGGTTATGTTTTTGTTTATGATTTCATGTGATTCACTGGGAAAAGTGGGCGGAGCATGACTGCCTACCACTGATGACACCGGTGGAGGCTGATGAGGTTCTGTTCCATGATTATTACCACGGGTTGTTCCTCGGCGACAGCGGAATGTTTTGCGGCTTTGAGCTCTGGAGCGTTGTAGACGGTGTTTCTGATTATCTCCCGAACTTTCATCTGCCAAACTATCCGGTGAGAGCGGCGTTGTAGAAGTTTCACCTGAGGAAGTTTTGAACTCAACCGAGGATACAAACCGGAGTTTAGGAGGCTGAACTTTACTGGATGGTTGCATGGATATTGAGTGAGAAAGCAAGGGGGCTCCACCTTCTGTAAGAATGCTCGATAAAGGAACCTGACGAATCACTGATCCTTCCGGGACATTCACAGGTGTTAGCGTGATTCCATCACCGCTTTGATTGTCTGCCATCATGATGTCCTTATTGGTGGTAGTTGTGGAGCTGGATAGCGATTCACCTCTAGGTGCATGTAACGTTTGCTGGGACAGTGTATCGCTTGGGGTACACACTCCGGTTCCACTGCGAGAATCTTGTTGGAACGACGAGAAACTCGGCGCTTGTGGGCCTCCAGTAAACATGGAAATAAGTGATGGACGCTGCTGGTGCTTCGGTAGCTCTTGAGGAATTGGAACGTTCGAAGTTTCGCGCCGTGGTGCTTCCTGTGGCACTGGATCTCGATCGTATCGTTTTTCCTCCAATTCTTCACGCAGGTCCCTGATTTCTCTGGCCAACTCCAATAAAATGGCACCTCTGGACTTCACTCCTCCAGGTGCTGCCATACCTCTCATTCGCTCTCTAATTAAAAACTGCATATGCCGCTCATGATCTCCAATTGGAGGTTGGGAAATCTTGTGTAATATGAAGGGCATCAGAACAATATACAGTGGGGTCCTCTGGGTTACAACGAACTCTAAGAAACTCCACAGCTCCGGAGCAGCCTCGTTGCGTCGTCCCAAGTCTCGCATAACCCGAACAATACGGGGCCATTCATGCGAGAGTCTAGATTCGAAGCAAATACACAGAACACGCAGTGCTAAAAATGTAGCCTGGTAAAGAGAGTTCGATATCTTTGCAGGCCGCTTAGCATCACGACTTCCGGTGAAGGTCAGCGATCCAGCACGGATGTCTGCTCCGGTTCGATTGCTTTGGGGCATCTGAGCAGTTCGGCCAGCTACGGGACTCATAGCGTTGAGAACCGCCGTAACCAGGAATGATATATCAGACTGTTTGAGTTCGCCGATATCGGAAATGCTACGTCCACTGCAAACTTTGAGGCATAAAGGCATCAGTAGATGCATCAAAAATGCTTCGGCTTTTTCTTGAGTGGGGAATTCAGCGTTTCCACCACAAATTTGTTCCAACCCGAGCGTCATAGAGTCCACTGGGCTAACAACCTGTAGGGCAACCAAACGCACGACCTGCGAACAGAAGAACGCCGGTGGACTCTTGGACATCAGAGCTGCTCCGGCGCTGGACACTCCTTCAGGGAAGTTCCCGGGTTCGTTGACGATGAGATTCTGAATGGTTGTCAGCAATGACTTCATCTCTCGCCATTGCAGAACATGTGGATAGCGAACGATGGATTCGTATACCCCTTTTAGTAGACCGGCTGCAGCCTCCCAATCAGTGTTGCGCCTCACTGAAGTCTTCTTGGATATCTTAAGAAATACCTTATCCAATCTACGTAAGATGGTGACCAAGGTCGGCTTCATCCCATGATCATCAGCCCATTCAGCTCGGGGGAAAATACACAGCATATAGCGCTGTAGCCCTCGGCAGGCCATCGATTCTGGATCGTACGGGGAAACTTTTAGCAAGGAATGAGCTATTTCCGCCAAGCGTACATGGCATTTGACATCCAGGAGTTCCACCGGTTTGCTCTCTCCTTGCTTCCGTGAAAGTTCATTCAACCGAGTGGTGGAACGAGTTATAAACTCGCCCACTACGGACAGCAGTACATCGCGGGGTCTACGGTACTCTGCTCTAATGGTTTCCGAGTCTTCGACGGACTCGTTCAGAATCTTGGTTCGGCCAACATCACTGACATATTTGGAGTGTGAGTCTTCCTCGAAATCGAGACCAGGTGAGCAAGGTGGTCCTCGGGAACAGTTTCTCTGACTGGATCCTTTGTGCTCTGGGCTGTTGCGAAACGGTCCGTTGTAACTCTTTGAAAGTCCTTCGCAATTGTGTACCATGGTTCTAATCGCAACAGCCAACTGTAAGATTATGTCTCTTTCACATTTTCCCTCAAGTGGAACATAACTTGGCGATTGGATCTGTTGCATGTAGCAAGGTAGAATTGCTTCCAAAATTATCAGCATCTGATAACCTCTGGTACTCTCGGCTGAATACGACACAACCATGACACATAAAGTTATGCAGTCCAACACAGTTACCATCTCGTCTTCGTCGTGATAGCAGAAATCGATAGCCTTCAAAGGTTTGGGTTCCTTGACCAACTCAGCAATGTTTAAGGGATCTGGTGAAGGTGTCTCCAAGCTCAGCAACAGATTGAACAGGCAACTGGACTGCACCTTGTGGGCTTCACCATAAATACCATCTTCATCCGTATCGAGAATAGCCGATACCGAACCGAACATTTGCAGAATGAAAGGTTTCCGATTAAGCAGGTAGAACTGTTTTACGGCGTATTCTATCGTGGTCGTTACCAATTTGTTCGTTTGGTGTAGTGAATAGACTTGCAGCAATGTAGGCATTATCATAAAATATCCGTTTGTGGAGAAAATGTTCTTAAAATTAAAGGCTGCGTTGATGAAAGTTGCTGTGACATATCGCATGATGCACGAATCTTCTGAATGCAACAATGCGGCGCCAGAAAGCACATTCAAGAACAACTGAATATCCGCAGAATATGCAAAGTTACCAGCCATTGCTTCGAACATTCTGGCAATAAGCCGCACCCACATGAATTTGTGCAGCACGTCCAGTCCAAGCAATTCTTTCCCGAACTCTCCTCCTTGGTGAAGGTCCAAATCCACTTCCAAAGCCTTTCTCGGAAACGATGGTAACTTCATGAGTTCCTCGTGTAGGAATACCACTCGCTGTACGACCATGTCGACGTTCTTCAAAATTGCCCAGGTCAAATGCACTTTCCCGATTTCCACAAACTTTTTGTACAATTCTTGTTTCTGTAGTGCATTGAAAGCTTCTTCTGGTTTCATTTCGATTAACTTTAGCTGTGGATATTGTGACCGTTTAAAGAAGTACCAATCTCGCACGTACCAGTTGGGATTCAATATCTGTTGCGTTTTGTAGTCCACCAGTACGAATTGGTTGAGCTTCTTTTCGTCGATACCGAAGTAATCTAGCGACTCTGTCAGCAGCTGAGTAAATTGGGTATCCTCCTGAACTGGGAACTGAGATGGTATACCTCCTTCATCTTCTGGTCCATGAACGATAATCTTTTTGGCAGACGGTACGTTGGCAGTCAAAAGAATAGATGCATCACACTGCTCTTTCCTTAGGATCTGTTTTAAGTCTTTGAACATTATGCCATGTACGCTGTGCACCACCATCCACAACACTGATAAAGCTGATCCTACCAACTGTTGACTGCACTCGTGTGTGGATCGAACATAGAACATAACATATCCTATGATGTAGTTATACAGTGCAAACGCTGCTTGCTGTGGCAGTCTGGGCACGAAACGAATCAAATGTCGCAGCAATTTGAACATCTGATCCTGGTGATCTCTGGTAAGCCTTTCGAGCACGTATCGCAAAAATAGGGCCGAATCCTCCACCAGACATATCCAAATGACTTGGTAGGCTGTCTCGTAGACGGCTTGGCCGTCTGCATTGACAGCGGCATCATCGAGGCAGGCCACGATCTGCACTACCGAAGAACACAAACACGAGGGGAAGACAGAGTGGGCGGCATGCATGTGAATCGCTGATCGGGCGCCATCCTCTTCCTCTTCTATGTGATCCTCGCCAGGGCCATGATCGAGACCTGGCTCGTATGCTGCCTGCTGTGTGATTGGGATAGTGGTGATGAGGAAACTTTGCCGCTCGGAGCGTTGCTTATCTTCTTGCTGCTGGATGGCGTGCCGTATCGCTTCCGTTTGTTGCTTTTTGCGAGTTTTGGTCGCCGTGACTAGGGATCGATGTCTCTCCTGGTTTAGCGTCACTTCCATGTCCTTATTTTGTTGGCGAGGACTCCAAGGCGGATCGACCACGGGCAAACTCTCAATGCCAATCTTAGGCGAAGGAAGTGTAAACTCGATGCCGGGTGGCGGCACTTTGAAAGATAGATGAGCTCCTTCCTCCATTCGGGGCCACACTTGGAAGCGATTTTTCCACAGTACTTGATATCTAAGCATGGCTTCCACGCGTACGTTCGGATTCTTATGCTTCATGGCACGCTGCATCAGTTCGGATGCTGTGGTGGGCGCTTTGACCGAGGCCAAGATGAACAAAGCGGCCGAGGCTGCCGATACTTCTTGGTTGGATTCGAGTAAAAGTTCCCACGCTACCGGTATAACTTCTATGAATTGTTCCTCGGTCAGTACGGAAGCTCCCTTCACAAGGGTTGCTATTGGCACATGGAACATATCTCGCACGTGATTTTTTATGTACTTCATAATCAATGGGGATTCTTGAGATTTCTTGCTCTCATCAGTGCGCTGTGAATACTGTGAAGTATTTGGCTCTGAATCGTCTTGAATGATTCTGTCGCGTTTAGAGATGCTGTCTTTTCTACGTGATGGTGATGTCTGCGAAGAGCTTTGATCGGATACCTTCCGGCCTTGTTTGGATCGATCTCGCCGACCACTGCTCTTCCCTGATTCTGTAACGTGGGTGAACGCCATGGGAATCAAGCCAAATTCTTCTCCGTACACCTTTCGTACGGCTTTCACTAATCGTGTGGCTGCCCGCATATGCCTCCGATAGCAGTAGGGATGGCAGTAGTTCTGGTGGTCACAGTAGTAGTTGAATGAGTTCAAAAATGCAATTACCGGTCGCAGCCACGGCAAGTTCTTTGCAGTTTCATCGGAATCATTAGAATCACATGGCGACTCTGGTGGTTGGTCGTCACTCAAAATGCCTGGTGATTCTTCACCACCGCTAATTTGACCTGGTTCAGAATTGTCGCTGCGATCCGACAAAGAGGATACCTTTCTTCGGGATTGTATCGAGTCGGTTCGCTTCACAGGATAATCGTCATTATCCTTCAGATCCTTGGGTGCACGCCGCAACTTCAATGATCTTCGTTTAAAGGAACCACCGGCAGGTGTTGTGGATGTTCCACGTCGCAATAAGAAGTTTCTCGTAGTGGTAATGGAACGCTTTTGGGGTTGTACGATTTCTTCGCCCTGTATTGTAAGAGTGGTGTTGCTACTGCCCTCCGATTCGTTATCTGGCTCTTGCAGAACGAATGATATTTTCCGCTCCGTTTGACCAGCGATGGACTGTAGACTCTGGGCAGACGTTTGAGAGTGACCCATTGAACTTAGAGCCATCGACCATCGACGGTTGGTTTCACGACAAACCTTATCCCATGGAACTTGTTTCTCCTTAGTGGACAATCTAGATGTTTTAGGCAAAGTTTGATAGGTCTCTCGGAGGAACCCAGTGATTTCCAGCAATAAAATGCATGCTACCAGCTTTAATGCCGGTGGACAGTCGTTGCCACGAGGATTTACACTCAATTCGTCTAGGAAATCTTCCTCTTCGTCTTGTTGCAAGAGCTGTTTTTGTTTTTCGGGGTCTCCAAGGCTAGCATTGACCTGGTCATGGTTCTTCTTTTCATTGTTCAACATATCATCCAAGCGGAAACCCAATGCTTCTCCCCACTGATGAAACATTTTTCCTGCTGCTCTCTGTAGAATGTGAATTCGCCTGGCACCAGCTGCCAATGACGATCTGTTGCCCAATGCGGGTCCCGACGGTCTGAATGAAGGAATATTTTGCTTCATCCAGCTTGGCCATTGACCTCGATTGCAAAGGTGTACGAAATGGGCACATTCCATTAGTAATGCGGCACGTGCTACAATAGGCGCCTGAGGCAGTTCTAGCAAAGCGGCAATCAATGGTGGATCAGGAATTGATCCTGGAGCACAGGTTTCCAGCAAAAACGAAAATCTAGCCATTCCTTCACGTACAGGATCTATCGGTATCAGACGCCTTTCTTTCAACACCACGACTTCGGATTCTCGCGGTCCTTCACCCATATCCAGTGACGGTCGATGACTAAAATAGCTTCCTGAAGTGTCTTCGGTGCCTCCCATTTTCTTCTTTCCTTTACCTATCCCAAATCGCCCAAGCCTACGTTCTACACGCTTCCGAGCACGCTGAATAGACTTCCCTATTCCATCAGTGGCTCGAGTTCTTGCTTGGAATGTTAGGGATCCTTTTCTCATAAATGAAGTCTGAATTTCAGTACTACCTCCCATAGGACCGGATTCCAGGTCTATGGACTCACGATCTTTTGACCCACGGAACCAGCGCACTATGCCGCTAATTCTGCCAACTGAATTCCGTTCCGAGCTTGACGTGGAATCTGAGAGAAGAGCTCTTTCACTGTGCCTCGGGGTCAGCGTGGGCCTAGTCGGTAGCCCTTTACGTCTGTAGTTGCTAAGAGGACTCTGACTTGCTCGGCAATGTTCCTCCAAGCCCTCTGTCTCCAACAAACTCTGCAATAATAGTGGTACAAATGCACACGTTGAAGATGTGCTTTTCTTCTTGAACACCAGTTTTCGTTGATTTTTTTCATCCTGCTGAAACGTTTGTGCGTCGTTGGCCGGAATATGTCTAATAACTCTTGTGGTTTGCATGTTTGCCAATTGTTTGTTAGGTCTGGGTGTGACTGCCAGTATGCCACTCAACGCCACACGCCTAAACGGTCCTCCATGAGCGCCCTTTACATAAGTTACCAGCTGGCGAACATCACAATACAGAGCAATATTTTCCTGACCTTTCAAATCCTTCAAAGCGTCGACGAAACGACTAACCAGTGTCTTGAACACGGCAGCAATCACCTGGCTTTCTGCTCCTCCGCTTAGGCCACTTCCAAAGTTTGTGGCATATCCACCTTGTCCGCTTAGTGGTGAAAGTAGCGAACTTGGATCCACGCAAAAGCCAACAAATGCGTGGAAGAATTCGATGAGTTCATGCAGCTGAGTCGTCCTTATCATGCTTCGGAGATAGGCTTTCGATAGCTTCGAGGCTTGCCGTAAAAGTCTAGAAAGAATGGAATGGCAAGCGGTACGTAGCACTTCGGCAGGTGGTACGCGGTTTCCATCGTTGCAGCCATGGGGACACCCTAGGTGTAGCAGTGCTCGCTTGACAATCCCCATTGCCAGCGTGTGGGCATGTTCACCCAGTTTCAACACGCCCAAGTCCAACAGCAGTTCGCATATATTCAACCCTGTTTCCAGCACTCGTAAAGTGCAAATGTTAGAGTCGCGCTTGAATACACAGTGCACCGCCAGAAGGACAATTTCGTAATCGATGCCACCCTCCTTGGTAATGTAGAAACTCGAGCCCGGTGCTTCCGTTTCGTCTGCTCCGCTGTTATAACCTATGTGCGAATCGGTGTGTGACCTTAGCATTTGGCTCTTGAAAACTCCCGTGCTGCCTCCAATGCTGAGCGCATCTAGTTGAGAATCGATGGATCCCTGCCGTTTGAGATAATCCGGTGATGGGGTCGGTGTGTGTTCGGTAACGGTGATGATCGGGTAACGCGATGTCTGCTGCACTGGACGTGGTGGGTTGGCTGGTGGTTGAGGGTTCCTTATCACTTTGGGTGGTTCGACATACCTGTGGAATCCGCTATCTAGAAGACAGCTTAGACTGGGCATGCTTTTTCCTTTAACAAGGTTTGTTGAGGGTGCGCGGGAAATCATGGATGCGGATCTAGATAGTTGTTTCTCTCCTGTATCTAAACTCCGATGAGAATCCAAATGTTGTAGTCGTTTTCCATTGGCGCCAACATCCAGGCCGATTTTCTCGAGACCTCGGTCAGACTTGGACAAAATCCGTGTCTCAATCAGTGTCCTCAAGTCGGCCATTTTCACGCGTCGCTTTTTCTCGCTGCCCTTGCGTTCAGCGGTAGGGGTGCTTTGTTCGTCGTTGGACGGCTTCGTCTCATGATAGGGTGAATCGATAAGAAGTGAACTGATCGGTGGTTCAGGTACCTCTATGTAGTCTTTGTTGATCGATCCCGTACTTGGGCTGTCACGGTTGCTACTATTTGGCCCTTGGTATAGGGAAATTTCTATCTGCGGGATCGGCAGTGAATTTGATCGCCGTCTTGGCTGCGAAGGTGGTATCGATGTTTCTTCGCTGATGTCTCGTAGTCTATTATTCAAGTAATGCAAACTCCAGTAAACTCCGTCTTCTTGCCAGTGGGATATGAACAAACATCGCAGCACAGCTACATCAAGAAATGTAGCCGCTGCGACGTCTCCTTTTGTGCACTGTGGGGATTTTGGGTCTGTTTCCAATGACTCTCGCTCTGTAGAAGAACTTGTTTTGGGCTTGGAGTCCTCTCCTTTACTGTACGTATCAATCCGGTCGAAGTCGAATTTGGTCGCTATTTTATCTGGTCGTTCTCTTCCGCCGAAAGGCATCGGCTTCGCTGCTTTCCGACTAGTGGATTGATGCAGCAGACTGGCATCCGCAGTATAGAACGATGAATCCGCCAAATTACCACCCACGGGCAACTGAAAAATAACGACTCTCTCCTCTTCAACGCTAGACGCTTCCTCAGGTATGGTTTCGGGAAATACGGAATCCTTCGGTGACGATATGTAGGACAACTCGTCGTCATGTTTAGGAGTTTCGGAAAACGAGATACTTGGAGGTGAATCGATTCCGTGTAGCGCAGTTTCTGGTTTTTTTGGTGAAAATTCTTCCACAGATGGTGTTGTACTGACTGAGTTGAGGAAATTTCGTGCTTTGGGTTTCACAGGTGCTGTAAAACAGGGAGCGTTCGGTGCTCGATATTCCCACATTCCTTGCCACATTTTCAAGCCATTTTCCAGTCGAATGTTTTGAAAGTCGGATTCTTTTAGCATATGAGCGATAGGAGCAAATAAATAAACGAATAGCGAAATAGTGGGTATAGAGAACAAATAGCTCTGCTTGGCTTTGACTTCCTTGTTTGCTTCCAAATCGTCGTCGGCACATTCTTCGGCTGCAAACAGTAAAATCCAATGGAGCGTGTAAAGTATTTTCGTCTCGGCTGCCCCCAGCGGTTGTAAATCCTTCACCCGATTGTGCATGAGTGCACCGGCACAGTGCATGACGTGCGGTAAGGCGGCCTGGACCAGTCTCCAGCGGGGAATTGATTTCAGTGCCGATTCGAGCGATGGTGACAACCCATAGAACATGTTTTGCACCAGCGACTTTTCGAACGACTTGCACGCCTCCTTCAGCTCATGATGTCCAGGTGCATGTTGACAATACATACAGCTGGCTTCATGTAACTTGCCGAGCTTTGGCCGGATGAATGGGGCTATCTGCTGCCAGAGAAATGTTTGAACTGGCACTGGCACTCCCAGGTCCTGTAGTCCTTCGTCCATTGGATTTGTGGTGTCACTGGTTGCAGCCATGTCGCTGTGCTGAGGGGCACCCTAGTGGTGCTCGAGGCAACAGTTTAGAATAGCTGCTTTTGCGGCGATTGCAGAGGTTGATGGATGGATTGTGGATAGCTGCAAAAGCTTACATTTAGAATGATTCAATTTGCACTAAAACGACACAGAATGTGAAACGACATTTTGTTACAAGCTCCCGGAGATGGTTAC
>TR374|c0_g000560_i1
GGTGTATGTGTGTTAGTGTTGGTGTATTGTAGGCGCCAACTCGTTCTAATCCACTCTGATTGCTAACACCCTATTGAACCATTACCCTTAAATCTGGCAATCTATGAAATAGAATGAGTTAAGCGCCTGGACATAATAGTCAGTTAATCAAACAAGGAATATTAGTATTAAAGCGAAGATACAATGAAGCAACGCCCCGAACCTCGAGAGCACAAACCCCAAGAACCAAATGACAGGCTGCGCGAACAGTCGATCGACTGGCCACCACCAGTGAATAACCAATCGAGCAAACCCTCCAGCACAAACCGCCACCAGCTCTCTCGAGCTGCGCCCAACAAATCCGAGGCACAGCCCAGCCATAGCTTCACCTTAAAACCAAAATCTAGATTACAGAGCACAATACTTCCCAAGTAACCACACAGCTCGAGCCGCAAATCACGCACAACACGGCACAAATAAGACAAACACTACCACGCCCGTACAACCGAAACCGACCTAGAGTAGAGAAGGGTCTCTTTCCATTCCAACCCAGACTCAACTGCACCCACAGGGTAGCGCACCCCACACACACTGCACTCATGCATCCATCACGACCCGAGCCGCACGGTCACCTGGGTTGCTTCTATAAGAGGAATCAATCAAGAAATCCTGTTAGGAAACTTTAATGGAATTCCAGAAAAAAAAATCATGGATGAATCCTTGGTAGAATCTTGAAAGAATCGATAAAGGAAACTCGGAAAGCATCCCTAAAGCAATCAAGGGGGAAAACGTTGACGGAATTCCGGTAAAAATACCTGAAAGAATACCGAGGAAAACAATTGAAGAAAACCCGCGAGGAATCCTTGATGGAAACTTAGGAGAAATCGCGTGAGAAATCAATAAAGGAAACCCTGGTGCAATCCCTGGGATCAGCCTGATAGGGATCCCGGAAGAAATCCTTGGAAGATATCTGGAGAAGTCCTTGATAAAATCTCGGAAGGAATCCTTGGGAATACCGGGAGGAGAATTCAGAGAGGGATTCCAGGAGCCGAATTATTATTTTAGCCTTTTATCCTTTTGATATTTTCAGTCTTTTGTCTGATGTCTGTCTCATGTTCTGTCTTATGTAATTTCAGCCACGTACGTAACAATACCAATACAAATCCATTTGCCATGAGATGAAATTGTGAATGATGCTCTCAAAATCCATTTAAGTAACTTCCTTTGAAATTATCTGGAAGCTATCCAGAAGATAATTCTTTCTGGAGATAACTACGAAACAAAATGTCATAAAAGATGAAACTGCTTTCAAGCTTGAATGATCTCGTTCGGAATGTTCTATGCGATTGACAATTTTAAATCTGCATGCCAATTCATTGTACGAAGAGTCAATAGAATGGTGAATCTGCAAACAGAGCCGAAACGCAGATTCAAACAAGTGCCCACAGATAATATAGAATATAGTTCCAGTAAAATGATGCAACGGGTAAAATAATAGGCTACTCATAACTTTCAATTGTTTTGACAAAATCTGTAGCAATCTCAACTTATCACACTCGGCATCAAACGCATTATGCTAAATACACAGCATATAAACTCAGCACAATCCAACACAAACACACAATACCCTGATAAATCAGATATACGCCTAAAATATCATTACAAAGTACCTATCACAAAAAGCAATGCTCTAGTACTAGCACTTGGTGTGCACCGCCATCGACGGCGCACGTGGCAACAGATTCGTACCAAACACAATAGAACTCCCAGCAGCAGTGCCAATAACGGCACCACCATCAACATCGTCATTCCCTCCTCCATCACCACCGCTATTGGCACGCCCGGGAAAAAGTATGATATTCTAATCAGTCGCATTGGTTTACACGTTAGGGATAGGGTTTGAGTTACACCATTAATTGATTGACTATTAATAAGAGTGCTAGATGGACTGCTACGAGTGTGGATATCATTTTGCTGGTATCCACCGCTTGGTTTATGGGTGCCAGGGCTACGAAGATTAGATAAAGGAGCCATAGTGGCTCCGATAATTGCATAATTGGCCACATCGATCCTAGCTGGCGAGAATGTTTGTACGAGCGGCTTACCTTGCTGGGCCAAGTGTTATATCAGCAACCGCTGCCGCCATTGGGTTGAAGTGTCGTCATCCGGCAGCAACAGTGCCGCTCGATCTCGAAGCATTAGCGACGACCTGTGGTTGCTTTGGCTCCACTGTGCGATTTCTTGGGGCAACAATTGTCACCTGGCATTCGATGCGCACGGATTGTTTACCGAGTTCTTCTGACCGGCAGCCGTTCCGGCGGCATTGGCTGACGTTGCACCACTGCCACTACCGCCGCGATGATGATGACCGCCACCGTGATGGTAATGGTGGTGGTGATGACCGCCTCGTCGATGACGGTGGCCACCACGATGATGGTGGTGAGAATTGTGCTGCTGAGGCTGGGGAGATCCATCAGCCACCTCCACCGGGGCTGGTCCCGGTCCGTTCTGAGGAGCACGATTTGCTCGATGGTTGCCTTGGTGGTTTCGACTACCTCCGGGGCCCGCCCCGAAGTGTCTAGAAGAGTTTCCGCGGTCATGCTGTGCGGGTGGCTGATTGTGGGCCGATGATGCGTTGTTTTGCTTATGTAACTGTTGTACTGGTTGATTCTCCGCCGGGATGCTTTCATGCAGTACTTCGTTTGTGACTTTCGATGTCTCACTGTTGGCGCCTTCCGTTTCAATGGCAATAACGTTACCCTCCTCGGCGTCCAGATCGATGATCCCGCCCCTGCTCTTCTGGTGCAAATAGAGCCGACTCATTTGTGCCTGCAACGTTTTGAGCTCATCGGTGACCCGAAACTTGGGCGCATTGATCAACTCACTCGGTGGTCGACATTTGGACAGTGGTTCCACCTCAACCTCGATCGGTTCCCTACAAACCGGACACTGTGCCTGATAGGGTTTGGTTTCCTTCTGTTTCCACACGGGCATTTTGGACAGCTCTTCGTCGTAATTTCGCTTCGAGGCATTCAGATGGCACGCCAGGCAGTGACTGTGCAGATAGTGATAGCACACGGTTTTGGTGAAGGCATCCCCCTCTTGGAAGCCGTACAAACATATGACGCACTGCCCCGAAGGAAGGTTACTCTCCGTCAGGTGCTCCCGAATGATATCTATCAGATCGAAAACCACCGGTTGACCCACCGATTCGTCCAATTTCTGGCGCACTGCCGATTCAATATTGTTGATGATGTGGTCATCGAGACCACGTGGATTTTTTAATCTAATAGTCGGTTTCACGTCTGGGTATGCGGGTCCTGGGAGGACCTGTAACGTAATGCACACGTACTGGCTGTCCACTTCTTCGCCGACTGTGGGGAACACCGTCGTTTCGATCATTTCCGGTATACCACTGCTGTTCCGGGTAATCTTGACGTCGTCCATCAGGATCGCTTCCAGCGATTCGACCTCGTCGATTAACGCATCCATTTGCTTTTTCCTTATCGGTGCGGACGGTCCTCTTGAAGAAAATCACTCTTTGCAACAACCAGACTCAAAATTTTCGCCAAAGCTCGTCCTCGCCTTCAACAGCACTAGAACCTGGCCGTACGGAAAAATCAATTTTCCGCACCTAGTCGTTTTCCACACCTTGTCCTCACCACGCAGACAGTGCTCGTCTTCAGCCGAAGCGCAAGGTGCAAGTGCAAAAAAAGGCTGATGGTAGTCCGATTCTGACGATTCTACCTTCCACAACGACTGACCGGCGGTGCGCGGATCACGGAAGATTTGGGCGAAGCACAATAACGAGACCACTAGTTCTACCGGATCGGGTGGCCACAGGAACTTTTCGGAAGTCGATTCTAACGCGGACACGGCGCGGATGCTGCTCAAACTGATAGCGAAAAACGCAGAATAAACCCAGAAAAACAAACCTTCGCGCACACGAAAAGGAAGCTCTTCCAAAATTTGACAGCGCCAAAAGTGAC
>TR375|c0_g000561_i1
GCACTGCGGGGTGTCCAAACGGGTTGGAGCGGTTCCTTGCCGGAGTCTTTGCTCCGTTCGGCTAGTTCTGCCTTGGTGAGTATCTCGGTCGAGCGGTTGTGTGGTGACCAGACGCCTGATCCGGGAGCCCGAGCTTTGAATTTGGGCGCGATCTTGAACGGCTGCTGCTGCGATTCCTGACCCATTTTCTTGTTTTCTCCTCGGCGGCTGCCACACGAATTCACGATTTTTTCTTCACTTCCACGGCTTTATGCTTCTCGGCTTTTTTTCGATTCACTACACTGACTGCTAGAGCACTGTGAATGGTTGCGCTTTGCACGTTCTTTCGTAGAATCGTAGCACTGCTAGCTTTCTGACGGTTTCTTCCGCTGCGGTACCATTAGTGCTGCCAACAGACGACGATCTGGTAGCACTGCTAGGTTTGCAGTGGCCATTAGTAGAGCTGCTACCATTCGTAGT
>TR376|c0_g000562_i1
GCACTGCGGGGTGTCCAAACGGGTTGGAGCGGTTCCTTGCCGGAGTCTTTGCTCCGTTCGGCTAGTTCTGCCTTGGTGAGTATCTCGGTCGAGCGGTTGTGTGGTGACCAGACGCCCCTAGAAAACAAGAAATCTTTGGCAAGCACTAGCGCTCGGTCTATCTCATGCAGCAGGTCAGCTTCGGAGAAACTTCTCCGATTATTGCCGTTGTAGTTGTGGCCGTTAGCGTCGTTGTTGTTATTCAGATTATGCTTATTAACACCAAAAGCGCTGTCACCAGCATTGGCCAGTGTGTTACACGCAGGGTTACTATTCATCACGTCACTGTCACGATCACCCAAAAGTGCACACTCATTGGAATAGCTACCGATGCGACGCTGACTATCCACAGTTTGCTGCACCGATCCACCACCAACTTTAGTAGCCGAAGACAAACTGGACACACTGCCACCAGCTCCACCACCACCACCACCGTTCTTCACCGGAACCGGCACCACTGGCTTCCGACCGTCACAACTAGCACTACGCTGGAGCCTACGTTCAAACTCTTGACACTTGGCACTAACGGACACCGGTGCAGGTGGTTCTTCTTCTCCACCGGCGCCATTTTGCATAGAGATATTCTCCACCGAAGAACTGGCAGCACTTCTAATGGCCGCCTTATAACTGTCCTGCCGCAGCAGTTCACGCTGTTTTTGCTGATGCACTTCGATAAGAGCACTCACTTTAACGGTTTCTTCCGCTGCGGTACCATTAGTGCTGCCAACAGACGACGATCTGGTAGCACTGCTAGGTTTGCAGTGGCCATTAGTAGAGCTGCTACCATTCGTAGTTGGTGGTGCATGTTGGAAGCTTTTCGCTTGATTTATACCGAGACGCGACCGTTGGTTCTGTTGATGCTGCTGCTGCTGTTGCAGATGACTTTGAGCAGCATTGCTTTCGGCGGTTGCCTTGACCACCGGTTTCTGCTCCTCTTGTTTCTCCTGTTGTTGTTGCTGCTGCTGCGCTTTCCGAATCTCAGCAAACTGGGCAAATTCCGCTTCGATGTGTTTCGGAACCGGCTTCCGACCGGCAACCGGTGTGGCCGGGGCACTTGCAGTGCCGTTGCCTTCTTCGCAGTCGCCATCGCCGGTGGCGGGGAAGGTAAACTTCCGGCGGCGATCTTTCACCTTCCGAAGGTATTCGTCTTCGGTGGGTGGATCTTCCGGTGGGGTTTTAGGAGGGGCGGGGAGAGGGATGGGCTGGGACTGGGGGACGGGATCGTTCGTAGAGGTTTTGGAGAGTTGTATGACTTTGTGCAAGCGGCGCGCTTCGCGCTCCTCCATCTTTTGCTGCCATTCGTTGTAGAGCTGATCGTTGGAAGAGGATTTGGCAACACTGGAGGTGGAAGAGGAGGGCGTTTGGGGCGCAACAGGTGGCGGCGGTTTACTGCGCGGCGGAGGAGGCCGCTCCACTGCAAAGTCGTTCTGTTTAGAAACATAGTAGGTCAGGTTTTCGGAATGAGGGGGAGGCAGGGTTGAGATGGGCATGATGCTGATTTTATCTAGTTCCTCCTCAAATCGAGCCGCTTCGAGTTCGAGCTTGCGAAACTCTTCCTGCAGCTCGGCGTCCTTGATGCGGCTAATTTCGTTGCGTAGATCGTGCACCAGGGCGGCTTTCTGTTCTGGCGAGGGTTCTTTGGGATGCGATTCGGATTGATGGCGGCTTCCTTGACGTCGTAAAATCACCTCACCCGTAGAAGTGTGGGTAGTAGCAGCAGCAGTAGCAGTGGTCACAGTTTCTTCCCTTAGCACGCGATGATCTTGAACGATTTCATAATTCAGCTGGTCGCTTTTCACCGTGCGTTCTATTTTTGTTTTCACCGCTGGTAAATTTTGCTGCGGCTTTTCGTCGCCGAAAGTGGGACGATTTTCCACACTGGCTTCCGCCGCTGGCGGCTGCGAATCTTGTAGGAACTTCAACAGAACACTCGAATCACTATCGCCATCGGTGGCGGTTTCTTCCACTACTGCATCGACACTATCTTGCGCACTATTCTGATCAACATTTGCAGAATCAGCTTCACCAGTATCACTGCCACTATGAATTTGAGCATTTTCGCCGCACGCCACCGCAGTTGAGCCGCCGCTAATGTCGTCCTGACCTAAATTAGTCACTTCGTCGCTAGTTGGCGACGGTGGCGGTGGCGGAGGCCGCTTCGGTGCAACCGTCCTAGTAGGCGCTGCATTGACGGCTGGTGGCGGTGGAGGCCGCTTCGGAGCAACAGCGGCTGGCGGCGGCGGCAACGGGATTGGCGGCGGCGGTTTTGGCACTTGCTCACGTTCTTCGGTCATTTCGATTGTTTTGGGTTCAACCCCACCGGAATCCTCGATCACCTCCACCGGATGACGACGATCTTCACCACTGCTACTGCTGCTGGGTCGGCTTAGATGAGTCACAACACAATCACAATCGATCACGATCGGTTCGTCTTCGGTGCACTCTTTCACCTCAATGACATTCCGATGCTGCTGCGTCACGACGCCAGCACGATCAACATCCGCGGGCAGACTAGACTTCGATCCACGTCGATCGTCTTCGCAGTCCCGGTCCGACTCGGTGCGATCATTTTCGTGAAACTCACCGTCATCGTCATCATCATTATCATCAGCGTCATCACGCTGCGTAGCTGCGTGCGTCTGCGTGAAAATTTCGCTTGTTTTGCTCTCACGATTGTCGGCGACTGCGGCATCGGCGTCGGCGTCGTCGCCGTGATCGTACCGGTTGTTGTCTTCCTCGCTGTACACTTGTTCCTCTTCTCTGTCTGCACCACCAACGGCAAGTTCAGTCGTTGCACTCGATTCTAAATCGATTTCATTGTCATTATCATCTCGATTCGGCGGCGGCGACGGAGCTGACGTCACTTTGCGGAACTCATTAGCGCCATCGCGGACACCGCTCATGTCAATCGTACCGTCGTTGTTGTTTATCTTATCTGGATCACGCTCAGGTTCGATGACGTCACTTGGGTACGATTCGGCGGCTTCTTCAAGGTCATCGATTTCGGTTAGGTCCGCCAAACTGCTCGAATTCGAGCCCAGATCGATGACCTCCACTTCGAGGATTTCCTCGGGAACGACTTCCGTTGTGCAGACGCTGCGGTATTCTTCCGGTGCGGATTCGGCGATCTTGGCGTCCACCAGGACGCAGGTTGTCTGTTCCTGTTTCGGTTGAAGCAGGCTTTTCAGTAGATTCCGGGACTTAGCCTTCTTGAAGCGTGCCTTCGGTCGTGGAAAGCAGAGATCCGGTTTCGGTGGCGGTGGCCGGTTCTCGGAATCGCTGATGTCGCTGCTCTCCTCAGTTATGACATCCAGTGGCCTAAGCAGATGTGAACTGCTGCTGGGGCTAGGGCTGTGCTGTTTGTCCAGAGCGATGTCGTAGACTCGTGACGACTCACCGCGGTAGTCCGGGGGAAGTTCAACTATCGAAACCGAGGGAAGCCCTCTGGAGGTGGATGGCTGTTCCGGGATGGTGGGTGGCGACTCAACGCGGTATTCCTCTTCGATCTTGTCCATGGTTCTGGTGGGACTGGCTATCTCTGCGGTCACTTCATAATCGTCGTCGTCGTCGTCGCTCTTGGTTCGGCTACTGACGCACGAGGTGCACTTCATCGCGATGTCTCCAATCGAAGATTTCCGTTTTTATCAATGTGTAAATCGTCTCTGACAGCGTTCCGTCGTC
>TR380|c0_g000566_i1
AACACCTCCAGTGTTTAAATTTTTCAACGGTATGTTTTAATATTTTTGGTCTGTCACACGTGGTGATCATGTCGGTTGAGCTTTTTTTCTGGTTTGCTGAAACATTTTCACTCCTGGAATTAAGATTGAAGAACGAAGCCCTGCAATTGGGATAGCACGTCGTTTTTGGGATGAAGAAGATCAGAGGAACAGCTTCAGATGCTCCGGTGATGTTATTTTGCTTCGAGTCCATTCGTCTATTTTGTTGGCTGATTCATCTGTCAGGTCACTTTTCCATCCATCTATCTCTCCTTTCCGTATGAATTTTCTATTCGCTTCTTCTTTCTCGTGCAATCGATTTGAAAATGTTAACAATTTATTTATCACTTGATCATAATTTACCGATGGATTCTTCTTCATTGAATCAAAGGAAAGATGTTTACACAGTTCCTCAATTTGTTCATCTGTGTACGTTTTGTTGAAGAAGGCGCATACTTTAAGGACGTTGCTTTTGAGATCCTTCTTCATGTCTTCGTAATTGATCACCAAAATATTATCCAAGCCCTGTAATGCTTTGAATTCAAGAATATGTTCGTGGTATGGTGAGAACAAAACCCGATCGTTGATGAAAGACTTGACAAATTGCTCTATACTGCCACGATAGTCTGTCAAAGTTTGGTAATGATGATAGAAAGAAACTGACACGGGTTTGGCTTTGCGGTATACGTAGACAAGCTTCGGCTTGGCGGTCCAAAATTGATCGGGCATTAGCGCTACTGGCAGGTGTGTTTTGATGAATCTGGGCGATTCCATTTCTTCTACTATTTTCACACTATCGCTGCCTCCCGGTATAACACTGCCTATCTCCAAGAAAGGGAAACGATCGTCAAGTGTTATACTGCGAGCCCTTTCGTAGTTCAGGTCGTTACAAATGAGCCACATCATTTCCTGGGTCCACGTTGTTCCACTTTTCGGATAGGAGGCAATCCACACATCATCCGGCCGAACCGGTAAATCTTTGATCCGTTGAGCCATGGTCGCATACTGTTTGGGCAAAAAGCATGGCAATGGTTCCCAGTCCTTGGCTTGGCATGGCACCGACGAATAATCAGTTGGTTTCACCCAAAAACAATCCGGATCGTTGAGTTCTTCTCTGGTAGCCAGATATTCAGGATCGGTTACATCAGTATACTCCATTGTGAGTGATTACTAGCAATGACGATGTTTTACTGAAGATTGAGAATCTACCGGAGCAAAATATAATGGTCCACACCTTTTCTGAAAGGCTTAGATTGTTGCTATCT
>TR381|c0_g000567_i1
ACACGACGCTCTTCCGATCTTTTAGGTTTTTTTTTTCATAACAATCTCCATGATGTTGCTTGGATTTATTCGCCTGCTTTTCAATAAAATTTATCAATAATAAAAATGACAAAAACAATTTAATTATCTATATGTTTTAGCAGTTCTTGTTTCTTTTATCTTTTATAGTTGTTGCTGTTTTCATTTGTTCTTCTTGTTTGCTTTTGACGCTCTTTCATTCATCGATTCAATTATGGCAAATGAGTTTATAAACAATGCTTTTTCGTTTTAGCACTTTTACTACCTCGTTCTCGTTCAACTTGCTTGCTTTTACTTTTAGGAACTTTCACATTACATTTGATGCGGGGAATAGTTTTCGTTACGCTCTCTCAATAAATTGTATATAAAATAGATTTAGATTTGATTTTTTGAAAACGCGAGTGGAAGTAAAATAGAAACTTCATTTGTTTTAGGAATGTTTGGAAATTGGAAAATTTTGGAAAATAAAACGAAATATAAAATGGCGCCAGCGCTACTAACTAATGGAAATTTTGGGAATGTACGAAATCACTGGAAAAGTAGATTAAAATTAACTCCTGAGGAATTCAGACACAACTAAAGGTAAAACGCTAAAAAAACTGGCGGTACGCGATACTCATTAGTGTAGAAGTGTAGTACAGTTATAACAGAAGACTTTTGCTGCGTGTGGAATCACTGGGATACTGGGATACTACAGACCGTTGCGAGGTTGCTCCTACTCTGCTACTCTAACCAAAGTTGCCGAAAAAGTTGGAACACTCGAGCACTCGAGTGTCCGGGGCTGACCCCTAGAGCGGGAAGTCGTTCTCGCGCGGCTGGAAGTCGCGGCGGCTCACGTCCATGCTGGAGTCCGAATCCTCGCTGCCGCTGGTGAACGAGTGGGCGATCTGGGCCGCCGCTAGCTGTGCCTTGGCCGAGCGCTTGTTACTCTCCTCCTTGAAGCAGTGGTTCTTCTGGTGGCGGATCAGCTCGTAGTACCGCTGGAACACCAGGTTGCACTTCTTGCAGGTGTAGTTGATGTTGATGCCCTTCTTGTCGTCCGTCTCGAAGGTCGGGTTCGGCTGGTTCTCGTAGATCTTCCGTTGCTTTTGGCGGGCGTTCTGGAACCACACGACGATGACCCTCGGCGAGAGCATCAACAGCTTGCTCAGATACTCCAGGTCGCTGTCCTTCGGGTAGGAGTTGTTCTCGAAGAACTCCTGCAGCACCTTGATCTGGTAGTCGGTGAACCGGGTCCGGTTGGCACGCTTCCCATTGGAGCAGGTGATGGCCGCCTGGTTCTGGGACAACTGCTGCTGCGAGAGCATTCCGCCGGCCATTGACGAAGGTGGGGACAGAACTGGGCTATCGATGGGACTGGTGTTCTTCATTTCCTCCATCAGGATGGGTTGGCCGAGAGGGGGCCGCGGATCGGACATGTGCTTTTTGAGGGAGATCGCGCTGGGAGGACGCATCGGGAGGGGACTGGAGTTGGTGGAGTCGATCTGGAGATCGGCCGGAACGGGGGATGCGTTGCAGGATTCGGATTTGATCTTTTTCTTCTTATTTGGGGTTACCTCTGGGGCTTGGGCGAAAAAATTGGCTACATTGGCCTGAAGTTGGGCGGCTTGCTCGTGCTGGGTCTGAAAGTCTGGGGTCCCAAAAGGGTCAGGAAAAAGCTGTTTACTGAGCTGAAGGTTTCCCATCTCCTGACTGGCCTGATGCTTGGACAGGGACTCCATCAAGGACTTGGAAAAACTCTGCTTGATCTCGTTCATCTTGGTGTCGGTGGAGTTCTGCGAGGTGTCCTGGGAGTCGTTGGACTGGAGATCGGTTACCTTGGTCTCGCCTGTGCGTTCGTACTCCTCGACGTTGAGCTTGGTCGACGGAGGAATGCTGAAGTTGTACGGACTGTCTTTGGAGCGTTGACGTTCCTTGAACAGAGTGTTGCGGAACCAGTGCTTGACGACCTTGGGAGGAAGGTTAGCCTTCAGGGACATCTCCTGGATGCTCTCTTCACTGGGCGAGTTGTTGATGTCGAAGTGCGAGCGGAGGATGCGTAGCTGATCGTCTGTGATGCGAGTTCGGGCACGCTTCTGCGTGCAGGGTTGTTGCTGGGGAGGTTGAGGAGGAAGCTTGGATTCTAGCTGGTGCTGCATAAGATTCAGTTCGAGTGGAGATTTTCCGTTGAGATTGGGCGGTAGTACGACGGGTGGCAACTTAGTCTTATCCACTGGGATGACCTTTTCGAGGTCGGTCTTGGCGTTGATTTCTGGAACTTTTGGTGGAACTGCTCCGAAGTTCAGCTGTGGTGCGAGGTTCAAGTAGCTGAGGGACATCAGGTGATGGAAATGCATAAAGTTCAGTACGTTTAGGGCGTTTGGACCGAGTTTGTTGTTAGGATCGGTTGCGAACTGTAGTAGCGAGGCGTTCTTCAAGAAGTTCGGATCCATTAGGTTGGCGGTCGGATCCAGAGGGAAGGGAGTTTTTCCCAAGAGAGCGTCCGGCGTAAGGTCGAACCCTGGAAGCGTGTTATTCACCTTGGCGAGTTCATTGAGGGCTTGCTGTTGGAAGCTTTCGTTGAAGTTCTCCGGCGGCGGTGCGTTGTTCTCCATGATTTTCTTCTTGATGGCGGAACATTCGGGACTTAGCTCTAGGTGATTCTCGAGCGTAGCCTTGTTAGGGAACAATTGGAAACAGCATTCGCACAGAACGATCTCTGGTTTGTCGATTGCAGCGGCAGCAGCAGCTCCCAAACCGAAAGCTCCGAGCATAGGATTCAGCATAGGAGGTTGCTGAGGAATTTGCGGAGGCTGTGGTAGTTCCTGCTGTTGAAGGTGTTGCTGTTGAAGTTGCTGCTGCTGCCGCTGCTGTTCAGCCGGAGACTTGATCTTCCGTAGCGGTACATCGTCGATGAAGTTCGGTGACTCGTGACTTTCCGGGATGGTTTGGATCAATGGAAAATCGGACTTCTTCTTGTCAGTGACCTGTAACTGTCCAAACATGCTTCTCTCCTGCAGCCTACAAGCCCTGGTCTGATGAAGTACGCTTCGCATGTGAATGTCCAGCGTACTTCCTTGAGTGTACGCTACATTACAGATGTCACACTTGAACTTCTTCCGGGCAGTCTCCTTCTCCTCGATATCCTTTCGTTTTTCTCCAACATCCCCAAGCAACGGCAATCCGAAAGCCTTGAAATCTGGTTGCAGCCCACTCATCATATCCTTCCCACCTCCCATGTCACCCCCATCTCCTCCGCCATCGCCCATCGCAAACGGAAACTGTTGTTGCTTCTCCGTCTTGAACTTCTTCAACTTGTTCAAGTGCGATACGCTGTTGTAGTGCACCAACAGTATGTTCTTCTGCGTGAAACTCTCCATGCAGATCGTACACTTGAACGGCCTGTTAGGGTTGGTGAACTTCTCCGACTTGATGTCGTAGAACAGTTGTTGCTTGTTCACCATTCCTGCCAACCCTTCCCCGCCCGATTTATCCTTCTCCTTGGGCATGTGGAACACCGTAGTTACGTGCCGTTCAAGAGCCGCTGCATCCATAAAGCTGAACTTACAGTCGTTGCAAGTGAACTTCAACCCGCCTCCATCCGACCCGTCCAAACTCTTCTCGTAGTACAAACTGCTCTTGCTGCTCATCGATTTTTCACTCAGCCGATCCTCATCGGCGCTATCCCGCGTCTGACTGCGATCCGACTTCGGACTCATCCCGTTCTTGTGGTTCATCATCTTCCTCTTCAGATCCTTGAAGAACAGGATCGATGCCGACTCCGGCTGCTGGCCATCCGCCCCCTTCTGCGCTGCTGACTCTTGCGGATGCTTCTCCGCAATATGCCCGGTCAGCGAGTTGATGTTCTTGAAGTGGGCGTCGCAGTAGAAGCACTTTGTCGACTCCCGCAGCGAGTGGTAGAACAGATGTCTGTTCAACTTCTCGTGCGTCTTGAACGCAAACGGACACAACTTGCAGCGATACTTGTACGTGTGGTTCTCCGAGATCAAAAAGTTCAGATGGTTCGCTTTGAAGTGCTGATGCAGATCGGACAGATTGTCGAATGCGTCCTTGCAGTCGTTCAAGAAGCATGCGAGATCCTCCGAGTCGGCATTCCGTTTGAAATGATTGCTTTCGTTGCAGTGTATTTTCAGGTCTACCATAGAGTCGAAGCAGACCTTACAGAAGGAACACTTTATCTCCGGCGAGGGAGAGGTTTCCTTCTTGGGCGACTTGTCCGGACTGCCGAGTTGCTGCTGTTGTTTGGTGGTCTTAAGAAATTGCGAGGTATCAACCAACTTCAGCAGTCTGTTCAAGCCTTCCATCTTGATGTTGTGAACGCGAATCACGTGCGTTTCCACGTTCACCTGATCCAGGAACGTCTCCGGACACAACGGACAGGAAACCGTCTGGATCGAATTCTTCTCCACCTTCTCCCCATCATCCTTCCCTCCGCCCATGAAGTTCTCCAACATCTCCGCCAAATTGCCGTGCTTCAGATCGTTGCAGTTCTCTTTCATGCCGAACGTGTCGTTCATGAAAGTGACCTTCTCGATCAGTCGCAGGTTCTGGGCGCTTCTGGCCTCCGTCAACGTGCGCAGGTAGTCGAACGGTTTCTTCTGCATCGCCGATGGCACATTCAAGTTGGGATAGTCTTGTGCGAGCAGCTCGTTGCCCACGTTGTGGTTCTGCAGCAGGTGCTGCATGACGTTGATCTTCTTGGAGGAGAAGTTGTTGCACACGCTGCACACCAGACAGCGGTCCTTGCAGGTGCCCTCGGAGGACGCTTCGGATGAACCGCTGCCGTTTCCATTGCTACCGGCAGCGCCTCCTCCGGCGCCTCCCTTACCGTTGCAGTTCTCGCCGTTCCAGGGTTTCTTCTCCTGGAGGATGCTGCACAGGGCGTTGACCGTGTTGGCACCGTTGTTGTCCCCGGTAGCCGCCGAGGCCGAGTCCATTGCATCTTGCGAGTCGGCGCCCTTCGGGGTCAACTTGAAGATGTTCCGCAAGCCTAGCAGGTTGATGTTCTGCTCCACTTTGCACGACTTCTTCAAATGGTGTATCATGTAGTAGATGTGATCGGTCTTGAACCCGCACGGTACGCACGTCAGCATCAACTGTCCGCCGCGGAGCAACAGGGCGGCACTTCCCGGACGACCATCTTCACCCTTAACGCTCTGCTGCAGGTTCAACGGACTGAGCGAACCGCCGCCACCACCGGACGCAGCATTCTTCTCGCTGGAGATGAGCAGCAAGTAGTCGAAACAGATCCGCCGGAAAATGTGCTTCTCCGACAGGCTGTGGATGCCGATCTTCTCCAGCGAAGTGGTGTAGTAGTTGCAGCAGTTGCACTTGATCTGCACGTTGTCCGGGTGCGGCTGGGTGCCCTCGCAGTCCCCGTTGAACTCCCGCTCGACCAGTTCCGTCTTCGGTTCCAGCAGCAGCGTCAGGGGAGAACGCGAAATTTCACCAATGCTAGGCATCTCTTCGTACGGAAATTTCGTTTCCTCCGGCAGGGGGAAGATCATCGCGAGTTTCTTGAACAGTTCGGGGCCGCAGAAGTGTTTGAGCTTGCCGATGGCCTTGTCCCGTCCTTCGAGCAGATGAATCATCAGATCAAGTCGTTTGAGGTGGGCTTCCGTCTTGAGATGGCGTTCGAGGTCGTGTTTGTCCGCGGTTGGCGAACGGAAGCCGCACAGGAGACACTCGCAGCTGGCCGCCGCGATCACTATACTATCCATTGCGATGTTGGAGGTGAGACGGTCCTTGATCACGTGCTTCTTCAGCTCTTCCAGGTTGTTGGTGTCGAAGTCCGAGCAGATCAGGCAGGTGTAGTAAGTCGATGGGTCCAGCGTGAGTCTGATCGGAGGTTCGAAGTGGAGCGGGTTCTTGTCTTCGTCCAGCTGTTGCTGGAAGTCGAGCGGGCCGGATGCGTTGCGGTCGGGTTCACTGCCAGCGGAGAAGGGCGATGGGTTGTTCAGGAAGATGGATTCGGGGGTCGGGGTGCTGTTGGCGGTGCTGACAGGGGTCGGGTCGATGGGTGCGAAGGGGGACGTTGGAATGGACAGGGACTTGAGGGAGCTGTTGGTGTAGTCTTCAACGCGGTTCAGCGGGTTGTCTTCCTTGAGGGCGTTGAGGTTCAGGGCGCTCAGATAGTCGAGGCCTTCCGGCGAAGACATGGTTTGAAGGTTCTTCAGTTGACTGTAGCTCGATTGCAGAGAATTCAGATTGCTGATATGTTTTTCGCTAGTCATATGAATTCTGAGGTTTCGAGCTATGTTGGTGTCGTAGTTGCAGATGTCGCACTTGAAGAAGGACTTCGGCCGGTTGGCATCGTAGTTGGTGTGTTGAGTTTCCTTGACCTGTTGCTGGGTGAGCTTCGTGGAGAGGGATAGTGGCGAGGTGGCTTGCATGTATTGGTTGCGAGACGTGTTAACCTTCTCGGTTGGTTGAAGAGTTGCAAGATTCAAGAAGTTCTGATTACCCTTGTTCATCATCCCGTTCAGATCTTGCATGTTATTCAGATGTTTGTCGCTTTGCATATGAATAGACAGGTTACCCTTCGTAGTGGTGGAATAGTTACAGATGTCGCAACGATACGGCTTGTAGCCGCAGGTGTAGGATTCGCCCCGTGCCAGACGCGGATGTTGTTGGCCAGCCAGGCAGTAACTGCAGGCTGTCTCTCCGTCTGGATGCTTCTCCCGCATGTGAATTTCCAGCGTTTCCTGGTACTTGTAGTGCCAGTTGCACTGGGGACATTTGAGCGTTTTGCAGGAATTCCTCGTTGAGATATTTGGTGCAAAGGAATTGCCGCGGAACGCTCCTGTCGGTTCAGTCTCCAATTTCTTAACGCTTATCTGGTGCTCGGGCTTGAGTTCTTCTTTGAGCGTGTCCAACCCCTCCGGTCGGAAGTTGTTGGCAGCCATCAACTGCTTGTAAAGATCCATTGCATTGTACTTTTTGGCCAGGTGAAAATCGCTAGCTCCATCAACGGCCGTTCCAGCGGCTGCGGCCTTTGCTGCCGCCGCCGCCAGTGGATTCGAGTTCATCAACTCCAGGAACTTGTTCTGCTTGCTGTACAGATTCTCCGCAGCCGACAGCATTTTTTGCTGAGTCAGAAAATCTGCCAACGCTTTACCGCTGGCTGCGTTCTTTTCTTCTTGCGCCGCAGCCGCGGCTGCAGCTGCTGCTGCGACCGCTACGCTTTCGTTCATGACGTTGTTGTACTTTTCGGCGGCTAGCTTCCAACTGGCCTGCAGCTTGTTGTCCATGTCGTAGAGCATACTGCTGGGGGCGAGTTTCGGGAAGCCACCGTCGAAGTTGATGGGACCGGGGCTTTTGTCCGGCGTTAGTAATTGAGGCGATAGCTGTTGGTGCTGCAGTTGCGTCGCCTGTTGTTGCTGTTGAAGTGACTGCTGTAGTTGTTGTTGTTGCTGCTGAGGGGATGGTTGTTGACTTCCT
>TR383|c0_g000571_i1
CCGTACCTGGCACTTGATTTGTATGGCATTGAAAAAAAATATGACCTGCATGAATGAAGTGGTCCGAGTAATTTACATAGCAAATCACCTTATTTGAATGCAACACACAAAAAACAAGGAGTTTTCACATAAATGTAAGGAATAAAACGTTTGAGAAACCATGTTTGTCCAAGAATTTTGAAAAGTTCTGTATAACCATGAAAAGAATCTTAAATTACATTGAGTATGTTGATACCTTTAATATAAATTGTGTACATTTAGCTCTTAAGGGAATTTGAAACGATGTGGGCTGGTATCCCACACCGCACTTTTTGCATCTCAGAACTACAACAAATTCATAGACAAGACTTAGTGTGTTTCTTAACCCAGCGATTCAAATGTACCTACATGTATTTTTATCATTTACCATCAGACTTAGCCTCATCCCGCTCTTCTAGTGGTTCGTGTAACACATCCGAGAGCTCCATCCAGTCGAGTGCCTTTTCGAACGCGTCATTCTTCGAGGGAATTTTATCGTAATTCCAATAGGTGAACTCCTTGAAGGCCCCAGCGAAGGTCATAGTCCGCTCCTCATCCGCCGACAGTGGTTTCTTTGTTTCCTGAAACATCACACCACTGTACGCCGGTGGCAAGGTGAATCGTTTTCCCCGTAACGGAAACCCACGAAGAGCATTCACGAGAGTTTTGTCTTCCAATTCTTCCGTGTACGACTCGAAATACTGTTCCACTTTGGCGGGACCATCGCCACGGATTGTCGCTGGAATGTAGTGCAGTTTGGCCGGGTCTTGAAGGCTTGCTTTTACGTCCGCCGACTTGAAATTTAAATTGATGGCCATATTCAGAAGCAGATACGAAAACTTTCGGGATTGATTCAATGTGGTCCAAGTTTTGGTAGATCTCTAACAACACAACAAAATTCGCGCGCTAACGGGATAACCGATTCTTCATTACACCAACAAAATTAGCCATGAAAATGTTTGACACTTCT
>TR386|c0_g000575_i1
TACAGATTTCTTTATTATTCGTCCACTATTTTCACTTGATTATTTTCCCACTTTGTTGTGCATTAATTTATTCAAATATGATTACTGTTTGTTCTTGTTTTCTTTCTTGTTTTTCTTTTTTCCACTAGCAGTTCTGTTTTAAAACGATTCTCTTCCTATCGTACGCTATTCGAGTGCACAATCTCGGAAATTGTGTGTCTCCTGTTTGATGGCTCCAGAGCTAATGAACTTTAATTTTCCTGGACCGCAACTATTCTGCTCCAATACCATTACTCAGCTGATTTATAGACACAATTAATTTACAATGTCTCTGCTTTGCGATTAAATTCTGATTGATGATTTCTTTTTTTTTTTTATTTGGAGAAGGAGACATAAACAACTGCTTCTCGGATTATCTACAAAGATGTGTCCCTAGTTACGGCTATTTTTGTCCAATAAAACAAAATGTTTGGTGAAAACAAGGTTTCATTAGCAACAAATAGAAAAAAAGTAGGAAACAGAAAATATGGAACGACAGTTAAAAGTTAACACGTTAAATCTTTCGATTTCCGGATCAAAACATAGTTTGAATCCGTGAGGTTTTAAACAGGCTTTTGTAAAGCGCACTGCATACCCCTAATCAAAAATTAAAAAAAAAGTTCGAAGCTTTGTCCATTAAATGATTGATTGAAAACGAAAATTTTGAACTTCCAGGAAAACTAACAAAATAAACATTTGAACTATCAGCGCATTTTTTGTATTCAAGTTAGTGTTATTTTTTTCTGAATGTATGACCTTTAACTTTTCATGTTCACTTGAATGTATGCTTGTTTACGTATTGCAATTTTCCTGTTTCTCAAATTACCGTGTGTTCCAATGCTCTGAATATCTCCAGCTCCGGTTTCCATGACTTATGCTCTCCTTGATTTGCATTTCCAGTTTTGTAATATAAAATTCACATTCCTAGCTATTTCGGTTAAATTTTATGTTTATTTAAACAATTTGATTGTTTTTACTCGTTTTATTTTCCCACCGGCTGCGCTTTCCCTACATCGAAGGAGCCATCGGCGAAACGTGCGACAGCCGCCGTCCTACACTGAGAAAATAAACGTCGCGTTTCACGAATGCATGATTCACGCGATCCAGAAAAGAACTTCAAAGAAACCCAATTTAGCAGCAAATTTTGATCTTCGGTTTTTAATCTACATTGGTTATAATGTTTCTGTTGCTGATTGATGATAACTTGCAAGGATTGTGGTTCCTTTTGTTTCTTTTCCAGTAAAATTGTTAGCTTTTTACACGTTGTTGAAATTAATGCTTCCTCTATGATTTCTGTACGTTCTAAAAGTGGTGAATAAATATTCGTTTACGTTTTCTTTTAATTCTGTTGTTTCCATTAAATTCGGATATGCGTTTTGCGCGGTTTGTCTTCGCTTTCTGAGATGTTCAAAACAAGCAAAGTTTGCGTTCGATTTGTGCTGAGCCTTCACAACTGAGAGAAAATAATATTTACAAAAGATTTACACCGCCGACCGACAACCTCGATTGGCAGAAGGGAGATTTGACTGCTCCGCTTTCCCATTCTTGTAGAAATGCACTCTGTTCTGTGTTTGGTGTTTTCCCCAACACTGTGTGAGATTTGCTCGGTTCATCTTTACTTGCTGTTTGTTTGTTTTTTAAATATATTTGGTTGGTTTTGAGATCGTTTCTTATGCAAATTTATGAACTTTAACTGTTCCATCATTATCATCGGTTGGCTTCAATGCAGTAATTATATGTGTGAGTGTACATTGTATTGAGTTTCTAAAATCCTGTAATTTTCGCGATTCTTAACTTGATTTGCAGCTAAAACAAAAAGAAGACATGCTAATAAATAATTGCTACGGCTTAATAAAAACTTTGTAGAAGAAAATTTACAGAAAACTTAAAATTTTCGCTACTTTTAATGATTTTATCACTATCTGCTAAATATTTGGCCTTTTTTCCATTACTTGTGTTTGTGAGTGTGGGTGTATGTGTCTGCTTCTCTATGCATATGTATATTGTTTTCACTTTGATGGGAATTTCTCCATATTTGTTTTGAATTATTTACATTCAAGCTACTTCCGGTCGGTTGTTCGTTTTCTAACATTTTGATTCTCCGTTCACGATAAGTTCCCACAAAATTTAAGATATTTTGATTACCTTTTTGCTCTCCTGATGCGGGAAAAACATTGGCACGGTGGTTCGTTTATCGATTTTATCTGACAAAAATATACTATCAAAACGTAAATTCCATTTACATCTTTGTATAGCTGTCTTAATGCACAGGTTTTGTTAGATAAAATCAATAAATGAAACACCGTGGCTTGGGGACTCTTGTTCAGCAGAGGGGGAGACACATATTTATCGCTAGCATTATTTACCTATAAGTACGTTAAAGTTTATCAAATATGCCCTACAATCGCGCTTAGACTCGAAATAGGTAGAAGTAAATGCAATTTGGAGAAAAACTCATCCCTCATACAACTAAAACAGAAAAGTAGAAGGGTTTGTTCGATTCCGTTCGATAATCCTAATGTAAAAATGTGTTTATCCCTCTCTTAAAAGTTACGCTAGTGGCTTAAAATCTACGCTATTTCTTTCACTTTATAATCATCGATATTATATTTAAAACTTGTTTCAACAGTCTTCTTATATTGATAGTTCAAAAGAAGGAAAAAACTTATCCCTATCGGCTCAAGATAAAATATGTACAATGGAACAGAAAACCAAGATTTAAAATATATAAACATTTGTTTACAACTGAGGAAGTTGGATCGCAGTCAGAGAATTATATAGATTTTAGAGCTTATCTTAGGAAAAAAGAAAATAGTACGAGCATCCATTCGCATAAAACAAATTGTATAACAAAGATAAAACAGAAGAGTTCATCGAGACATTCTTCCCATATTTGTTTTAAAATCACATTTTCGTCCATCCGGATCGGACTTTTTCCATGCTTATTTCCCGCATTTTTGTTTGCGCGTTGTTTTGTTTAGCTATTTTCGATTGCACACTGACTGATTTGACAGCTTACCATGGCAGCCGCCGTCGTCTTCGCCGCCGCCTACTCGGATCGGTTCATAACCGGTCCTTTACAACGATTTAATATTCCCACCTTTCGGTTTCCTCCATCAGTTCCGTTTTGACCTGAACCAGATCCTTGTCCTTTTCGGACCCCTCCCCACCGTTTTCACCACCTGCCGTCGATGCCACACTCACCGCCGAATCGTCCTTATCTTCTTCACGAGCCTCCTCTTCCGAGCCTTGCTGCTGCTGCTGTTCATCCATCGACTGCTTGGAATGCGTCGATTTGGCATCGTCCTGTTCGTTATCACTTGCACCGGACGCAGCCGCCGCCACTGCCGCCGCCGCCGCAGCCATCGCGGCCACAAACCGTTGCTGAACCGACTGAACTCCTTCGGATGGCATCATGCAAACGCCGTTCAGCAGGTCACCGTCTTTCTTTTCACCGCCTGGCATTCCCGGGTTTTTGTCGTCCTGCCAGTCCGGATTGACCCACTGCGGAGCGGCCGGTTTCCTCCGGTTTAACCGAGACATTGCACTCATGGCTTGGGCCAGTGACAAACTTGCTGCCGAATGATCGTCACCATCACCTCCCCTCCGCGATCCTCCATCCACGGATTCCGAATCGCTCATGTGACCGCTTTCACCGTCCTCGTCGAACTCTTCTTCGCCTTCCCGTTTGACCGACGATGGCATCGATAGATCCAAGCCGCTCATCTGTTCGCTGACGGCTTTGTTCAGCGCTGCCAAGTCCACGTCTCCGGGGATGAATCCTCGCCCGATTAGGGCCGCTAGATTCGGATTGGCGGCGAAGTACGGCGTGTAGGGCAGCGGGACTCCGCTCAGTCCCATGCGTTCCTTCTGGATTTCCATCAACCGTTGGCTGAGCAGTAATCGGAACTGCACCGGATCGAAGGGCGCTCCGGATTGGTTCTCTCGGGAGGGAATCGGCTCGCTGGGTTGTCCATGGGGGACCTGCTGTTTCAGTCGCATCCGGTGATTGTGGAACCAGTTGGTGATGGTTCGGGTGGAGAGACCAAGTTCCGTCGCCAGGAACTCGATCGTTTGTACGTTCGGGTAGGGATCCAGGGCAAACGCCAGCCGGAGCGCTTCCTTCTGTTCTTCGGAGAAGAGGACGCGCTGTTTTTTGTTCGGGGGTGCCGCACCGGAACCAACGGATCCCGGTCCGGGCGAATTGGAGTGGTAGAACTCGGAGGTGTCGTTGCTGCTGGTGTCGGAACTGTTGTCTTGCGCTCCGGGCCCGGTCGAACGTCGCCGCTTGCTGGCCTCGCGGCGCTCGTTCTTGAGCATCTGTAACCGTTCGACGTTGTTGGAGTCACTTAGCCACAGCTGCATCCGGATGAAGGGCTCCCGGCCCTTGATGCTGAGCATGTGCCACGGTTTTGGTTTCGAAAGCAGTTCAGAGACGGAGCCTTGCGAGAGACCGAGAACGGCTTCGCCAAAGATCTTCTGGCCGATGTTGTTCGCGAGCAGGGCTTCCTTGATCTTGGTGGTGATCGTTTGGGTGTCCAGGTCCTGCGTCAGGGCAGCCATCTCGTACACGGTGGGTGAGATGTGCTGGTGGAGGGCGCCCCGCATGGAATTGACACCGGGTGGCGGTCCGGGTTGTTGGTGACTGGCCGGGGTGGACGTTTGTTGCGGCGAGTGGACGCCGAGCATGATTGGGGGCTTCTTGTCCAGGCCGCTGACGAGCGGGCCGCCGGAGGTTTGAAGAGGAATGGCATGTTGCGGTGGAATGCCGGGAGGTGTCAGCAGCATCGTTTGAGGGGACGGCTGCTGTCGCTGTTGGTTGGCTTGTTGTTGGAGGGACTGTGGTTGAGGTGGGATGGGGGATGGCTGGGAGGAGGGTGGTTGCTGTTGTTGTTGTTGGCGGGCGGCAGCTTCTTGTTGAGCGTGATGTTGGGCGGCTGCCGCTGCTGCTGCCATCTGTTGTTGGTGGAGTTGCTGTTGGTGGTGCTGGAGTTGCTGAGCTTGCGACGTCGGTGGCATCTGTTGCATTTGGGACATTTGCAGTTGGAGGAGCGTCTTTTGGTCTTGCTGGAGCTTGTTGATGGAGTCGCTTAGCATTTTGGGCAGAGGAGGCATCTGTTTGACCATCATGCCGGGGATTTGAGGAGAACCGCTGTAGTTGCCGGTTCGCATGAGCTTCTCCGGAGCGATCTTGTACTGACTGGCGACTAGCTTGTGAACGGCATTGTCGTCTTCCAAGAACATCTTCATGCGGATGAAGGGTTCTCGGCCCTTTTGGGTGAGCATGTGCCAAGGTTTGGGTCGGGCGAGCAGGTCACTGACGGAGCCCTGCGACAGACCGAGTACGGACTCGCCAAAGAGTCGTTGACTGATGGAGTATTGCGAGAGGGATTCCTTGACACGTCGGACAATGTCTTCGGTGTTGAGGTTGTTGTACAGGTCGAACTGCTGTTGTGTGATGGGCGGAAGGATGGCTTTGAGTGGTCGTTGCTGGGACGAGTGATGTGGAGTGACTGGTGGTTGTGTGATGAGGGAGTTTGTGATGGAGGCCATTCGCTGGAGGGGACTGACAGTGACGGACATGTCTTCCGATGGAGGAATCACCGGTGGCAGGATGCTGTTGCTGATGGGACTTGGGGCAGATGAAGCTGTGGTCGTTGGAGTGCAGGTTCCAGGTTCTGGCTTTGGCTTGACTAAGCTGAAGGCGCTGTGCTTCATGGCTTCGTCTACTTCCTTGTTGGCAGCGTCGATCTCGCTTTCCAAGTCTGTCATCGAACCGTTAAGTTTGTTCGACGACTGCTTTTCCTTTGGGAGCGAGAGATCCTGGATCGATCCATTGAGTCCAGCCTGCTGATTTTGCTGCTGTTGTTGCTGTTGCTGGGCAGCGTGCTGCTGAGCTTGCTGCTGTTGAT
>TR395|c0_g000592_i1
GGGTTTTGATCAACCGGTTTATTAACAAACGTGGCGGAAGATTTCGCACTATAGCCAGGGATATGCGAAGCTCGAAGGTCATTTCCGGGGGTTCCTACGGAGAAAGGAGTTCTAAGTCAGACAAAGGCGCATGGATAATCAGTCAAACGTGTACTGTATTACGGGACCTTATTATGAAGGAATTAGAAAGTTATTTCGATGTATCGTAAGTAGATTATAAAAAATATTTTATTTTCTCAGTCAATGAAAGGCTCACAAAGATGACAGGACCAGGTAGATATTAAGATTCGGTTAGATATACCAGATTAGTTGTAGAAATGAGGTAATGGATTATTAAAACATATTTTTAAATCAATAACGATGAATTTAGTTTCGATGTCTTTTCCACTATCTCTCCATTGGTGAATACGACATGATATCAAAATTGTGTACTAGAACTTGATAAGGACAATTTAACAGATGGTCGGCCAAAAACCTAACGATATTTCGAAGGCTTTTTCGTCACCTTGGCAATCTCCGTCGCATTCGGTAGACGGGATAGGTCAATTGGGACCAAAGGAATCCACGACTTGGAACTCTTTCTTATGGGATGGTCGTGGTACAGCTCGCCAAATTTTATGTACCTCTCACCGATTGTAGCGGAACGTGCCTTGCAGTTCTTGCTTATACAAGACCACCAAGTAAGGTGTTTGGTTGTTATCTTCTTACAGAGCCTGTATCCGTGTAGATCGAGTACTTTATTGCCTTTCCCAGCCAACACACGGTCGCATATGATGTTGAATAGGATGCAAAAGTGGAG
>TR406|c0_g000605_i1
TCAAAATAAACGATGACAAAAACAGAACATTCCAGTATAACATACACTTTATTGGGTACATCTAACAATCAAATATGGGAGAATCATATCGTGTTGTGTTGCGAGTGTCAAAATCGTATATATATCTTACGCTATCCTTGAAGAAAAACAGTCTTTTTTTATTGGAATTGAAGCAGGCTGCATCGATCATTCCGGGCACACCATAGTCTTCTATCTCGTCTGAGCGATCGACATCCTTGTTTACCGTATTGTACCTCCAATAGTGATCCTTTTTGAAAGCATATAGGTATTTTTGTTTATCGTACGCTACGTCACCTAAATTCCTGGGCAAACCTGGAAATGCTTCATGGATTTTTCGAGGGTAACCTGTTTGGAGTTGGGCTTTCTTGAATGCCCATACTTGATCACCTTTGAATAAATAGGTTAGACGTCTAATGGTCTCTGCGGCGTCCAGTGTATCAGGACCCCCTGGCCACATCTCGCTAAGTAAAGTCGGCTCAGCTCCTGGCTTTAACTTTGTGTAGCAGTACTTCCCTGCTATTATGACCAATTTGTTTTGATGATACAGCACTGCATCGTACTTGGGCACTTCACAGAAAGTTGGTATTTCGGTTGATTCCAGCCTCTGACGTTTGCCATACTTCAACTGAATTCTCTCAACGTCCGGCTCCGGTACTGCAGAAAATCGTGCCACCGGTATGGGAAACATGAGAGAAGCTTGCGATACGGAGTGCTCAAGCCCGATCGCATGGCCAATTTCATGCATTGCAGTCGTGAA
>TR410|c0_g000611_i1
TATATGCCCAAATTTCAGGTAATGTGGCCCACAAAACCCCCCATGACGAAGAGAACAAACCTGCCAATACCCTTCGTCACCATAAGTTATCTTCCAGGGTTACCCCGAGCAATGGCATTCTCCAGGAACTGTCATACCAGAGCTGCTCGTTCTATTTTTCCGTGCAAACTTCAGGTCAGTTATCGCAATTATATTTCCGCAAAATTTTAACAGACATGCCGAATAAGTTTTAAATTCAAGATTCTAGGCATGCATTTTACAGGATTCCAAACTCGGAGAGGGCTGAGTATAATCAACATGAAGACATAAAGAAACCTGGTTCAGTACTACGTCAAATCTATATTTCTACGCCTCTAAAAAAATAATTTCAGCACATTGTTTTGTGAATATTAGTTCTCCGGGAAATATCATACAATCGTCGCACTTGGATCGTCCAGTTGATCATGCATAAAAGCTATTTTTTCCTCGAAAATAAAAACACTAGTCATTGATTTCGCCGCTGTGCGCGCGCGAGCGCTCGCAGGAAATTTGAGGATGGCTCCCTAGCGCGAATCTCTCAATTCATGATAACTTATAAACTGTTACAATATAACTATGTATGTATACCACATGCACTTCACACCTGTTAAATTCCTCAAATGTTGTTGTGTTTTGCAGTATGCCTTTCTATCGTATGCGCGCGCGCCTGTATGTGTGTGTGTGTTTGTGGGAGGGGTGTTTGTTGCTTTTAAACTTGTCGATATAAAAAACGGTAATAAAAAAATTAATAACAGCATCCATCTTTCACACTTTTAAACTTGTTGATTTTGTTTTTTCTATTAGAGTTTTCGCTTGGCTTTTGGAACGTGACAATTTAGGATTTTACACACCTGCACTGCTACTGCTGCTGCTGCTAAAAACAAAAACCTCGATCAAAACGAGCGGACTAACCCTGCGAAACTGATCGAAACCACTGGGGCCGGTAGTACAGATAGGTTTTCTTGATGTCGGAACTTTTTCACCTTTTTTATTATTTTCTGGTCACAAACGAAAAACACTAGCAGCGCGTCATAAAAGCAAGCCGGGAAAAATTGATTTCTATGTGTGGTTTTGGGGGGTTCTCCTAGTTGTAGATTTTGATCGCCTTCTCCATGTAGTTGAACCTGCTTCGCTTGGTATTTTTGTTGATGTGTTCCAGGCCCAGGTAGGTCCGCGAGTTCACATCTCCCGGATCCGGGCGGAACATCTCCAGGTTGATTACGATCGTCTCGTCATCGATGTAGTCCACGTGTTCGGTGATGATGGCCAGCTTGTACTTTTCCCACTCCTTGTCGGACACGTTGAGCTTCTTCTTGATGCGCTCCTTGAGAGCGGCGAACGTCTCTTGGTGCACCGTCCGGATGAAGAAAGGGATGCCAAAAATGCTACCAATGTCCTTGGTGAAATGCAGTACCGGTACGAGCATCTCGTTCTCCGCCAGGTTGATTTCGTCCTCGGCCACCTCCTCGATTCGGTACATCTTCTGATTGCTAATGGTGGACCGCTGCACAAACGTGTTGTCCGTGTAGTCGTGCAGCTGATCGAGGGGAGTGTCCTTGGATGGCCCGGGCGCTAGTCGGTTCTTGGAGAGTTCCGATATTCTCAGAATCTTCGTACTATTTTCACTGAACTCAATGACCTTGGCCGCCTCCGCCAGCAAACTCTGCACCGTTCCGTTCTTGTTCGGGTACAGAATTAGCTCCTTCTCTTCCTTCAGGTTCGGCATCAGATATAAACAGCGGAATTGTTTCTTGTTTTCCAATTCGTTAATACTAATCGAAAGCTTCTGATAGAACAACTTCCTAACAGTTTTGGCCTTCGTATAGCTAAGGATGTCCTTCAACGTGCCCGTGTAGGTGTACGGAAGAGGCTGTCCGGGAATATCACTAAAATTTTTACACTTGAAAAACTGAATTTCGTACGGATTAACGTTGATTCTCCGGCCGCAGGCCTTAGCTATCTGGTCGTAGTTCGACTCGGATGACAAGTCCAACGTAAAACCGGTGTCGTTCGGGTTCAGCGTGTCCACAAAGACCACTTCAATCCGACAGTACAGATCCTTCAGATATTCTTCGCACGTCGGGAACTCCAGATGCTCCACGCCCGGATTGACCTTCTCGATGATGATGATCGAACCGTTGATCGCCCGCGAAAGTGCCGCATCAATTACATAAGCATCCCTAATTTTCGTAGCCTTGTTGATGTCCGTTACCTCGTACAGCTGGATTTCCGTACCCGGTTCAAAATGCGCTCTCCTAACACACTCCTCCTGGAAGTTGTGATCCGAGAGGAACTGTTTCGCCTTGAAGAACCCATGGCCGCAGTAGTTTAACCGCTTCTCAATCGGATCATACGACTTGAAAAATATCAACAAATCGTTCTCCTCGATCGGGTCCAAATGGTCCGAGTCCGGCGAGCCCATCTCCAAAAATATGGTCCACGAATTCTTCGGATCCTGGTACGCGTGCTTACTGCAGGGTTCGTTTGCATTCTGGTCAATCAGCGTAAACTTGTGTATCCTCAGGTCGTTCTTCGACACGGTCCACATGCGCATCTTGTCCGGGTCCACCTTGAAGGTTTTCGAAAACAGTGTTGCCAGCTCGGCGATGGTGGTCGCCTTGCGTACCTTGAAGCTTCGGTACGTGGCCGTGGCCGGATCGAAGAGGTCCGACTTCTGATAGATTTCCATGTAGTCCTCTAGCAGTACGTTGATGTTCATGTAGCTGGTGGCCTCGGTGCGCTCTGTTCTGCGGCACTGCTGGATGCGTCGCTGCTCGTCCAGGCGCTCCTGCAGTTCTTCCGGAATATCGCTACATTTGACCTCTTCCAGCACCTCGTGAATAACCGACTCCCGCACATAGACCAACATGTACGCGTTGCTGCTGTGCCGTATGTTCAGGTCGTTGTCGTGTCCACCGTAGTTCTGCTCAATGGCCTCGTTCCGGGCGCAACGGGAAACCACATCGTCATCAAACTTGCACCACTTGCCGTCGTTCTTCGGGTTGATGTAGACCACGTAGTGGCCACCGTGATTGTCGCCGGAATGGACCAATACCGCGTGCAGGATGTACGTGGCCGGGGTGTCCTCCGGTTTCTCCAGGAAAGGATCCAGATTGATTTTTTCGTCGAATTCGAACCGATCGTTGAATTTGACCGAGCTATCGGTGATCGGATCGTACTGGAAGCGCATCAGGTGCAGATGCAGGACCGGGGGAAACTTGCTGAACAGGATTCCTTTCTCGGCCTTTTGAAGGCCGTGCTCCCCGGCGTCGTACTTGTTGTCGTCGTCCAGGATTTCCGTGGCGATGTAGTCCTTGAAGGACTCGTTGATGTTCTTCTTGCCCTTGATGTTGAGCTGGATGTCGTAGAATGTCTCCGTTCGTCGGCTGGTGTAGTCCACGTTTTGACACTTGATGTAGGAGATCATTTTGCCCTCGAAGAGCTTGGGGATGGTACCTTCCAGGCTGGTTCCTTTCATTTTATTTTCCAGCTTATCGAGGAGTACGCGCAGGAACTCCTGGACGTCGTGCTGCATGAAGGAATCGAGAGCATCCCAGCCGAAGCTTTTCGTGAGCTTCTTCGTGCCGACGGGTTTGCTTTGAGTTTGGAGGTCGTGAAACACCCGCTGGAGGGCCAGGGCGACGGATTTGCAGTCGTCATCGGCTTCCGTTGGCATTTTGTAGACCGCTTTCCGCAGTTGATTGGTAAAATATAGGGTCTGGAGTAGGGAGTTCATGTAGCAGGTCGCTCCCTGGTTCTTCAAACCCACGTAACCGGTGTGTTTTTTCGAGTCCCAGAAGATGCCACGCGGGGGTTCGGCTGTTACGTGTACTTCCAGAGTAATGGCATCGTTCTGGATGTAACCATTTTCCGGATTGAGGATATCCATCCAATTCATAAAGAATGAGAATCCCCAATCGTTTTCGATCCGACTGAAGGTGTGCCGGATCTTTCGGACAAACGGTTCCCGTCCGGGTATGACCGAGAGCAATCGTAATTCCGCCGATGCGAAGCAACTCCAGTTGGAACTGTCGCTTTCCCCGTTGCACTGCAGGAAAAAGCCAAGCCCCTTGCTGGCCGGTGTCGTTGTTTCACTGTTTCGCTTCATGGCCATGATCTTCCAGGGCAAATTCCGAACATAGTACGGAGGGGACAGAATCGAGTCGTTGAATCTGCTGAGGTTCTCCACCTTGAAGCTGAAAGTGGCTTCCGGTCGCACCTCATCGTCCAGATTGTCCTGGTCGTCCATACTCATCTGCTCCGGTCCGGACGTTCCGCCGCCGCCGCCTCCTCCTCCGCCTCCGTTGGCCGGATTGTATCCCACCGGAGCATTTTTCTGCACGGTCGGCGGATCTACCTCGTTGTCGTCTTGCGTGTCCATTGCTTCGACCGTCTTGTCGTAATCCATAGCGGCGTTTAAGCCCCCGTCCGCCGTTGGAAGAAATCCCAGCTCGAGTCCTTAATGGGGTCCTTAAATCCGTCCGAGAAAAAGCACTTTTCTTCAAACTTCGTCCGCGAGTGCCTCCTCCCTCTTGGATGCACAGCAAAAACTCTTATGACGTTCCTCCGTCTGTGAGCCGTGGAGCTGTCAGAAAACGCGACAGAGCAAAATGGAAGCCTACTTTGCTCTTTGGCTGCTGCTCCTCCTAGCTGTAGATGGGACGTGTTGTTCTTCGTTTCCGTTTTGCGCAATATGCTTCCGATCCGCGCGTTGCACCAGCTTCTTTCACACGTTCCAGGGAACCATTGGCTACCTGGCTAGCGCGGCAGCAGTCCCAATCGGGGGCACAACGAGAAAAATTACACAAATTAATGCAAAAATGCGAACTACTTTTACACCTGGTCTATCGTCAGTCGTCGCGGCTATGAAACTCACTCGCACTCTGCGGTCACTGGTGATGGATGGAGTTGGCTGGCTGCCATCCAGAGCCAGACAGAGGGAGACTCGCACACAAATCGGTGATCTCTCGCTCTCTCATTTGGTGACATTTTGGTTTGTTCACTTCTCACGTTTGTTCACTGTTCACCGCTCAGCAAAGGAAGATGTGAACCGGCATCGCTTGCAATGATGCCAGTTGATCTCCTAATTTTATATTTATTCGACTTTTGAAATTTCTAATACATGGGTTTAGTAATTTCATTTGAAAATTC
>TR417|c0_g000624_i1
TTCGACAACTTCAGCTTCGACTGGCTCAGCTTCAGTCTTGGCTTCAACTGGCGAAATAGCCTTCTCAACGGTAGATTTTTCTTCTGGTTTGACTTCAGCGATTTCTTCTATCTGTTCGACAACTTCAGCTTCGACTGGCTCAGCTTCAGCAACTGGCGGTGCTGGTTTCTCAGCTTCGACAGTCTTGGCTTCAACTGGTGAAATAGCCTTCTCGACATCAGGTTTCTCTTCTGGTTTGACTTCAGATATTTCTTCTACCTTTTCAACAATTTTAGCATCGACTGGCTCAGCTTCAGCAACTGGTGATACTGGTTTCTCAGCTTCGAAAGTCTTGGCTTCAACTGGTGAAATAGCCTTCTTGACATCAGGTTTGACTTCGAAGATTTCTTCTACCTTTTCGACAATTTCAGCTTCGACTGGCTCAGCTTCAGCAACTGGCGATGCTGGTT
>TR418|c0_g000626_i1
CTGGCGATGTTGGTTTCTCAGCTTCGACAGTCTTGGCTTCAACTGGCGAAATAGCCTTCTCAACGGTAGGTTTCTCTTCTGGTTTGACTCCGGAGATTTCTTTAACCTGTTCGACAACTTCAGCTTCGACTGGCTCAGCTTCAGCAACTGGCGATTCTGGTTTCTCAGCTTCGTCAGTCTTGGCTTCAATTGGCGAAATAGCCTTCTCAACGGTAGGTTTCTCTTCTGGTTTCACTCCGGAGATTTCTTTAACCTGTTCGACAACTTCAGCTTCGACTGGCTCAGCTTCAGCAACTGGCGATTCTGGTTTCTCAGCTTCGACAGTCTTGGCTTCAAATGGCGAAATAGCCTTCTCGACATCAGATTTCTCCTCTGGTTTGACTTCAGAAATTTCTTCTACCTGTTCGACAACTTCAGCTTCGACTGGCTCAGCTTCAGCAACTGACGATTCTGGTTTCTCAGCTTCGACAGTCTTAGCTTCAACTGGCGAAATAGCCTTCTCGACATCTTGTTCCTCTTCTGGTTTGACATCAGAGACTTCTTCTACGTTTTCGACAACTTCAGCTTCGACTGACTCAGCTTTAGTAACTGGCGATGTTGGTTTCTCAGCTTCGACAGTCTTGGCTTCAACTGGCGAAATAACCTTCTCAACGGTAGGTTTCTCTTCTGGTTTGACTCCAGAGATTTCTTCTACCTT
>TR419|c0_g000628_i1
TCTCGACATCAAGTTTGACTTCAGATATTTCTTCCACCTTCTCGACAACTTCAGCTTCGACTGGCTCAACTTCAGCAATAGGCGATTTTGGTTTCTCAGCTTCGTCAGTCTTGGCTTCAATTGGCGAAATAGCCTTCTCAACGGTAGGTTTCTCTTTTGGTTGAACTTCAGAGATTTCTTCTGCCTTTTCGACAACTTCAGCTTCGACTAACTCAGGTTCAGCAACTGGCGATGCTGGTTTCTCAGCTTCGGCAGTCTTGGCTTGAACTGGCGAAGTAGCCTCCTCGACATCAGGTTTCTCCTCTGGGTTGACTTCAGAGATTTCTTCTACCTGTTCGACAACTTCAGCTTCGACTGGCTCAGCTTCAGCAACTGGCGATTCTTCTACTGGCTTGACTTTAGCGATTTCTTCTATCTGTTCGA
>TR420|c0_g000631_i1
GCCTTCTCGACATCAGGTTTCTCCTCTGGGTTGACTTCAGAGATTTCTTCTACCTTTTTGACAACTTCAGCTTCGACTGACTCAGCTTCAGCAACTGGTGATGCTAGTTTCTCAGCTTCGACAGTCTTGACTTCAACTGGCGAAATAGCCTTCTCGACATCAAGTTTGACTTCAGATATTTCTTCCACCTTCTCGACAACTTCAGCTTCGACTGGCTCAGCTTCAGCAATAGGCGATTCTGGTTTCTCAGCTTCGTCAGTCTTGGCTTCAATTGGCGAAATAGCCTTCTCAACGGTAGGTTTCTCTTTTGGTTGAACTTCAGAGATTTCTTCTGCCTTTTCGACAACTTCAGCTTCGACTGACTCAGCTTCAGCAACTGGCGATGCTGGTTTTTCAGCTTCAACAGTCTTGGCTTCAACCGGCGAAATAGCCTTCTCAACGGTAGGTGTCTCTTCTGGTTGGACTTCAGAGATTTCTTCTACCTTTTCGACAACTT
>TR425|c0_g000638_i1
CGCTCTTCCGATCTTTTTTTTATTGTTTGGCGACTGAGACTGCTTCTTTATTCAGTATAAGTGTGTGTGTGTGTTTTAAAAATATAATACATTACAGAGAAGATGTTGTAGTTTGGAGTCTTGTTTCTACATAAAATATATGTAAATAGTTAATTTGTTTTGTTTGAATTTATCTGTCCTCTTACTAGCTATGTGGGGGAGTAGTAGGGGGTCAAATACATAAATTAGGGGTGTTGGGGAAATACAATCTATTTGTTCGGTTTGTCCATCAGCTTCTATGCTGCTGTTTACGCTTTACTAGTCTGCTACACGGAAAATAATCGCTTTCTTCTTTCTGTTTAAATGCCACAAGGAAAAAAATGTTCAACAGTATTTTTTTTTTTTTAAGATTACAATCTCCACGATCTTCCTCCTGTCCAGGGGGTCGGTCCAGGACCACGTCTGCCAATGGACGCCTTGTTAAGTATCTCCAATTTGTCTTAGTTTTACCGTGCCTGTTTTGCATGCACTTTAAATACATATATACGAGTTATGACGAGAGTGGGGGCGGCCACGCCAACTAAATTTATTCTTCAGTCATGTTTTTTTTGGGTTTTACGAGTATAATAGAACCTAAGGGGGGATTATCTTCATTCCAAACAGCCAACCAGAGCACATCCAGATTATGCACATGTATGGGCAAAGTATGGTAACTGGGATCCATGGAAGGTGAGCAACTGTTGCTGCCTTCCTTCTCCTCTCCTCTAGTACTGGGTGGACGGGAAGTCCCATGTGTACTCAGTGTTTGTGTGTGTAGCGGAAGAATTCTATCCTTCTACGATTTTTTTATTCAGTTCATCACACGCTCCACTTATGCTCTTGCATACTTGTTTCGCTCTCGCTGTCTTCTTGGATCTCAAATTAGGAATTGTGTTACTGGGGACTTATCTTGCTAGTAAGGGATTGGTTGTTTCTTGTTTGGGGGGAGGGGCGCTAAACTACTAATCTATAGTAATTAAAAGTTGGGAAAGGACAGAGGGTGTCCAACGGTTTGCGGGACTCTTTAGTACGGCGTATGCCTTGGCTGGCGGTTGCCACCGCCTCCGCCTCGCTGCTTTCCACCCTGATAACCGCCACCACCGGCACCTTTGCCCCCGCGAGGGCCACCAGGTCGACCACCGCCGTTGCCATAACCATCGTTGTAACCTCCATAGTAATCGTCTGGTTAACGGTACCACATTCCAGATAAAAAAGAAGAACGGGGAAAGGAAGCGAGAAATTGGTTGAAGTTTGTTTGGTACATTGATGATCGTGTGTGTAAGTTTCGTGTAAATTGTGGAAGACAGACGGGAAACTAACATAAAAGGGGTTTTATCAGGGTTACCAAAACTAAAAATAGCTGCGGGATCATTTTGGACGGGGTTAGAATTACAATAGGTTTGCTACTAGAAAATTCGTAAGGTACATTAAGATTATTTAACACACTGAACTTTCAAGAATTCTGATGACCATATTCATGAAAGATTCGAAACTTTTTATCAGCCTCTTTTAGATCAGAAACTGTTCACATTACATACCAAGCGTTTAGTTGTCAAATTGGTTTGAAAATTATATACAATACTACTACATTCATTTTTATCATTGGGTACTAACTACTGATCGTCGGGTGGAAAACATTCGTTCACAGATGTGGTGGAGGAAAATAAGTTTATCAAGCAGGCTCTCTCTTCTTTTCAGGCAAAGCAAAAACACAGAGTTGTCGTTTTTCGTTTCACAGATTTTCACGTCTGCTCTGTTTTATTCGTCTTCTCTCTCTTTTCTTTACAACTTCCTTGCATATCTTCTTGTTCTTCTCTCTCTTCTGCGCCTTAATGGTGACGATCTTCTTATACAAGTGTACTTTCTTCTCTTGTTCTTCTGTTCATTCGTCACTACATTACATTTTTTTTTTTACAGTGTTCAGGTCTGTATCTTCTACGTGAAAATGATGATCAACATTGTAGATCTGGTTCGGAAAACTCTACTGGGACATATAATCATCACTCATGCTCTTTTTTTTCTGTGTCAATGTCTGTGTGCTGCATTTTTAGACTTATTTCTTAGATTTTCACTACATTGTTTTTTTTTCAAAGACGCATAAGGCACCTGCTCTTCTTGCCTTATTTTCCCCCACTTCTGTTTTCCACTGTTTCCACCCGAGAACGTTATGTCAGTTGAATGAATTTTCCACTGCTTTGTAATTGTTATAGTAGAACTTCTCTCTCATAACCCTTGCCCGCGTAAAGATAACAAGAATTAGTCTTTATTAGTCACTACGAAACTGAAATCTGATCTACTTGGAGAATAATTGATTTGATTACGTTACGAATTAAGAAATAAAATTGAAAATTGATTTGATTACAAGCTAATAAAAAAAACACTAATATCTACCACTTACTGTTAAGCCTATGTTTACGAAAACCATTACCAAAGAAAAGTTGAAATAATGAAAAGCACTTGAAAACTTATATTTAGTGAATAAGAATATGATTGAAACTCTATTGTTAAGTTTAGTCCTAAGAAAAAAAAATTGCATATTTTATCTGCTTAAAAGCTACATTCCGCAGCTAGGATGAAGAGAGAGAAGGACGAACACGCGCTCAAATTTTACTCCTGACCATTTTGGGTTTTGATAGTTCGCCAAACTGACGTTGCGAAACGATTTCAGACCGAATTACTGTTTTCAAGCATTGAATGTAGTGAGAAATGCATTTTCTCTTGATCTTATTAAGACAAAACTTCTGTTCCTTGTTGTTGGAATAGGGAACGTTGCAACGAAACGCATTGGTATGTATGTGTGTTTGGCATGTAGTAAATGTGTACTGCGCGATTTCAAAATCAAATTTCGATGAAAGTAGAACACAATTCTATCGTTTGCGGGGGTGGTGGTAACAAACGTGATAGGGAAGATAGGGCATATTTATGTAAAATAACGAAATGTTACAAATAGTAAAATTAGCTTTCTTAATGATTAACTGAAAAATGTGGTGTTTTGATTGTTGTTCTGATTGTTTACATTATGATACAACAGTTTTTAGTAAACTGGACTTTTACAACGTTCGACAAAACAAAATTAAACAAAATCAGCATGCATGCAATAAAAAGAATATTCTATTCTTTGAAGAGCAAAATCACGCAACGCGAACCGGGAAATTGAAAGGGAGAGTGATGTTAGTCTCCCTATCAAGATTAATCGCCGTTGCCAACGATTTCGCTCTTCCCATTATCGTTCAAGTCAGATTTACGAATGGAGAAGCATGAGTGCGTTTTTTTTTTCTATTCAAGATGACGATTTGATTACTTCGATTTATAAAAATGGAATTTTAGCAAACAAAAGTTGTAGGTACGTTAATTTCCTGACTTTCTAAGTTGTCTCTACCGTTCTCTCTGAATGATTATCAGAAGATCCAATAAGAATGTCAAATTTTCGATAGATCTTGCCACAAAAAATACTTGTCGTTTTTACTCAGTATCTCTCCCACAAAGGACACTTGTCGAGAAGAGGAACCGGGCACCAAAAAGGGATTGCGCGCCTGCGGTCGAATCTTACGCTCTTACGACTCGCTCTTTCTCTCTATCTTTCTCATCGCTGACCTTATTGCTAAAGAACTTAAACAATAACAATGTCCTTTTCGTATAAAAAATAAGACTCTTTGTGTGTGTGGTATAGTTGGCAAACTTCCTCCTCAATTTTCCCCATTTGATTGTATGTCTATCACAGGCAATATTTGCAGTCAGTTCGCTTTTCTCTCGGTGTCACAGCCGACCCTATCCGGAACACACCTAAATTTTGAAATCGGTGCCGGCAAACAGATTAGACGAGCGCCCAACAGCTGATAGTCTGACACGGTTTTCGGATTGACAAGAATCGATCCTGGTAAAATAAATTACGGACACCTCAGCTGTTGGATTCTCGGTCTCTGGTTTAATGAGATCGACAGAAAACTAGTGCCCGGGAGGCCACTCGGACCCTTCTTTCCGGATGCGGCACGGCTGTCGACACTATCGGAGAAAATTTTCGTTAAAAATAAGGGAAAAATATTCGCACCAGAGTCTTGCTTCCAATAGTAAAATCGAAAATAGATTCAAAACGATTTCTTCAAAGCATCGATCTCATCGTAATCTCATGTTGTTTGTTCCTCCTTCTTCTCGGAAACTTTCTGCGTAATTCTTTCGTTTCATTTATATCCTCCTTTCGCCTCCCTTTTTCTCATCGTACGGCAGATGGAAAACCCTCCCCTCATAAATATTACAATGTTCAAAGGAAAAAAAGGAAAGACAAAAGATGATGGAAAAAGGCAGAAAAAACAACAACCATTAACATTAACAACTCTCTTTCTTAATGTAAGAAAACAGTTGACCAGGAAAACAAAACCGTTTTACAGAATATTTTCGATTTTTACTACTTTAGTGTTAATATTTTGTTTTCTAACGACAAACGTAATAAAAAAATATTTGCACTTTGAGGTAATTCGGTGTTCTCTTTGATGTATCAAGCAAAAAAGTTAAATGTGTTGATTGCAAAACTGTGGCGACGCGCGTCTCGCAATTTAAACAAAATTGAACAAATTTCGACAAGTTGAAAGAAAATCGATCGATCATAAAGCAAATTTACGTGTTGTTTGAAAAAGTGTTGCAAGTGTGTGTGTATGTGGCAATAATGTTCGAAAAGTGACTGGAATGGAACAAACGCGCGCGCGAGGAAAAAAAACTAAACTCGACGGAAATATTACTTCCAGCAAAAAGCAAACATTAGGTCGACAAGGCTATAAAGAGACTTTGTTCCGCTCTCTTTAATTGCTCTCTAGTAGAATAACTAAATACGGACTCGGGTGTGTATTTATCTGACCAGGATTGCGCTCCTGCATCTCACTGTTGTGAAATATCGTTGCGAGTTTTTAAAAAAATATAACGTCTCCGGTAACTACTAACCAATTAAGCGCAACTTCGGTTCTAATGAGGTATTTCTTGAGATGCCTTCCTAGCTTGGATGTTTTCAAAATCAATGCACAGCAAAAACAAAACGTTACGAAACGTTCCAAGTGAGGTGCCTTCTACTTTAAACTTTACTTTTAAATTTCGCTCAGAAGGAAAAATCATATTTTTAATCAATGTTAAGATTCGAAAATTAACTCATGCTCTAAAGGACTCTAACTTTTGTTTACTTTCAACCCACGTGTTTTCAGTTAAATGCTTTACTCTTTTGTATCAAATACGTTAATTAAACACACCTCCATTCGAAAATTTGTATCGCAAGAAGAACGAGTGAATTGGCAATGACAAATTATGTAAAAAATTTCAATCTTAAAGGTAAGGTCAAATATATCTGATAGGTAAAAAAATAGGCAAAAAAGTATCGGTAGATTGGTTGGTTTGGGTTGGTGGTGGTTGTTCAGAAAAAAAGGTAATAAAAGTTATTCAAGAAGGAAAAGACTCTCTCTCAATGATAGTGTTTCTGTGAATGGTTGTTGAATTTACCGTAGTGGGAGTAATCATAACCGTTGTAGCCCCATCCCGCCCAATCGCCATAATAGTCACCGTATCCATATCCGCCCTGGTTGCCGTAGCCGCCACCTCCGTATCCCCCCTGGTTGCCCCAGCCTTGTCCGTAGCCTTTGGGTCCTCCAGGTCCCCCGCGTCCACCTCGCATACCGCCTCGTGGCGGGCCTCGCATGCCACCGCGGCCGCCCATCGGGCCACCCATGTGCATGTTGTCGGGCTTGGGAGTGGCCTTCTTGACGTCCACCTCCTTGCCGGAGATGGTCTGCTTTGGCGTCTTGAGCAGTTCGTTCACCACCTGCTCGGAGTCGAAGGTGATGAAGCAGAACCCCTTGCGTTGGTTCTTCTGCTTGTCGAATGGCATCTCGACTTCGACGATGTTGCCAAACTGTCCGAAGAAGGTCTTGATCTCCTCATCGCTGATCTCGGTGGTCAGTCCACCGACGAAGATCTTGCCGTGGCGGGCCTTGGCCTTCTTGGGGTCGACCTTCTTGTTGTTGATAACATGGTCGCCGGCGGCCACAACCTTGTCGATCGAATCGGCGCTCTTGTACACGATGAAGGCGAATCCTCGCGAGCGGCCCGTGTTGGGGTCTGTCTTGACGTTTATGCTCTCGATCTCACCGTACTGGCCGAAGTGTTCCTTCAGTTCCTTGTCTGATGTTTCCCAACTAAGTCCACCAACGAATAATTTTCTGTCGTCATCGCGAACGTTGCTGCCCTCGGCTCCATTCTGGTCGCCTCCGTTCTGGTCCTGGGATTCCTGACCGTTTCCGTTCATCTCTTGATCCTGATCGGCCATTTTACTTTTTTCTTCCAACACTGAACTACACTTTTCTAAAGACTTTAAAACAAGCCCTGAACGCGGTTAATTCCGTTAAAAATAAACTCTGCTCTTCACTGTTTTAGGCGCGGAACGCAAGTTTAAAATTTGTCACCGGGAAAAAGTTGCTTTTTCCTTCCTAGACGACTTGAGATCTCACTTTAGCAATTTTCTGTGCTCAAAAAATTTTGAAACGCGACTTCTCAGCGAGTGGCGTGTGATCGCGTCTTGCTCCAGCGATGAACCCGAAGAGAAAGAATACTGCGCACTGACCGAGGTGAGCGTCAGCTTGCTCGGACGTCGATGTCGCGCAGGTGCTCACGGCACCACACACTGCTGAAGTGTGCGTGAGTTTTT
>TR427|c0_g000640_i1
AAATTTTAATTTTCCCCATACAACGTTGACCCACTCTATTGGTCATCCTCCAGCAAGGGCAGATGGACACACAGGCTCATACCGAGCGTGTCCAAGTGGACGAGCAGGCCCCATGGCGAGGTGAATTTTCACTTGACACAATTTCTGTTAGGCCATGGGTGCTTTAGGTGGTATCTGCACAGATTCGGACACGCAGGCTCCCCCGCATGTCCGGAGTGTGCAGACTGCGACGAGACCGCGGAGCATGTGCTCTTTGAATGCCCACGTATCGTGGTGCAAAGGTCGAGTATGCAGGAGGTATGCGATAGAGACATCACGTCTGACAACATTGTTGAAAGGATGTGTACGGGGGCAGAGAAGTGGGATTCCGTTACTTCCATGGTCTCCCGAATCGTACTTGAACTACAGAGAAAACGCCGAGCCGAACCACAGCTGGTTGAGTTGTCCCCCATCCATCCAGGAGCTTAAGTCCAATGGGTAGTCTAAATACTAGCCAGGACCCGAGCCTACAGGGGAGAGTGAACAACTTAAGGCG
>TR429|c0_g000642_i1
AAATGGTATATAGTTTTGCTCAACTAATTCATATTTAGTCAGTTAATGCATGAACCCAGTCGAACCGCAATTTTGCATAGGAAATATTCATTAATGACTTTATTTATTTCTGAGTGGAGACCATTGGCAAATGATTACAGCACCACCTGTTAGTAGAAAAAGTCAATTCAGTCGATAATTTTTCTGAAATATTTTATCAGGAAAATGTATGCTTGCAAAAAAGAGTACAATTGGAGCAATTTTACAAAAAGAATAGTACGCCTAATTTTTGGCTGAAAAAGAGTACATGTACTCTAAAAAGAGTACGTCTGGTAACCCTATGCTTGCCGCGTTGAAACTCGAACATGGCCGGAAGCACCGTCGAATACAGGAAGATCTCCCTCTCGAACAGGGTCATCGAGTTGAACTCCTCACGGCGGGCTGCGCTCAACGGAGGAATCTTGCAGAACAGGTCCTCCTGTCGGTCGCCTTCGGTGATCGTGACCCGGTGGATCTCGCCAACCAGTCCATCGCAGTTGGAACCGGCCTCGAAGCGAACGTGGAACTTATCCGGCGTGAACCCGAGATTGACGGCGGCCCG
>TR431|c0_g000645_i1
TTTGCACCGTTTTGGAATGCCAAAGGTGCAAAGTAAAAAACTACCACATAAAACTAGTATAGAACAACTAGCTTTTTCACATGCTCGTATAAAACCAGGATAAAACATGAATAAATCTTCAAGGCATGCTGATTGTTACTTGGGTTGTAACCCACCTCATAGCCGGCGGGCGGATACCGCATGTCTCATCCAGGTCACCGTTGAGGTAAGCCGTCTTGACGTCTGCATGCTTCAGCAGCATGTTATTCACTCTGGCTACTGGGAGCAACGCCCTAACTAATCGTCACCTGTCGGACTACCGGAGCGAACACCTAGTCGAAATCCGTCGCGAATTCCTTGGAAAATCCATGCACAACCAGCCTGGTTTTGTACTGCGCAACGTTGCCATTCTCGTCGACCTTGTACTTAAAGATTTATTTGTTGCCTACGGGTTTGTGATCAGCGGGCAGACTAGCCAGCTTCTAGATACCGCGCATCTCCAGCGAGTTGATTTCTTCATCCATTACAGCACACATCACTGCGCCGCCTCTGGACCTTTGACTGCCTCAGCGAAGTTGTTCCGGTGGTCTCTCGGATTCGACCTGATTTCTGTCTCAACGTGCTTCTAGTTGAACGCCGAAGTGCCATCTCTTCTTCTTCATTCCCGTTGCCATGGCAATCATCATTGTCGAGCACATCTTCACACGACGACTCGAAGGATGAGGAATCGGACGTGTTTGAATAGTGATGGTTTCAGTGATGGTTGTAGAACATTTTAAATATGGTCACAGTAGGCTGATTTGTAGATGTAGCACTAGATGACATTTAAGATTGTTGTTTTTTCACTTTCGTTTTTCATTTCCGCCAATAAAGACGCATGGCTTAAAGTTGTGTTTTTACTTCACTTTCAAGTTCCCAACAGGTTATGGGCCCAGAGAAGTAAAATAAAGCGAGTTTGCTCCCGGATGAAACAGTAGCGGGTTGAAGATAATTTGGTTCAGAGGCACAAGAGAAACAGTACGGACATGGAACTGTAGACTGGAGCGGTTCGGCTGAACTTTGGTTACTATGACCAGTGGAAAGAAAGGACAATAGAAATACACTAGAACGCCAATGGCGCTGTACTCAGTTTTCCTATTTAATTATT
>TR432|c0_g000646_i1
TAAAGATTTATTTGTTGCCTACGGGTTTGTGATCAGCGGGCAGACTAGCCAGCTTCTAGATACCGCGCATCTCCAGCGAGTTGATTTCTTCATCCATTACAGCACACATCACTGCGCCGCCTCTGGACCTTTGACTGCCTCAGCGAAGTTGTTCCGGTGGTCTCTCGGATTCGACCTGATTTCTGTCTCAACGTGCTTCTAGTTGAACGCCGAAGTGCCATCTCTTCTTCTTCATTCCCGTTGCCATGGCAATCATCATTGTCGAGCACATCTTCACACGACGACTCGAAGGATGAGGAATCGGACTTGTTTGAATAGTGATGGTTTCAGTGATGGTTGTAAAACATTTTAAATATGGTCACAGTAGGCTGATTTGTAGATGTAGCACTAGTATTAGTTGACATTTCAAGATTGTTGTTATTTTTCACTTTCGTTTTTTTCATTTCCGCCAATAAAGACGCATGGCTTAAAGTTGTGTTTTTACTTCACTTTCAAGTTCCCAACAGGTTATGGGCCCAGAGAAGTAAAATAAAGCGAGTTTGCTCCCGGATGAAACAGTAGCGGGTTGAAGATAATTTGGTTCAGAGGCACAAGAGAAACAGTACGGACATGGAACTGTAGACTGGAGCGGTTCGGCTGAACTTTGGTTACTATGACCAGTGGAAAGAAAGGACCAAGCAAATTCTTGTTCGAGGAGTTCTGTGGCATGTAGTTATCAACGATCTTCCTCCGAAAGATGAAAGAACTGAATCATGGATCGATAAGGATGAGCGTGCTGCTGCTACAATTGGATACCTGGTTGAAAGTAGCCAGCTGCAACTAATCAAGAATGCAGCAGGAGTCGTGGAACATCCTGCACGATTATCATGTGAAGCAAACGTCGGGTCGGTCGGTCTGTTGAAGCGAATGAGTCGGTTGGAACTGGAAGAGGACAGTGACGTTGAAGAACACTTGATCGCAATCAATACAATGTTCGACAAGCTGGAGGAAGTCGGATGTGAGATAGCTGAAGAATTGAAAGGCGGTTTCATACTAGCAAGTCTGCCGGAGTCGTATGATGGATTTGTTACGGTGATGGAAGGAATGGATGGAGGATATACTATAAAGTCATTAAAGTTGAAGCTCTTGAAGGAATTCTACAAACGCCGACAGAAGCTTTCGAGCCAGGATGAGAAAGCTATGAAAGCTTATCGAGATCCAAGAGTGCCAGGACTGACAGGTGAACAACGGGTGTGTTTCGAGTGTGGTAAGACTGGGCACATACGGAAAGGCTGTAACGAATACCTATAAAGACTTGCGAGGGAACAACTTCATGTGCACCCCGGCACATGACTTCCGATAGAAGATTCTCCACCAGCATTCACAGGCAAAGGGATGTGGTTCACCTTGCTGACGGGAAGGAGCTGGAAGTGTTCGGAGCTGGTGATTGGTGTGGGTGATGACGGCCAGATAACTGAGGTTAGACTAAAAGACGTCCTCTACGTTCCCAGTTTGAAGAACAATTTTATTTCAGTTAATATGATAACAAAAGCAAGAGCATGGTTTGAGTTTGGTCCGACCCAATTGTAGCAAAGAATGACAAGAATTTGTTGGTAGGCACAAAGGTTAACGGTGTGTACATGCTGAACAGCTGAACGACGTAGAAATGTAGATTTTAAACATCAAAGAGGAGTGTATGAATAGTGATGGTTGTAAAACGTTTTAAATGTGGTCGCAGAAATCTTATTTGTAGATGTAGCATTAGTATTAGTTGAAGATTGTTGTTTTTTCACTTTCGTTTTTCATGTCCGCCAATAAAGAAGCATGACTTAAAGTTGTGTTTTTACTTCGCTTCCAAGTTAAATAGCCCAACAACTCGTACTCCTCCTAAACCCTTGCATTTTCATCGTCGGATTCGTTTTCGGCATCTCTTTTTGAAAGCACTGATTCGTAGCATTGTTCTGCAGATGCACGCACGGCCGTGATGATCGCTTCCGCCCAGAACTCGCAGCCCATCATCGCGTCGATCAGCATACGTCGAACGGTTTTTGCCCACCGCAACTCCGTTAACAAATTCTGCTCCAGTGTGTATCCAGCTGTATACTGGGGAGCAATCCCATTGACGACACTACAGAATCGTCCCAAACGTTTCGATTTGTATTCGCCTCCCTCAGTCGGACATCTTCCAAGTCGATTTTGACCATACTCACGTAATCTTCTATTACATCCGCAGCCTCCGATTTCTCCTTGAGGAAATACACGATGGTGTACCGGCTATGGTCATCAATCATCGTGAGGAAATGCCACGAACCACCAGGCGACACGATGTTCATCGGCCCACAGATATCCGTGTGGATAATGTCCATCACTTTCACCGATTGCCGATCCTCTTTCCTCGGAAATGACAGTCGGGAAACCTAACCTTCGACGCAACACTCGCACCTTTGGAACACGCTACATTTTTGGATCCTTTCGCTACCAGTCTACTGACCTATAGCAGGTTCGACTCCAAATCCGGGACGTAGAACACTTCGGACAGAATAACTTGCGGCTGACCTTCTTCATCTTGGCAGAACAGGCATCCCGAACTGACACCTCTCACCAACGTCTCGTTTCCATCGGCTTACGGGATGGGAATCTCCGTTCTTGACTTTGAAACAACTTTTGACCCCGAGAGTCCCTGCTCGGTCCCAGACGGGGACCGGCCAAAGCCCCAAGCGGCTGGTCTGAGCCAGCGGCCGCTTCCGGGGTGGGCTTACAATGCC
>TR435|c0_g000649_i1
TATAGTTACATGACGTGTAGTATAATATTCGCTGCCATTGTCAAAAATATGCGTTTCATCCTATGCAAGAAAGGGGTTTTGAGGGCAACAATTCTCCTTCGTAGATAAATAGAACTTATCTGTAGTTTATAGATTTGGATTTAGATAAACGCCCGGATAATCCACAACAAACGAGCGTCTGTGCTCAAATTAAGCCTATAATAAATAGTATATGTTTGATGTATAGTATAATGTACTCATAATAAATAATGCTTCAGTTTTAAATAAACAAAAAGCCGGTGACCAAAAAAAAACGGAAAAATAGCACTGGAGTTCTTAAACGCTAGTAAATAGAGCTGCATAGCAAACGGGCAAATAAATATGCAATTCAAAAAACGCTGTAACGGAAAACGACATTCAAAAACCGCGCGATCTCAGAGTGTCTATTTGTCGATTTTCACATCATGCCTGGCCTGCCATCTTTCTTCCTAAATTAGCATAATATTCTCCTCGACGTTCAGCAGCTTATCGCCAATCTCGTTGGACGAATCGTTGGTCGACATCAGATTGTTCTGCCACTTGAGCTGTTCCTCGTCGAACGACAGCTCGGCGTCCAGCTTCTCCTGGATCTGGTCGAACGACGTCTTGAACCGCTCGTCGATCAAATTGTACGGCTGGATGGAACTGTTGTCGTCAAACTCGTAGTTCTCGATCGAAATGTTATCGAACAGATTGTCCAGCATTATCTGACTATCGATCGTGGTTGGGGCTCCACCGCCACCACTTGCCCCTGGGGGCGGCGGTGGCATTGAGTGGCTATTACTGCTACTGCTACTGCTACCCTCACCCATCCCTAGCGACCTCTTTCGCAGGTACTTTAGAGCCCCATTGCCAGTGATGGTCGCCGCACCAACATACCGCAACTCCGACCCGACTACGTTGGTCGCTTCCACGAGTTTGATTTTCTTACCCTCCTCTCCCCCTAAACTACTACCAGCCCCATTGCCTATTTGGATTACCTGCTGTTCCTCGGATCTTCTCTTGAGAGTATTTTCTTCTTCACCGTTGAGTCGCTGTTCGCCTAATCGAGCAGTCTGCTGCTCGACTCCATGAAAACCGTTGGACTCCTCGACGTCTACTAGTGCGGTCTGATGAAGCTGACTACCACCCTGGTAGGCGGTCAGCATCTCCTCCGGTTGCGCCACTTCATGCATCACGTGACTTACCGAACCGTTTGTCTGCTGCTGCTGATGTTGCTCCACGATGGCAACACTGTTCTCCAGCAACTGTTGCTGTTTCTGTTGCTGCAGCTGCAACTGCTGTTGCTGTTTCAGCAACGCTTTGGCCTGCTGTTTGGCGCACTTGTTCCTAATTTTGCGCTCATTTTTCACGAACAGCTCCTGCAGGATCTTCTCATCCTTCACGATCAGCGTGCTGATGAATTTGTTCATCTCCTCTTTGGGGGGCGCCCGCTCCGGATGAACCATGTTCAGATGCTTCCGGACCGAGGTTTTCGCCTTCAGCGGCGACCGGTCGCAGTAGGGGCACATGTAGTACGTGCTGTCATGCATCTCCATGTGGCGCTTCAGTTGATAGTTCTTAGGAAAAACCCTATCGCACTCCTCACACGGGTAGCTGCCAGCGATGCTACTACTAGCGCCGGCACTGATCGGTGTTAGTTGCGAGCTGTTATCGCTATCGGCGTCGAAGCACTGCTGGGTCCCACCGCTGCTGGTGGTAGCGCTATTGGTATCGTTAGCGTCCGCCGAGAGTTCCTCCGGACTGAGGAAACCGTTATTGGTACCGATGGAGTCCGATGGTGTCCGATCCGGGACCGAGATCAATTGCGGCTGCTGATGCTGCGTATCCACACTGCCGTTTCCGATTTTGATCGGCGACAGTGCGGACAGGAGTTGTGCTTCACCGGAGGAACCGGTGTCTTCGATGGTGATGGTGTTCGGGTGATGGAGCGACGGGACCGTAGGAAGAATCGATGCCGGCTGTTGCTGCTGCTGCTGGTGGTGAAGAGTGGATACCGTTCGGTGGTGCTATCGTGTACTGGTTGTGATATTGAAATAGCTGAGAAATATATGTTTCCTCGGCTGAGCAATCAGAACTGTCCCGTGTGGAGGACCCGGATGGAAATGCTATTGAAAAGGGAAGATCTATGGCATGTAATTAGTGAAGTGCCGCCGGTACCGGCCACAGCCGCGTGGGAAAAAAGTGACCAAAAGTGCCACGCCACAATTGTGTTGTACGTGGAGGATAGCCAACTGAACATGGTGAAAAATGCGACAAGTGCGAAGGACGTGTGGACTCTGCTGAAAAATTACCACGAGAAAGCATCTTTAGCTTCGCGTGTGTCTTCATTAAAGAAACTCTGTGGTTTGAACATGGCAGAAGGTGCAGATGTGGAAAAACATTTGTATGAACTGGAAGAACTGTACGACTGCCTTTCATGTGCCGGCCAAGCTCTTGAAGAACCGATGAAGATCGCTAGAAGAATCCTACAATGGCCACGTGACGGCACTGGAAAGTTGGCCGGAGGCAGATTTGACGATGTCATTAGTGAAGCAAGAGTTGCTGGACAAATACCAGCGGCGAGCTGAACGTAGTGGGGGTTCTAGTGAGTCGGTTATGAAAGTACAGTGGAAAGAGCAACAGAAGCAGAAAGTGTGCTATCATTGTAAGAAGCCAGGACACTTCAGAAGAGATTGCCGTGAGTTGCGATCGAAGAAAAGTGATGACAATCATAGAAGTGGAAGAGCTGATAAAGTGAATGTGAAGAAGGACGGGACGAATGTGAAGCAGGCCGCTGAAAAGGTCAATCCGATCTGTTTCACCATTGGTGACAGTCGTAGGAAAAGGTGCTGGTACATCGATAGTGGCTGCTCGTGTCATATGACGAACAACCGAGCCTTTTTCACGGATCTGGACGACAGCTAGTTTGTTAAAGTGGTACTAACAGACGGTTCAGTGTCAAAGTCCGATGGAATGGGTGAAGGTATTGTGAAGTGTGTGGATCAGGAAGGAAACGCAGTGGAAGTGAAGCTCACGGAGATGTTGTACATCCCCGCTTTGGATAGTGGACTAATATCTGTCCGGAAACTGACCCGGGACGGTTTCGCTGTGAATTTCTTGGGGTCGAGTTGTTCAACCGTGAGTGAAGGTGGTAAGACTGTAGCGTTGGGTGAAATACACGGAAGCTTGTTCATCCTGAAAACTGTGGAGTTCGCAAGGCTGCCGTGTTCAACCGACTGCTGCTGGACGGCGTCGTACAAGGTTTCCAGTTGTAGGATTGTGGATTGCATCAAGTCTGCGAGACCTGTTTAGAAGGTATGCTCCCTCGTTGCCCATTCCCCAATGTTTCCAACAGCAGAACCACTCGTATCCTAGATTTGATCCATACTGATGTGTGTGGTCCGATGTCCAACGTCACTCCTGGTGGAAATCTGTACCTGATGACATTAATTGATGACTTCAGCCGACACACGGTTGTATGTCTGCTGACGAAAAAGTCGGATGTAACCAACTGCATTAAGCGTTACGTCGCACATGTTAAGACTCGATTCGGCTGAGCTCCGTGTGTCATCAGGTCCGATAGGGGCGGTGAATACGTCAACAAGGAACTGCAAGCATTCTACGCGACTGAAGGCATTCAAGCACAGTGTACAACAGCATATTCACCCCAACAGAACGGCGTTGCGCAGCGTAAAAACCGCACGCTGCAAGAGATGGCCTCGTGCATGCTGCTCGATGCTAATCTGCCGAAAAAGTACTGGGGTGAGGCGGTAATGACCGCTGCATACGTGCAGAATCGTCTACCTTTTCACGTAATCGACAAAACTCCGTACGAGAAGTGGTTTGGAGTAGCACCAGCTGTAAACAATTTCCGTATATTTGGAACTCCGACCCACGTCCACATTCCCGCTGTGAAAAGGTCTAAGTTCGATCCCAAGGCAACGAAGCTGATCTTCGTCGGCTATTGTGAAGACCGGAAAGCCTACCGGTTCTTAGATCCGGAAACCGATACGGTGACTGTCAGTCGAAATGCCAAATTCATTTAGCAGCGCAATGGTTCCCACGAATTAGAACCGGAAGAAAGCGATGACATTGGGGATGGCGAATGGACGACAGCAGGAAGTTCCGGACAGGAGGAGCCGACTGGGCACGAGGAGCTACCTGAACAGGATCACGAACAGGAAGTTTCGCCGCGAAAGCAACAACAGCAGCCGACCGTCGACGAACAAGATGAGTCAGAAGAGGAATTCTACGGCTGGGACGATCAAGCAGCAGAAGAAAATACAACACAGCTAAGAGAGAAGAGGTCGACCAGAGGAGTTTGCCCACGGCGATTCGACGATTTTGTAGTGGATATGGTGATGACCATTGAAGAGGAGCCGTCGTCGTACGAAGAAACAGTTCAGAGAGTGATCTGTGGAAAGCAGTAATGCAAGAAGAATTCGACTCGCTGATGGAACATGGAACGTGGGTTCTGGCTGAACTACCTGCTGGACGGAAGGCTATTGGCAGCAAGTGGGTATTTAAGAAGAAAGAAGATAGTGCCGGAAACGTTTGCAAATTCAAAGCTCGACTAGTTGCGCAAGGTTTCTCCCAGCAGTTCGGTGTGGACTATGATAGCGTCTTCGCTCCCGTCGCTGCACAAACAACGATGAGGACCCTGTTAAGTGTTGCCGGAAAGAAGAAGATGAAAGTACGCCATCTGGATGTGAAGAGTGCTTATTTGCATGGCCAGTTGGAGGAGGAGCTGTATATGCAGCAACCGAAAAGATTTGTGCGTCGACTTCAACGAAGCTTGTACGGACTGAAGCAAGGTGCCAAGGTGTGGAACGATACGATTTGTGCCATTCTCGGAGAAATAGGATTCCACCAGTCGCGGGCAGATCCGTGCTTGTTCTCCAAAAGTGTTTCCGGAAGACAGATCTACCTGCTGGTCTACGTTGACGACATCATCGTTGCAAGTGAAGTTGAGGAGGAGATTGACCAAATCGAGAGCCAGTTGAAGAAGAAAGTGAAGTTATCGTCGCTTGGTGAGGTCAACTACTTCCTTGGGATTCGTGTCAGCAGAGATGAAGACGGATATTATGCTTTGGATCAAGAGAGCTACATAGCAAAGATTGCCACGAAATTTGGTCTGGACCGCGCGAGAGGATCAAGCTTTCCATTGGATGTCGGGTACTACCGAAGCAGAGAAGGAAGCAAGCCACTACCCAACAATATGGAGTACCATTGCCTGGTCGGAGCGCTACTCTACGTAGCAGTCAACATGCGGCCTGACGTTTCTGCAAGCGTGTCAATCCTCAGCCGAAAAGTCAGCATGAAGGCGGAATACGTAGCGCTGTCCGAAGCCTGCAGGGAGCTACTGTGGCTCCGAAAACTTCTGGAGGACTTCGGGTTCAACCAACAGGAGCCCACGATTGTGTTCGAGGACAACATCAGTTGCATCGATTTCGTCACTATAGATCGAACATCAAGGCGCTCCAAGCATATCGATCCCCGGAGGTTCTTTGCCAAGGATTTGTCGGAAAAAGGTTTGGTGAGCATACGCTATTGCCCATCCGAATCTATGGTCGCCGATATCCTAACCAAACCCCTAGGATCCATTAAGCAACAATAGTTCGCAGCAATGTTGGGTCTCATCGGTGGCAGTGGCCGCTGACAATGTCGCGGAGGCGTGTCGGCAATACGACATCTGTTCCCATGTCTATGGACGGCCATGAGAGAGGAGAGTAAATTGTATTAATATATTGTTCCCCAGTCCACTGTTAAACGTCCGTGAATATAGAGTATAATTGTATCGCTCCGTTTGCCACTGATTTACGCGGTCTCCGAAAGTACCCCGGGTAATAGTTCTGTCCCGGCGGTAGTGATCTTCCTGGTGATTCCGCTGCCCGAATCTGTCCGTCGTGACTCTGTTCGTCCTACACAAACGATTCGACGATGCTCGAACACCAGCGGAAGCGATGTGTGGACCACACGCAAAACGATGGTATACTGCCATAATCCGGGGTAATCCAGGATACACGTACCATGAAAAAAAAACAAACATGTGGTACACAGAGTCAGCGTGGTGTCGCTGAAAATGGTTGAATACGAGACTGTTTGAGGAATAATAAATCTTGCGCGATAATGGGCAACGAAACGTGGGAGTTGGTCAAACTTCCCCCAAACAAGAGAACCTTTGGATGCAAATGGCTGTTCAAGACTAGGGTTGACGAGAAAGGCGCAGTCGTGCGCGAATCACTGCTCAGGCCTTTACGCAGAAAGATTCGGTACCATCTACGAAGAAAGTCTTCACTCCGGTGGCAAAGCAGATGACATTCCGGACTTTGCTGACGGGCATGGATGTCTACACGGCGTTTCTACCGGTAAAAAATCCACATGCGGCATTACGAGGTGAAGCAGACCGCTCAAGTGTGCAACTGGAAGATGGATTTCGCTTACAAGGCCATGGGTTTTCATCAGTCCAAGATGGATCTGTGCCTGTGTATCCGCAAGAGGAACGATAAGAAGCATCCTCATACCTATTGCCGATATGCTGATCAATACGCAGACTGCAGACAAACAGTCTACAATAAAATTTCACAGTGTCAAACCTCGGTGATGGGAATCGAAGTGCATACAAGCAAAACCGGTAACAGGTTGATCCAAACGGCGTACATTCCGAAGATTGTGGACATGTGGAATGTGAAGCAATCGAAGACCGATCTTGACCCAGAGAAGCAGACTAGTGCAGCAAAAACTTCCACCGAAGCGTAATTTGTGGCCCTTGCTGAAGTCTGACAGCTGTGTTGCACCAGAAGATTGCTTGAGGTATTCGAAGAAGCTCAGGGTTCAACATCAGTATTCCCAGTGGAATCTCAGCACAGGATGCTTTGTGCAAATAACGCAGCACAGATAAAAATAATGAGATTTACACGTCATGTAAACTTCAGTTTAATCATGTAAACTTCGTGTTATGATGGTTGACATGATATATCATGTAAATTTGTGTTATATGTCATGTAAACACAGAGTCATGCCAAATTACATGACATATAATGGAAGTTTACATATTTTATGGCTTTTACATGATATGTCATGTAAACTTCTGTGACATCCCACGCTCCAATCATGTGCATCATATATCACAGAATTTTGCACTCTTTTTTCGATCTGTGTGCATTAAAGATATATTGCCGCAATCGTAACGAATTTACGAAACGAAATTTCTCGAGAGCCAGCAGTCGTTACCGGAGCTACAATCGCTACCTTTATTCAGGTTATGTGCTACGAGAGCAGAGGGATTTGAAAACTAATCCGAAACGGTTCTGGTTGTTTGTCGAGAAACGCAAGGAATCTGGACTTTCCGCGCAAATGGTGTATGGCGAATCTACATCGTCCTCCCTAGATGAAACTTGCAATATGTTTGCCCAGCACTTTTCAAGTGTTTTCACGACTGGTGAGATTACCAAACAGCAAATTGATGAGGCACTTGAGCATGTTCCTGCTGACGTTTGTGACATCAATATAACTAGCTTCTCGCTGCTTGAAATAGAGTCAGTCATCAGACAATTAAAACTATCTATCCCGATACCAACTACAAACGCTGGATACTCACAATTTTGAACAACTATTTCGAGATTTACTGTTACGTTTAACTCATCAACCGAACCAGTCAGCCAGAGGACGAATACGTAATTGCAGCAGCAGAAAAGGTTCCAGATGCGTTTAGAGCACTATGAATGGCTACATAAACATCAGAATCTAACCCGTTTCTTAACACATCCATCATCTTTGAAAGTTGGCCATACTGCTCCAATCCAAGGATCTTCCATTGCAATCACTCACACATTGTCATGAACCCAATGAATCCAGAAGTTCATGCAACCAATTCAACGACATCCAAAATAACATTGGGAGTTTGGTCTGTCCAAAGTCTACGGTTACTTTAAGCTGGAAGCGGGACATTTGGCATACGGCCATTTGG
>TR436|c0_g000650_i1
ACATTTATTATGTTTAATATAAATTAGTTAATTCTCTACATTACCGTTCATTGAACTCGAATTCAGAACAAACGTTCTTAACCTTACACAGATAGTTGGTAGACGCTTCAACATCGACAACTGCAGCTTACACCATCATTAGTCGAGAGAAAGTGGAAATGCAATCACGCAATGTAAAAAAAACAACTTTTTTTTTTTTAAGTTGAGCATCCAACTCGGCATTGAAGCAAGGACTATGTGTTTAAGATCTTATGTAGCTTATCCTATTTAACGAATCCACTGCGTACGCTTACATCATATGTGGAAAAATATGATTCAATAATATGCCCTACGGGGATTGTTCAATGGATTTGGTCGAAAACGGTATGCCAACATCATACGTTTGCGATAGGCATCATATTCGTTATCATCTACTTCAGGATTATCTGCAGAAATTGTTCCCAATCCTTGATTATTGTCTCGCTGCGATGCTTTGTTGATTGGTTCGACAATTCCGCTTCCGTCTGCGCCCAACCCTTGTCCGTCCTTCCATCCGAGTTTTTGCAACATTTGAAATCCAACGTTATCCTCTTTCAGCTTGTATTCTTTGTAATCGCTTAGATTGGGTTGACGACTGTTCTTTTGTGCTTCGTATTTTTCCATAAATTTACGCAATTCTTCCGGAGGCAGAAAGTCACCAATATGATGTTTCCCCTCTGACTTTTTAGTTAACTCATTGGCCCATAGTTGTGTAGCTTCCATTTCCTGCGAACGCAGCTTGTGTTCCCACGTACCTCCGGTTGTATCTTCATCGGAATCGTACTCATATTTGAACTTACCGCTAGCAGCCAGCCTGTCAATCTCTTGTCTTTTCCTCAGCATGTCTTGATAAAGAAGATTGATCTTGTAGTGATCTTCGGCCTTTTTCCAATCCTCTTCCGAAAGGTTTGTGTTGCCAAAGTTTTGCCGTACATAAGCCAACAGAGCAGGATCAGTACGCTGCACGGCAGTTAGTTTTGAGGGAGCATTGGTGCTTGGTTTAGATGGACCGGGCGTTTGATGTATTGCAGGCGTACTTGCAGTGCTACTGTTGGTCACGGTTACTGCTGGTGGAGTTGTGGTCGGAGCAGAAACCTGATCACCCCAACGACTTTTGCGACGTCTCGTGTTTTTATCGACTTCATCTTGAATATTCATTTGCCGAGTTTCTTCATTGCGATTAGCTGCGGTTTGTCTTCTCAAATCTGAATCTGATGAACTGTACTCGCCTCTGGAATTGGTAGACACAATTTTTGCTTGCTCAAGTTTAAATTTTTTATATTCCTCAAAACTTGGCATGCAATCATTTGTTCGCCTGTACTTATTCATCAGATTTTCAAATTCATCCCGTAGCAAAAAGTCTTCCAATCTGGGAGAACCCGAGCGCTCATAGAAGTTTGTAATTTCATTAATCCACAGTAGCACAGCCTGCATCTTGTCAGCGTCCAGTCGCTGATCTTCGTCGAAATCGTTTTGCATGCGATTGTTTCCACTCATCAATCTGTTGCTTGTGAATCTCTCGTGGGCTTGAATTTTACTGGACATATCTTCGTACAGTAAACGTATTCTGAAATGTTCCTCAGCTCTTTTCCAACTCTCGGGACTCACTTCAACGGTATCGAAACTTTGAAAAACAAATTGCAAAAATCCAGGGTTGGATCTGGAATTTTGTTGCTGCATTTGTCCTCCATAAGCGTTTGATGAGAGTTCCGAAATTGTAATCGCACTGCTATCTTTGCATTCACTTGCTGCACTGGGTTCTTCAGCACCCTCCACATTATCACCCCATCGTGACTTCTTACGGTGTTTCTGACGTGCGGTTCTGCCACCACTATTTCCAGAAGACTTATCGCTCATTACCTCCTGCTTGCCATCAGACGATTCATTGAACTGATCGTCGGAGTCCGTTGTACTGTCCTCACGCATATTTCCCGCATTCATTGTCTTGTGCTTCAGGTTCTTCAAATTTCTTTTACGTGCTTCACGAACATATTCCGTATCGGAATCAGTTTCCGTTGTGGATTTGTCGTCGTAGAAATGACGCTCATCGCCATAGTAATTGGGCTGCATTTGAATTGGTACATCTTCGTGGTGTTCCCTCTGGGCCTCAGCCCCGGGATAAGCGTGGGAATCGTCATCCACTTGATTGTCATCGAGAACGTCCGCCGGATCATATTTAGAATCATCCATAGAGGCTGCTGCATTATCAGCTTTGAAAGATTGCGCAGCAGGTAACGCATGCTCGATGCCGGCCGTTTTGAAAAGCCTTGCGACAATCATGTGTCGATAGTTTCTGTAAGCCTCTGACTGTTTGTCAAATAAGAACCACAGCGATGGATGTAACTCATTTTTACGTGAACTTAATTTTTCTTCATAAACATCACCGATATCGGCAACCAATTCAACTAACTCTTCAACTGTTGTTGGTAATTTATCATTCTCTGAAAATACTTTACAAAAATTATAACTAAAAGAACAAATACTGTCGTTATGTAATATGTGATAGAATAACGCTAGCAGAATGGACTCTTCAAATTTTGAAACGTAATCATGGTTGTATAGATATACAGTTTGGTTGAAGCATGATAAACACGCAACTCGCTGCGCAAACTAAACTACTCTTGAGATTGGAGAAACAAACAACTTTCAAATTGATGAATACAAAAAACTAAAATTGTACATATGCGCAGATATTTTAAATAATCTAGCACCATGCCTATATTTGAAGCGGTTTTATCAGTCCACGTGTTGTTTTCAATTTAAATCGTAAGTTAGTTTTGTAAACTAATTGCAAATTCCTGTTGTAAACTAAATATGACATTACACGGAATATACCAAGAAAAAACTTAATTGATAAGATTCAAACATTTAGACCTTTCTTTATCTCTCTAACAGAATTCTAGGTTGTAAATGTTTTATTGAAATTGGTTATGCTATTTGATACTCTTTAAAATTTATTTTTCCTGATTTTAAAATCTGCGTCCGTTAGACAGGTCGATTATTGTCCTTTGATGTTCAAAATTCCTTCGTCCTAGAAAAATTACCTTAGTTCTAGACCAACATTTGAAAAGGGCGTAACAGCCATTTCGAATTTCTGCTTCT
>TR437|c0_g000652_i1
ATTTTCATTTCATCGAATTTTAAATGCAACAAACAACTGAAACTATCCTACCGCTAAGTATCAGACTACAAAGTTGAAACATGTTATATGGCTGAATCCTGTCTATAACTACCATACCATGCTAAAACACTGTAATCTGAACAACACATAGCAAGGCTACGGTGAAATTTATCGGAATTTTGTAAAACGAAAAGAAAAGTAAAACAATTGTGAAACTAGCTTTTAAATGGTATTTTGACCTACAGTTTTGTCTGTGGAACAGACAATGGTCTCTCAACTTTGCCGAACTGTTCTTGTACTTTTTTTCTACTTAAATTTTAATAATTAAGTTTTATACACCGGAACTCAGATTCTAACTTTGTGCAATAGATCTTTTTCTAGTTTCTAGTACGATTCTTACGAAAAATATGGCATGTTGCGCGTGTAGCACGGATGGTGCCTTCGCGTGAGATCCCGTTCGCTCATCGTCGGTACCTTGGGTTTGTGCTCCGGTGCGATGGCATTGCCCATGACGGACAAGTGGTCAACGGGTCCGGTACCACCGTGTGGGCTCTCCAGCGACATCCGCCGGTAGGCGTTACTTCTGTGTTGAGAATAGAGAGGGGGTATGTATTACTTTTCATTTCATTTTATAAATGGGGACTTTGGTCCAAAGCCCAACATGTGTGGAATGACGACGCGACGTAGTGATTTAGAAATCAACTCTGTAAAGTACATGATCATTATACAACTCAACAATTGTTTTGCCCAGCTCAATATTTCGTCGTTCTTCTTAATTAAACCTTATTAATCTTAGGATATAGTTTAAACGGCAGAAGTGCGTCGTTTCGTATTTTTAGCTGGATGCTTTCTAC
>TR438|c0_g000653_i1
AGTATCAGACTACAAAGCTAAAACATGTTATATGGCTGAACTACCATACCATGCTAAAACACTGTAATCTGAACAACACATAGCAAGGCTACGGTGAAATTTATCGGAATTTTGTAAAACGAAAAGAAAAGTAAAACAATCGTGAAACTAGCTCTTAAATGGTATTTTGACCTACAGTTTTGTCTGTGGAACAGACAATGGTCTCTCAACTTTACCGAACTGTTCTTGTACTTTTTCTACTTAAACTTTAATAATTAAGCTTTATACACCGGAACTCAGATTCTAACTTTGTGCAATAAATCTTTTTCTAGTTTCTAGTACGATTCTTACGAAAAATATGGCATGTTGCGCGTGTAGCACGGATGGTGCCTTCGCGTGAGATCCCGTTCGCTCATCGTCGGTACCTTGGGTTTGTGCTCCGGTGCGATGGCATTGCCCATGACGGACAAGTGGTCAACGGGTCCGGTACCACCGTGTGGGCTCTCCAGCGACATCCGCCGGTAGGCGTTACTTCTATTTGTTCTCATGTTTCAGGTGCTGAAATTTGGTTAAGCAATTTGGGACGAACTCTCGTAGGACGGATATAGATTGTTTTCAACATGACTGATTCTACGATATCAAGTAGCAAACAAAGACACATTACACATAATTTGGAAATACATTCTGCTGACCAGATGATTCTCGCTATTCTTCTGCTGCTGGAAGCTTACTTTGAGCTGCGTGTTCGAGTATTACCCTTATCTAATACCTTGATGGATTTCTTAGCGTTTTGTCTTCCGGTAACGTTGTTCGCGGGGCCAACGTTTGGAAGACGATAATCTTTGCCGCCGGTTCCATCCGATCGGGACAGTGTCCGCTTGGGATTCAAACCTGCCGGAGGTGGAAGGGCTGCCCGAGCCGTACCCCGACTTACGCCGCCATAGCTGTCATCATCCTGTGCTGCCGGGTAGCTGTGGCCGCCACCGCCTCGACCCGGAATGTGATGGGCTTCCTCGATGTATTGCTTTCGGTGACCAGCAATGGCACTCGATTGGAGGCTACTATCGGCGACGGCACCACTCGGTTGGGAGGTGCGCCTGGTGATGCCGCTGGCTAAGGCTTGACTGCCGCCAGTGGTCGATGCATTCGCTTGCTTCGGGAAGCTGAGCTTCATCTCGACATCTGGGGCCATTTCCGGGTTGTAGTTTCCGGCCACCGTTACCGTCCAACCTTGATTGGTCGTGCTCTGGGTGACTCCACTGACGATGCTGGGTGCCGCCGCAAGCATAGCTGCTGCCGCAGCACTGCTGGTCGTTGTAGTCGCAGTCGTCGTCGTTGCACTCGCCCCGTTCATCGTTCGCTCGGTTGGCATCCTTAGCGGTGAGTCATCGATGACCTTCCCTGCGCCCAGCTCGTCGTCCATCAGCTGGGCACTGGGTCGCCTCCGGATGGGACTCAGCGTGGTTTCCACCAGGGTGGGATCGTTTTCATGCTGCCGGGCAGCTTTCCGCCACTTGTTGCCCCACTTGCTCGCTGCGGTAATTTTCTGCATGGTCAGCTGCGTGAGGTTCCGTTCGCTGTTGTGCTTCCAGCGGGTGGCCGCCGGCGGTAGGGCAGCACACTTCTTGAACGGACTCGAGTTTGGGCTGGTGCTTGTGGAGCTGGAGGAACTTGTTTCGTCGTAACTCTGCGAGGAAGCACAGGGCGCTTTGGCGGTGGATTTCGGGGGATTCTCGAACCCTAGGGTGGTTTTGGACTTGGAGTGCTTTTTGGGTGACTCGCTTTCGAGCGGGAGGTTGAGGGTGATTTGTTTGTCCCGTTCCTTGCGGTTGCTGAGTTCTTTGGCTGTTTTGGGCAGAACTTTGATGGGGGTTTTGAGCTGGTTTTGGACCTCCTTTTGAACGGAGTGCACGACGCTGGACGCGCGGTTGAGGTTGTTGACGTGTTTGGGTCGGTTGAGCACGGTGGTTTCGGATTTCTTGCGGGTGAGCTTCTTGGAGACTTCTTCAAGTTTTTCCGAGTCGCCGGTAGATGGCACGTAGGAGCGTTTGATCTTCTCGTTGGTGGTGGAGCACTTGGTACTGACAGTGTCCGAGGTTTTGGTTTTGATTTTGGTGTGGGTGTGGTCAGTCTTTTTGGTGGTTTCGGTGTACAGGCCGTTGATTGAGGTCGATGCGGTACTAATGTCGGGTGTGGGCATTGGGTTGACAGGGATGTGTTTGGATGTGTGTTTCGGAGTGATGGGCTGAGAAGGATCTCGAGGTTTTTGTGGTTGTAGTGATTTGTTGGGAGGAAGGGGAATTTCTTGTAGGGAAGGAGTTGGAGTTAGTTCCATGATTGGCGTTTTGGGAGAAGGAGGAACAGGAGACATCTGTATATTGGGTGGGGTTGGAGGAGCAGGAAACATTTTACTAGGGGTTTGAGCCTTGGCTTGACAGTAGAAACATGATTCAGATTGGTTTCCGTTGTGCTTGTGCAGTTCGGGATTGCAGAAACAGCAACTGCTGCAGGTTTCTGAAGTTTTTGGAGCATCTTCGCTAATCGCTGGAGTTCTTGCGGCTGTAACAGCTGGGATGTGGTGACTGTCGAGCGTATCGGCTGATGTGAGATTTGTCCGATCATCTGCTTTCAGTTCATGCCGTACGAGCTCATGGTTGTCAAAAGTAGCGTTCAAGATAGCAGATCGAAGAGATCCAGGTGATCTATCGGTTAGTTGTCCGAATAAACTTTGGTGGTTGTTGTCTGTAAGTGGTGTCCGGTGTATTGATGTTTCGTAGTACTCGATTTTGGATTGTATGACCTTGCAGTCAGCCGTTTCGTAGACATGCCATGCGTTCTCCTCTCGGATCTGGTGGTAGGGATACAATGATTCATTGCAAT
>TR439|c0_g000654_i1
AGATCACGATCGCAGCATATGTAGTCGTCCGATCTTCTCGGGTGCACCCATTGTTTTACCGGGACCGCTTTCCTGGCATGCTCCAGCACGACGGCCGTTCGTCGGGCCACTGCGTGCAAATCCGTGCCGTCGAGCCGGGGACAGCGTGTAGAATCTGGAATCGGTCGCCGCGATCATCCACGGACCTCCTTTGCCGCTGGATTTGGCCACCTGGAGCGTGTCCAGAGGTGCTCTCCTCCTGTCCGTAACCGAGATCGTGTGTCCTCTCGCCTCGTCCGATGCCGCACCAGTCGGTACTTGGACCGGCCTGAATGGCCGTCTCGAACTGCTAGTCTGGAATGAAAAGCCTTCTCTTGGAAGGCTTTCCTGTTGAGCTGCACTTTCGCGGGTAACCGACAATCCGTTCTTGATTCGTCTAAGGTCTGAGGGATGTTTTCCTGATCGTCAAGTTTACTCCTGTGCTCACTCGTCCTATCAATCGCCACGCTATGGGAGTTGTACTGTGGAGAATTGACTGATGGAAATGCTGCTCTGGTCGCTGAACGGTTGAGACGGGCACCGCACAATTGGAGATGGTACTGTATCGTGCCAATTTCCGCACAATTGGGGATGATTCTGTGCAAACTCGGAACTGTGTCTGTCCACTCAAACAAGGAATACTGACGCGCGAAGTGGCCGTTCAATTTGTCAGTCAACCAAGAGCTGCCTCGGTTTCTTTTTGGATGTTTCTGGGTCGTGACGTGTCAGCTGGATGCCGCCGCCGCTGCTCGGAAATCGGGCTTTATTTACCTGTCGTTTCGTCGGCTTATTGCCCAGCGGAATAAACCCGATGGACCCGATGCAATAGCCTTACTCCTCTAGCGGTCGGGAATTTCTAGAAATGACGGATTTTCTACGGCGGTGACGGTGTTGCGCAGATCTTCTTGGGCGTCTCGTCTTCCGACCGTATCACTCTGGATTCTTCGGCGCGAGGCCAGCAACACACTTTTCGGCGGACGACACAAAAAACAGTCTCGCGGGCTGCTGTTCACTTTTTCACTCTTCGATCCGATCTGAGGTTGTG
>TR441|c0_g000658_i1
TTTTTTTTCGTTCGTTTCGTTTATTAACTTAAATCTATCGAAATATTATTCTAAAATTGCACACCAACCACACACTCCCGCTGAAGCAGTAGACAAGCAACAGCGTCAACAGTACGTTATCTATCCTACAGTAAATATAAGCTACATTAGTTAAGCCAGCTATGGCTACCACTAGCAGTCCGCTCAGCAGACAGAGGGCACCCTTCGCCAGGCTCCACTGGCGGCCGTTGAACTTCCGCTTGATGACCAGATCCTGATAGGAGCAGGTGATCGCGTGCCCCACGCCTATCAGAATGCACCCGGACACGGTCCAGAAGCTCGATTTGGTCGAGTACACGCAAAAGTAGCCGAACGCTTTGAAGAGAATGCTGAATATGAGCAGCTTATCTTGCTGTTTGCGAAGCTTGATGTCGCACCAGAGCAGAAGAAGGGAAAACGTCGCCCACGAAGAGGAGATAATGACGAGCGATAGTAGGAGCATTTGCCGCGGCTTGGTCCGATGGTTGTAATGGTGGGACATAAATCTCGGTAGCACTGTCAGGAAAAGCACAAATATGCAGACATCGCTGGATTTGAGGAGCAAACAGCTGTAGAACTTTAGCTCCCTGACTGAATACCGCAACGATTTCATGATTCTGGTGTTGAAGTTTTGTCGTACATGTATGCCGCGATACAGCTCGGCGATCGATATGAGTATCTGGCTCAATGTGAGCCACTTTGTCTTATCGGCTGCCTTGACAGGCTGCACGTTCACAATGACCTCTGCGCCAATCTCCGAGACGGTGTCCTCTTCCTCCTCGATGATTATTTCCAGTATCTCAACCCCATCGTGATTGTAGCACTTGCCTTCCCTGCTCAGCAGGTCATCGTCGCAGTCTGCGTCTAGCACGGTCGGTATTTCCGGTTCTTCCTGTCTGCTGTAGTTAGCCGGATTCTTCCAGCTCATCACCGACATTTGTTCAGCTTCTGGATTCGACTGCGTCGGAAAAACGGCTTCCACGTCAGTGAAGTTCTTTGCTACATCGTTGTAGAACGATTCGTTACCCTTTTCGGTAATCTTAATGAACGAGTCTTGGTCCAACTTCAGGAAATTTTTCTCGTTCTCTATAAGGATGGTAATGGGAACGAGATTGAGTAGAACTCCTCCGAGCAGCGCCAGCAAGGCCCCGAAAATATAGTCCTTCCACGGGCAGTGGAATATAACCAACAGGAACATCAGGGTCATGGACTGACCGAACGAATGCAGGAACTTTATGACGAACATTTCCGTCTTGGCGTTGAAGATCTTCGCCAGGACTTTCCACATTTTGGAGAACACCAAATGGTAACCATATCCTCCTATCACGCTGTAAAGTAACACGATCGCCTGGTAAGTCCCCCGGTCGTCGCTGTACATGGCAACCAAACCGCTGGACGTGACTCCGACGCATAGGAAACCGATGCCTACGAGCATTGAGCGGGTGTTGTTGAGGTTATGCCTTACGAACAGGGCCCGGTGGATGAGATTGAAGCCGTACAGCATGGCCGACGGGCAGACCAGCAGCAGCTCGACGTTGTCGATGAGGATCACGCCGAAAAAGTAGATCGGCGAGAAGATGATGACATTCATCAAGAATATGTACACCAGC
>TR443|c0_g000660_i1
TTAAATAGACCGTTAAATTGGTGTTCGATGGGAATTACCAGATTGTTACGTTTGTTTGTCTATGGAAAAAGCATATCGACCACGTTATTATCGACGGTACTTTCTTTTCGGATATAACCACCCAAGAAATAGAACTAGCTGAATTACCGGTTCTTAAGCTAAATTTTGCTCAAGAGAGATTTGTTCGGTAATTTGTACAGCAAAATGTTTGTGGGCTTATGTTCGCACATACTGCAGTGCAAATATAGATTCGAATCACTACCTAGTCGCTGTATGCATTCGCTTAAAACTTTCGACGGTTTTTACCACACGTCGAAGTTGAACGCCGCGGCTCAACATCGAGCAGCTGCGTAACGTAGAAGTGGCTCAAGTCTACGCGCAGCAGATAGCAGTGGTCCTACCAACGGAAGAGCAACTTGGCGCAGCTACACTTGAAGATGGCTGGAGGGACATCCGATCCTTCATAGGTATTATCTCGGC
>TR444|c0_g000661_i1
GTTGTCAAATAATCATATTGTTCTATTTCTCATTTGTTACGAAACATTGTTTAAAAAAACAAAAGAGTTTTAAATGGTGGCTCATATTGCCCCGCCTGGTGGCTCATATTGCCCCGTATAGCTGGGAAACTCATGAAAATCAATGGTTTTCAAAAGTACTTCCCAACAATTAACAAAAAGTTTTTTTCATAATTTATCGACGCAATATAAAGGGAAACACTCCTAAGCATGGTTCAATTACATTAAAATAATTATTTATTGAGTTTTTCTGTGCATTTCAGAACGATTTCCTTAGGTGGCCCATATTGCCCCGATCACCCCTACACGTAGATCTTTACCTAAAGTTCTATATTATTCAACAATTTGCATTATAGTTAATGGAAAGAACGCTCCTTATGTTGTGAGATTAGAGTTTTCATTTTACTGTTGTTCCGCTTCCAATGCTGCCATCTCACGTCTAATTTGCGTCACAACTTCGGCAAGGGCTTGCGGGTGAACACCCGTTTCGAGTAGCTTAACGCAAAGGTCCAGCGCTTCCGGGCTTAGACCCGTGTTGAGTATTTGGGAGATGTTCTGAATGTTGGCCCGAATGGTTTGCGACTGTTGCAAGCGCATGTAGAGATTCGAGTTTGAACCATTTTCGCCGTTGGGTTGTTGAGTCATGTTGTTGATGTGCATATTTTTTCAATTGTAGAACTAGTACTTTCACTAATCACTGTATAATTGTAATAATTTCACGTTTTTTACCACAAATTTTCTTGCATCTGTGCAACCAACAGTTTCAGTAATGCACAAATAAAAACCTGAGTCTCAGATAAAAACAACACACTGCGGCA
>TR450|c0_g000667_i1
TCCTTCAATGTGGGGCTCTTCAACGGCTTAAAAGTTTCGTAAGTTAAGCTAGCTGTGCAGAAGACGTCGTCGTCATTCCTGTACGGATTGTTAGAATTCTCCTTGTCATCCACCTCTTTTGGTTCGTTCCGTCCCGTGGAAAGCTCCGAGCTGGTTCTCGGTGGGACCGGCGGAGGAACGCAGATTAACGTTGCCGACGTACTTTTGTACGCCAAGCTGTTGCCGTTGTTTTCGTACAGCGGTCCCGAGCTGGACGGTTTCATGGCCGAACTGGAGCTTCTGCGGGCGCTGGGCATCTGTTCGACACGGCTGGTGCTTCGGGTTAGTCCCCGTGTCCGGATGGTGGCAAAGCCCTCCGGAACGTTTGGTTTCACTAGACTCATGGTGCGCGGGGTGTCGTGATTTCGATTATGGCTTTGCAGGAAATATCTTTCAAGGGGGTCGTTATACTACTCGGTGTTCTCCATTGCTGTTGTTATACTGGAGGCATAGCCGTTGCTCACCGCCTTTTTCCAACGAGTATTTGTTTTCCTTCCTGCTGCTTTTCGGTTTATTTCTGAGCTTCTCGATTAGGATTTCTTATCCATTAATTAAGAATAGCTTTCCGACTTCAGTTAAGGGCCTC
>TR452|c0_g000669_i1
TTGTCATCCTGGCAGTCGACGTTCTTGATCTGGGGCGCCGACGTGAAGGAGCCCATCCCTTCATGAAGTGCACTCTCTTCCATTTTTTGCAACAACTTCATTCACCGAACCCGTACGGCAAGCGTCGCTCGCACACAGGAACAATGTTGAACGAACTTCTTCGAACAACCAGTTCCATCATAGCCAATATGTACATTCACGACACGTTTGACGGAGACGACGACGACGACGACGACGGTGGCGGCACGGCACGAGACACACGATTGGTTAGGTGATTTTTTATTTCGCATTTATTACCCCGCGACTGAGATGCCAGATGATTTCGATTCCACTTTCATCAGGTCTCACATCCAGCGCGCGCGTTCATGGTAATCACCGAATGATAATCGACCCAAGGCCACAGGAGGATTTCCTCACGTTCATTACGGGGCGATATTTGTATTTCCCTCGAGCACGGATTAATCACACTGACAGTCATGAAGGGGTAGTACAAACGAGCACAAAGCACTAGTAGTGAGTGGGACGTTTTGCTACAACTGTAACTAGGTACATAACAGTTGTGATGACCTGGCTAAGGTCATCCACTTTTCTCTAGGAACTGGTCCTGTGCTAGGATCCAGCAGGCGAACACACACACGAACAGCGTGAGAGGGTGGTGTACCTTTCCGGGTGGGGCCGCTTGGTCCGGTAGGGAGCCATCCGCGTCCGCAGCACCACGCGTAGTTGGCTTGCTATTAGCTTGAACATTTCGTCCATGCACTGGATTTGGCACTAATTTCGTCGTAACTACTTTGTGCACTGGGTTCTTCAAATTTCGTCTACAGCATCACTCGTCTGCGAGCGAAGTCGCACTGGTTTCACGGATTCGAGCTCAAATGATGCTTGGCATCGATATAAACAAGATGCGAACAACATGGATACAGCAAGATCGGAAAGGATTATAACAGAGCTATAGAACAGCTATACTGGCACCTAAGATCCACCTCACACACCTTTTGTACGGCGAAGGGACGACGACACTTCCTGGTAGTATGGTATACGAGAGGGTATCGGACGAGCAACATACACACGAAAACACGCTCCCCTTGGGTAGGGTTTTTCGGTCCACACACGTAGCTTGCCGTAGTTGTAGGGCTATATCACAGTCGTGGAAGGTTTTGGCAGACGCGGTTTGTTTCTATTTTTTTGGACACAACGACCGATGGACCGACCGAATTCGGATAGGATGATCTTGTAGGGTTGTGAAGGCAATCGCGCAACGACACGCGGATGTAGACGACGACGGCTAACCGATCACGGTGCACACACGACTGCGGTGCGCGACTACATCGGTGGAAAA
>TR455|c0_g000675_i1
TCGAAGGAGTCCACCAAGATCTGCGACGTTTGCTTGATGAACTTGGCTTTATTCTTCGCCGCAACCGGCCGACTTCACAGCAGTCCCGTCTGCCAGGAACACATCAGGAGCGCTTGACTCGTCCAACGTTGCAAAAAACTGCCTGTCGCTGGTCATATGACTGCTAGCGCCGCTGTCAATAATCCACTTGCTGCGGTGGTTCGATCCGACCATAAATAGCACCGCGCTGCTCACCTGCTTCGCCTTCGGGGTTTCGCTCTTCTGGCCTTCACCGCTGTCTTGTTTCTGCCGCGCCTGGAACAGTCGGCAGTTCCGACGCAAGTGCCCTTTCTTTTTGCAGAAAAAGCACGTCTTCTCCGAAACAGCAGTAGAACTCGTTTTCACCCCCGCTTTCATGGCCTTGTCACTCGATGATCCACCTGAACGATCCTTACGCCGCTCGTATTCATCCAGTAGCTTTGATTTTACGAGCTGCAGCGTCAGATCCGCGTCGGGGCGACTCTCTAACGCGGTCACCAGGCTGCTATATGAATCCGGCAAACTTCGCAGGATCATAGCTACCTTCAGGGATTCCTCCAGGGCTTGACCGGCATTCTGCAACCTCTCGAAGAGCTCTTCTACGTCGAATAAGTGGCTTTCCAGGTCGCCGCCTTCGAGCAGGTTCACGTTGCAAAGTTTCTTCAGGAGGGAAACTCTTGACGTCACGGTGACCTTCTCATGGTACGTTCTCAACTGCTCCCAAAAGTCCATGGCAGTAGCAGCAGTCTTCACGAGGCTGTACTGATTTTCATCAATGCACAGCCCCATGGTAGCGCGGGCCTTCCTGTCGTCCTTGTCCCACTGTGCCGCGGCGGCGGCTTGCATGGGTTCGGGCTTCGGCGTTCCGACGACGTACCATAATTCCTCGCGGGTCAACATCATCTCCATTCTGAACTTCCAAGAAGCCCAGTTCTGGTTGTTCAGCTTGGTGAATTTGTTGATCGCCTCCATCCTCCTGTGTACACACACGAACACGCACTGACACGTTCCGCGGCAAAACTTTGCCGAACCGATCGATCACTTTTTCGCGTTTAAACCGTACCGAAATCACTACTTCCGCGCAACCTCCACTGGGACCAAAACCTGTGGGTCTGGGAGGACACTCCGACGCAACGGAACAACGTGGTTGGCGAAAGATAGCGGACAGAACTTCGGATTAAATACCGGACAAGAATTCAAACACGCGCGGTCACGGTTAACAACTTTTATTGATTGATCTCAAAGGTAAACATTATTAAGGAGGCTATAAAAGAGGTGCACGCAAGATGCGCACTAAAGAGGCACGCACTAAAGAGGCGCGCCGTCGGTAAATGTTTAGAGGGTGGACCGTCGCTCAATTCTCAATAGAAACGAGTGTACCTATTCTGCAAAACCATGCTCAATGTTTCTGGGTTCGATTTAAGATTGATACCTTGATACCAGCGAAAGCCTTTACTTAACAATACATAACTGGAAAAGTGCTCAAAAAACACTAAAGTTGAGAAGCAGGCTTTGTCTCATTAAAGTAAGAAGCAGAAGATTTATGTATAAAAAAACGCTTTCTCGGAAAAAAGTCTGCCGGATCCAATAATCACTAATCAGTGATATTATTCTTGTTTGACTGAATTCCCAAAACAATTTTCGTTAGACTTACCTTTCTCGGTACAAACCACGGCTACTTGGTCTACATTTAACGACATTCCTTTGCACACAAAACACACACACACCCACGGATGAATTGGCAGGAAGATCCGGCTTTTTACAGATCCTCGTCTTCGTCGGGCAGTACGGTGGCTTGCGCTTCCTGCAAATCCTTCTCGACCTGGTGTCAGTACTTGTCCATCTTGACCTCGGATGGGAGCAGGGCGGGCATGGCGACAAATTCCAGATTCGGGTCACCGAT
>TR456|c0_g000677_i1
GAAAAAGGCTAACAATATACTTTAATGCATGAGAAAAAAAAACTAGCAACATCCATACAAATACCTACATTCACAAAATGTTGACACGCTTTAAGAATATATTCATTTACATTCCTTCGTTTGTGATACTTCAGCTTGATTGAAGATGATCAAATCTGATGTTACTCTCATTTACTTAAAGTATAATAGAAATAGTTTTATATGCTTGAGTACTTGAGTACTGTTAGTTTAATAAATATTATTTCAGCCTAGCCAGTCATTTTTTTTTTAAATAATTCGGCTGTGAGATGAGATTGATAATTTCAAATTTTAATTAATGTGCAGTTTATTTGTTGAGAAATATAATTGATGTACTGTTGGTACTGCTCTTGTTTTATGTATTGTGGATTTACCGGCTACTTGTATTCTACCGGTTACTTAAGTAGCCGTTACAAAGTAGCCGTTTTCATATAAAAATCAACTTGATTGTTGAAAAATGAATGTCGCTGAGTAGCTAGTGGCAACAAGGATTAGCGCATACAATAAAAATGTTTAAAATCATTTTTAAGTTACTCTTATTCTAAAACGGCTACTTTGGAGGCCATACTGAAGCGACCGGTAGAATACAAGTAGCCGGTAAATCCACAATATTTTATCTATGAATCCAAAGGCAAATTGTACCGAACGTGCATCTCTTTCACCGTTGCTCCCTCCATCACTGCCAGTGCTCCCAGGACCTTCTGTGTCGCATCCTTAATGTCATTGTACTGATGCATCAGCTCCATCAGCTCTGCTTTGTCTCCTTCGTTTGGGCTTTGAGCTTCTTTATCTGATTGTTTCTTCTTGTTCTGCGCTCGCAGTGGTGAGGATTTGTCAGACATTTTTCCAAAACTGCCAAGATGATAACCTTTATGGTTTTGATTTTAACTTTCACCTTAACAGAGCACCCCTGCACCGTTGTGTAGACTTTCGGGATTTTCTGACAGTTGCCCTTCAGCCGGCCCTTTTCGAGCACCGTGCGCGAGAACAACAAACGTCAAAGTACACGAACCTGTCCTCTGCTGGCTGCAGGCAAAAATCTTTCAAAAGTTTTCTGATGAACGTGAAAGTGTCCTCCAGTACTGTGGAAAATTGCTAATTTACACCTGCCCGGTGTACCCGATTTGGTGCCTTGGGAAGCGATGAAAATGTGGTTTTGCGTCGAAAGAAAAGTCTTCTCCAACTCTATACGCCTCCTGCCTGCTGCCTGGCTGACGATCAAGATGTGTGTACCGTGCAGTGGGGTAAACGACGA
>TR457|c0_g000679_i1
GGCACACTCTTTCCCTACACGACGCTCTTCCGATCTCGTCAAACTGAGCAGTATCGAATTCGTCCTCCCGGCTGCGCTTCGGCGACGGAGATCGTTCTTCCGATATCCGGATAATCGGTACAATGTCCACGTCAGCAAATGGGTCTCTGGCACGACCTTTCAATTGACGTCCTTGGCCTCCTTGGTTTTGACCTCTTTCCTTGCTTCTTCGGGACGGTCCATCGGGTCCACCATCGCCTCCTCGGCCGCCTCTCCGACCGCCACCGCGACGGCCTCGGTTCCGCGCAACCGCCGCCGGATTGGGAACGTAATGCACATCGCCGTTATCGCTGAAGACCGTGCCAGCCCCCGGACGACGTCGGGAAGCTTGCTCAAAGTCGCGATGACGAGTCATTTCCACCGAGGAAATAAGCTGCTTGTCCAGCTGTTCCAAGCGACGCTTGATAGCTTCCTGCTTACGCATGATATACTCGTCGATCTCGTCGTCCGGAATGTTCGATGGAAGTCCGGGCGAATCCCGACCGAAACATGGATCATCGTCTGGGAAGCCTCGACCAAATGGCGAACGCTGCCTAGGTGGACTAAAGCGATCGAAATGCTGTTGCTGCTGCTGTTGTCGAGCCCACGGCGAACGTTCCAACGGTGGGTCCATGGAATCCATCGGGTTGCCACGCATATTGAAGCCATTGTCGTTGTTCTGGTTGAAGTGCTGGGCCATCATCATCTGCTCCAACTCGTGCATGTTCATATTCATATTCATATTCGGCGGACCCTGGTTGCCAAAGCGGTCGAATGGGCCATCAGGTCGGAACTGCTGCTGCTGCTGCTGATTCATCTGCATGAATTCAAACTCGTCCATGGGAGGACCCTGTTGCTGGAATGGCTGGAAGCGACGATCTTGCCAAGGGTTCATCTGGTTGCGCTGTTCGTCCGGATGGAATTGTTGGCGTCGTTGCGGAGGACCACCATCACCAAATGAATTGGAATTCCGATTGCGCTTGCCACCCTGCCTTTGCTGCTGTTGCTGTCTTTGTTGTTGTTGCTGCTGCTGTTTGTTTTGAGGTCCACCTCGTTGCTGCTGATTTTTACCCTTTTGGTTCTGATTCTTGTTCGGCGAGTCATTATAGGGCACAACGACCACTTCGTCTTCGTCCTCGATTACAATTGCAGTGGCTGGTTTGGCCGCTTGCTTCTTAGCTTCCTCTTCCGTTTGTTTCTTCTTTTTGTCAGCATGCATATCAAGTCTGGTGGGGACATATGGCCCTGCTGGTTCCGAAGCAGACTTCTCAACGTCACCGGGTTTACAATGTTTGAATCGAGCCGTAAGCATTCGATAATCGGAAACTCCAGCCACGCCATCTATACCGCGGCATCTGCTTTTCCAGAAACGTTTAACGTTGGGCATGAGAATATGATCGGTCTGTGCCACTTCGTCTCCTTTTTTCCATGTAATCATAGCGCTTGGCAGACCGTACGAGGTGAGGAGTTTCAATTTAAAGTCAATCAAAATCTTCTGAACCTGTTTTCCATTTGCATTGCTTTGGGTGCGCCGGAGATATTGTCCAACATAACTCATCGCTTCGGGAAGCAAATCATCGAAGGTAATCTTCGCGTTTAAGCTGCCAAGAACTATGAAATTGTTGCGCTCATCTGGGCTCATTCCGCTAATGATATCGTGTAGGATGTTTAGTTCCGGATCGAGATCCTGGTCAGACCCTTCGGTACAAGCATGCACAGAAAACACGGTGAAATCTGCGCCGAAAATTCGAAGCTTCACGGAACAGATGTGACTGGACAACCGTTTGAAGTCACACTCCGCTTGGAAGTTCTTACGAACAAGTACGGCTGTCCCACCCACATCGGGCAGTGTTTCCTGGTTGACATTGAACCAAGTGTAGTGCTCGGTTTCGAACGTGGTATTGTTCTGTAGGCGAGTATCTTGGATACACGCAATCGAGATGTAATTAAGGTAAAGAAACCTATCAATCCTCGCTTGTTCCAATTCCTGCGCGCACCCCGATACATTCCATGTGCCAAAAATGATTGAATCATCGGGAAAGATGTGCTGCTTCACGCTTTTCGGTTGAGAAACGTTCGCTACAGCCATTCGGTTAGCGGCACCATCGGATTTAACCGGGTCTGATGATGCGGATTGCCCAGCGTTCTCTTGGTCAGCATACATTCTACGGTGTTTGAGTCTCACCATAATCATGCGATGATCGGAATATCCCGTCAAGGTACGAATGCAATGGCACCTGGGTGGCCAGAATTGAGAAACACAGGGCATGAAAACGTGATCGATCTGTGCTTCTTCGTTTCCCCTTTTCCACGTAGTCAGCAGATT
>TR458|c0_g000680_i1
GACGCTCTTCCGATCTGTAGCAACTTGGCATCGAGGAAAAGTACAGTTATAAAAGGGTTCTCGCAAATGAAAGGTGTGTACTACAGTGAAACGTATTCTCCCGTCGTCCACTATGCCACCATTCAACAGAGTTTGGAACATCAAGCTGGACCAGAAGCTAAATCGGATGGGCCTGAAGCACTCGAAGTACGACACGTTCGTGTATTACAAAATGGAATGTGGCAAGATCAGATCATCATCGTGGCGATCTACGTCGACAAATTTCTTTTGTTCTTCAACGCTCAAGGGTTGGTCGACGATGTGGAGCAGCACTTATACGACGAATTTCGGATGAAGGATCTAGGCCAAGCCAAGCACTTTCTGGGACTACGATTCACCTGGACCGACAACACGAGAGATGCGAATCCGCCGTTTTCTGGATACAGCGATGCCGACTGGGCGAACGATCCGGAGACGAGGCGATCTGTCAGCGGTTACGTATTTCTGCAGTGTGGCGGAGCGGTTTTCTGGAATACATGGCACTTTTCACGGTCACACAAGAGGCCGTTTGGTGGGAGGGGTTCATCCGTGACCTGTACGGTATCAATGACTCCCTGATCATCAAGTGCGACAACAAGAGTGTGTGGTATTGAATCAGCATTGCTGTTCGACTAGCCATCCATTGAACGCTGGTACCACATGGTCTGCCAAATGCACATCAAGCAATCTAGTAGGCATGCAAACGGTCGTCGCGTCACCACTTCGCGAACGTCAAAAGATAAACACAAGTTAATTCCAGGGGGCACCCGCTTGTCCACAAT
>TR460|c0_g000684_i1
GAAGAAAAAGCAAAATATAAAGGAGAGCATCAACAAGTTTGCTGAGCAAGTGGACAGCAAACTAGTTCAGAGGAACTGTTGTTCAAAAATTCGACGTCTAATTGGGAAGAAAACAGCTACGCGTAACAGTATCATCCAGGATAGTCCAGAACTTGCTAAGGAGTTCATGGATTTACACCTAGGACCAAACGACATCTACAGAGAAGAAGCTACGAGCTACTTGCAAGTAGCGAACTCCAACATTATCGACCAAACCAAATGGAGCAACATCCTCAATCGTAAGAAATCATCGGCCCCTGGAACAGATCGCATCACGTATGAAATGCTGAAATCACTGAAGCCTCAGGTGTCACAACTCATCCTGATCGATCTTAACAACTATTGGAGACAAGGCAGTCTACCACACCAGCTAAAGGAAATCCGCATCGTAGCAGTACCGAAGCCCGGCAAGGATAACACCACCGCCGCAGGAAACAGGCCCATAGCACTGTTACCTACCCTAACTAAAACTATCAATTCGGCTGTACTAGATGAACTGAACCAGATCATCGATAGCCGGGAGCTGCTGCCCAAACTGTCTTTTGGATTCCGGAAAGGACAGTCGACATCCACATGCACCTCATATATCGTGAACCTCATCCAATCAAATAAACGGAAAGGACTAACCACCATCGCTGTCTTCCTAGACCTGAGTAACGCTTTCAATGCGGTTCGCACGGACAAACTGGAAGAACTATTGGGAAGGTTGAAAGTACCGCAGGAGTATATATGTTGGATAGCGTCGTTCCTACGCAATCGCACCGTAACCCTTAGATGTGGAGAAGAGGACATCAAGAGAATCATAAGTAATGGCCTGCCGCAAGGTGATGTTCTGTCGCCGACCCTATTCAACTTGTATACAGCCGGATTGCACAACACTACTGATGAGAAGGTAACACTGGTACAGTATGCGGATGATTTCACCCTTATAGTGACTGGGACCAACACGGAAAACGCCAAGCAAGCTGCGCAAGAGCAACTCGACAAATTCCAAGAGCAGGCACAGGATTTGAACTTGGTGATAAATCCAGAAAAAACCAAAGCGATACTCTTCAAAGCCACTAACGTTGACCTGGGATTAAAGGTCGCAGGGAAACCCGTCGAAACAGTCATCAACTATAAACACTTGGGAATATATCTGGATCGTTCTATGAGTTTCGGAGCACATATCCGAGAACTCTGCGGCAAAATACAGGATCGTTTAAATATGCTGAAGGTCATCGCCAAGATAAAACACGGCGGACATCCGGAAACCATGAGAATGCTCTACAAATCGCTAATACGAAGTGCACTAGAATATGGGTGCACTGCATTTGGTAACGCCAGTAAGACCAACAGAGAAAAGCTACAGTTGATCATCAACCAGTGCTGGCGTAAAGTAACTGGTTGTTCAAGAACTACCCCGAGAAACACACTGGCGGCCTTGGCAGGAGAAAGCCCATTGGACATACGCTTGGAGCAAGTAACCTGTAAGGAGGTGGCCAAACACATTCAAAACGACAGTGTGGTAGCAGAGCAGCTACTTCAACTGAGAGGACAGGATATTCCAGACGATATGCTCACACTGCTGGAACGAACGTATCTAAAACATCTGAACGTATTTGACGCGATCCTACCGAACATCACGGTTTACCAACATCTGCCGTTGGACATTCAAGTTACGCTGATGGAAGAAGCACCAGCGAAAAGGAACTGTAATCCACGAGTCCTAAAACAAGCCTTCTTGTACCTACAAAACACCAAATATAAATTCCGACCGAACATCTACACAGATGCTTCAAAAATTGAGGACGCCTGCGGAGTAGGAGTATTCTGTGCAGCCACAAAGCATAGAATCAGCCTGAAGTTGGATACGGAAACATGCATAATGACTGCGGAGCTATACGCTATACTAGTGGCACTGAAGTACTTGCAAAGCGAGTGCATCGAGGGAGCAGTACTGTTCACAGATTCTCTGTCATCCTGTCAGTTGATTGAGGGTCTGTTGGCGAATCCTAGGAGAAACTCGGTTATCCAGGAAATCGTAGAGATTGCAACAACCATGAACGTGACAATACAGTGGATCCCAAGCCATTGCGCAATCGAAGGCAACGATATAGCAGACGAACTGGCAAAGGCCGGTGTATACTCGGACCAGGTCCTGGAAAACGGAATATTGATTAACGATGCACTCCACACCTTCAACCAACTACGAATCGAAAATACGAACAACTGGTATTGCACTTATGCAGAAGAGAAGGGGAAACATTTCTTCTCGATACAGCCGAGTTACAGCGATCACCCTTGGTACAAAAACAAGCCACTAAATAATTTGGAGATTCGAGGCCTGAACCGCTTGATGGCCGGACACAGCTTCGCGAACAACTGGCTGGCCAAGATGAAAATTGTAGACGACCCGGACTGCGACGTTTGCCTAACCGAGGATACGGCAGACCATGTAGTTTTGCACTGCAATAAATACGCTATCACCCGCTCGGAGTATGACCATGACTTCGATGGAAAATTCCGCACGCTTGTAGACCTGTTTAAATCCAATGATGTGGACACATTCCGAGACGTTGTACGCTTTTTGAGAAAAGTGAAAAAGGAACTGTAAACAACAAA
>TR462|c0_g000689_i1
TGCGCGGCCAACATACAGCACTTTACCATCTCCGAGTTCCTTTCCATTCAGCTCCTGGACAGCATGTTCGGCCGATTCGGGATTTTCGAAAGCGACAAATCCAAAGCCACGGCTCTTGCCGTCCTTGATCATCACACGGTGGCTGGTGATTGTTCCGTATTTCTCGAACATATCCTTGAGCGATTCGTCGCTCAACTCATCGCCGAAGTTCTTCACGTAAACGTTAGTGAAAAGCTTAGCCTTCTCTCCCAACTCCTTTTCGCGCTCCTTGCGTGGGATGAAGCGGCCAACGTAAACCTTCTTGGCGTTGAGCAACATACCGTTGACCTTTTCGATCGAAGTGTTCGCTGATTCCTCGGTTTCGAAGTGAACGAATCCGTATCCCTTTGAATTTCCTTTCTCGTCCTGGGCAACCTTGCAGCTGAGAATGTTACCGAATGCAGAGAACGTGTCATACATGGCTTTGTTATCAATGTTTTTGTCCAGGTTCTTGATGAACACGTTGCCAACTCCGGATTTACGGAGGGATGGATCACGCTGCGACCACATAATGCGAATTGGGCGTCCTTTGATCAAATCGAAGTTCATGGTGTCCAACGCACGCTCAGCGTCCGCGGGTTGCTGGAAGTTGACGTAAGCATATCCGAGAGAACGTCGAGTGACCACGTCACGACAGACACGGATGGACAGCACCGGGCCAGCCGATGAGAATTTTTCGAACAGAATTGCTTCTGTGATATCAGCATGAAGATCACCAACATATAAAGACGCCATTTGATAGTTTGGCCCACCAGGGTTCATGTACAGCCTTGAACGAACGCACTTTCACTTCTCGCCAGAAGTACACTTCACCAGTCGAAAATTAAACCAGTCCTTCGCACACGTAGGTAATTTTTTCTTGCAATTTGCTTAGCTTTTTCACTTTTTTCGATTTTTTTGGGGTTTTTCTTGGTTTTTAATTTTTTTTTGTGGGTTTTCTAGTTATTTTTTATGCACAAAAATGTGAATGGTTGTGCGATCTTCAATGAGAAGCACAACCTCACAACGTCAGCGACAACTCTTTTCTGATGACTGAGCAGCGAGCGAAGTGCGAACTGCCAGCCTAAAAGATCGGAAGAGCACACGTCTGAACTCCAGTCACATTACTCG
>TR465|c0_g000693_i1
GATTTTCTTTTATTTACAGATATTCCCCTAACAAGCCCAGGTTAATCATCAACTTATTTTCACTGTTTATAGGAATTGGTGCCGTAGAAATGAATCTATTGTCTGATTGATTGAAAAAAATAAAATAAAAGTATATGAAGTTAAATGGGGAGCGGGACATTTGGCATAAGATCACTAGGCATAAAGATATTTAGCATAGCGGTCATTTGGTATAATCAAAATGTACTCTTCTTTATGCCAAATAACACAGACCCTGAATCAAGCCACTCACCGTTTTAATTCGACCTTCTCATCTTCGGCCTGTGCACCATTGCCCACCAACTGCTGCTGAAGCTGCCTACTCAAAGCATCCGCCAAGCAGCTCCCGAACGATTCCACATAGGCCGGACTTACGTGCGACAGCAGAGCATAAGGCGTCTCAAACCGCTCACCGTTGTCCTGTTCAGCAGAATCCAAATCGAAACGATCGCCTACAATCTGCAGTCCTTCCCGGTTCAGCTTGACGCAAACTTCCTTTCCTTCCAGCGTGCGCAAATTGATGTACGCCTCGGCCTCGGTGGGCTTCATGCGTTCGGAGATGTGCGCTTCCTTTACGTGGCGAGCAATGTCCTGGATGACGCCGGTGGCTTCCTTGCTCCAGTCGAGCACCTCGTCGTTCGGCTCGGAGTAGAATTTTTCGTATGGGTTTTCCATTTTTGGTTGTGGCCGAGAATATTGAATTTTAACAGACTTTTGTTTTCAAATTATTTTGCAGATTTCCAAACTTCCGACGCGCAAAACGATTTGGTTGATTAGATCGGAAGAGCA
>TR467|c0_g000695_i1
AAAATGAAATTTATACCTAATGCAGCTCTAAAATGGAATGTCGTTTCAAATCCCGTTACAATGTTATTACGTTGAATATTGCGTAGGTTGCGTTATGTAATGTAAGTGTTATACAATTGTATTTATTTTGTTTTGCTAACTGATAATTCGATTCGATGGATAATGGTGTACAGTACATGCATGCTTGCTTCGAAATATTTGCGGACGGGATATGTGGACTGCTCGCTCAGATTGCTGGTAGATTATGCCATTTGTTTTGGATATTGGATGCTTGAAGGTAGCTCACACAAGCAATATTGAAACTTAGGAAACCTCATAACGGGACAGTCATGCATTGGCAGTAGTTTTTTTTGTTCGATTTATTAGTAGGTAGATCTAAATTTATTTGTTTTAGAGATTGATAACAATAATCACAATGCAGTTTCTTGTCTTCTTCGAGTTACATATATTTAACATCGTTCCTATCCTCATCTTTCTATGAATTCATATCTCCTTGCCCATTTCATTCGTCGCTACTTGGATTAACAGTAACCTTAGAATAATATTGCAACGAAATCTTTGATTTATGTTTACAATTAAGCCCGTCTCTTCAGGTTGGTCTTTTCTTCTGTTTATAAGCAGTATTTTCGTAATTAAATAATGTAATCGAAAGATAAAATTAGGTAATTTTTGCAGCTTTCTGCTATACTGAACTAAGCTAAAATATAATATGCATTGACAGTATTCTTGATAAACCTTTATACAACAAGCTATTTCTAGTTACCACCGAAAGGCGTCTTAGAAGCTAGCTCTAGCCAATCAAGCTTAGGCGACTGTTAGTTTTTCGCAAATGTGCTCGCCAAGGAATGATCTGTTCACTATCATCGTCATCATCGTTACCATTTTGGTTCGAGCTGGGGTGATGGTAATCGTTTTTATTGTTGATATTCTCCATTGAGCTACGGGTGCTGTGATGGTTGCTTCCATTCCCGTTGATGTTGGTGTTGCTACTGTTGTGGCTGTTGTTACTATTTCCATTGGCATGGTGGCCGTTGCTGTTGCCATTATGATGGTTACCACTGCCATTGTGTTGATGGTTGAGGGTGTTTTCCTTGTTGAACCGTGATGCAACCGAATCTTCGTGCTGGGATGTGAAACTGATGTTATCGATCGACATGGCCCGTTGGGACATTCGCGAGCGCCATGTGTCCGTCGTGCGTCGGTGAGTTTCTTCCACGCGAGGGGTGTAGATTGAGGATTTGAGCTTGTTTTCGGCCTCCTCCTTCCGGGCCATCAGGTCACGCTTCCACTTGGGTATCGCCGACAGGCGGCGATCCTCCGCCTCCCGTGCCAGTCGATCTTCGAATTCTTTCTTCGCCTTTTCGGCTGCCTTCTTGGCCAGCATCTGGCGCTTCCAGTCGGGAATCAGATTTCCCTGGTGATCACGATCCGGTACCTGATCCACATAGTTTGCGGCTGTAAATTGTCGAGTAACTTCAGAATATACCTCGGTAGCTTGTTTATCCTCCAGTTTGGCCCGTTCGACTTTCATCTTCTTCACTCCAGCGATATCCTTCGACATCTTCAGTTCGGCAATCAGGTCTGTCTTTTGCGAGAGGAACTGTTCGTTGGTTGAAGACAGGCACTGCATACTCATGCTGCGTGTGGGGGCAGAGAATGTCTTCGAGAGCATTTTATCGGTGCGTCGGAGCTGCACACTGTTCAAGTCTTGAATCGAGATGGCCGACAGCGGTTGCTGCTGCTTTCGTATCGTTGAATCCTGCGGTGGGGGTGGTGGAGGAATGCTGCCGTTGGTGCTTTTGTTCGTTCCGGTCTGACTGCCGTCTTTATTGGCGATGGTGTTCGTTTTGCTACTGTTGATGGTGCCGCCGTTGAGTGGGAACAACATCGGTGGAGCGGGTGGGGGCGGAGGTGGCTTTGGCGGTTCCGGTCCCGTCTGTACCGTGATGGATGCGTTCAATGGCATATAGTCTTCGGTGTCGGAAGATCTCTGCGAGCCAGCGTTGGACCGTTTGTCACTGATGCTCTTGAGATACTCGGACGGTTTAATGAGATGGTTGGAACCGTCGGCTGATCCGTTCGGGAAGGCCGGCGGGACGAATGGCAGTACGAGCTGTTTGTTAACCAGATTCGGACCGTGACTGGACGACGACAGAGCGGAGTTCGAGCGCGACTGATAGAGCTGTTGCTGGCCGTAGTACTGATCGTCGACTACCGCTCCCGCCTTGGCAGAGCTACCATTGCTGGCCGTGGGGCTGACGATGCCGTTTCCGTTGCTGCCGCCGGTGATGAGTTTGGCTTTCTTGTTCGCTGAAATGATGGACATGCTTCGATTGTGGTTTCCACGAATTAGATCTGACGGCTTCAGGGTGGACTCCTCGACCACCTCAAGGCCGGAGTCAGAATCGGGACCTTCGCCGTTCTGGTGCTGCACCAGCTGCTGTTGCTGCGGAAGCTGATTGTAGTAGTCATGCTGAGCGTTCTGCTGTTGACCCGACGATGAGCTCGAGGTGGCTCCCGTGGTGTTGAATATCATCGCGTTTTGTTGCGAACCGACGCCGCCGCCGTTACTGTTGATGTGCTTGTGCAGATAGAAATTATTACCGTTCGTCATCGAGCCGGACTTGGTCTGACTGCCGGGCCCGTAGTGAGTCGGCTGTGACGATGATGACGACGACGACGACGGGGCCTTCAACGGTGGTGGCAACGGTGGCGGTGGGGGTCCCACTGCTTTATTTTCGTTTCCTTTCATCGACCCACTGCGTTTCACCTGCTTACCACCGCTAGCGTTGTTGGCGTTGCTGTTACCGCTCACCACAGCGCTACCGTGCGGCAGGGAGTGGCGCTGGGCAAGCTTCGTTCGCTCGTGCGTATCTTCCGGCGAGCAAACACTTTCGTAGGCGTTATCATTGCGTGACGCGGCTAGGTTCAGTTCCCGGTTCGACTGATGATGGCTGGCAGTTTTGTTAGCTTTGCTAAGGTTCGTCGTTTTATAGTTTTTCGGTACATCGTATCGATGTTTGTTCTGTTGTTCGTACAGGTTGTTTCGTTTGTTGATCAGCATTTGTTCCTTATTGCTTACGGTCTGATTGGTAAGCTGCATGATGATGTCGTTGCTTCGGTTTGAGCTCGCGCTGGCCGATCGACTGTGGGAACCACTGTCCCGGGACCTACTTCGGCCGGCTCCCGTTCGGGTCTTCGTGCCATAGCGAGCTTCCTCGCGGACCAAGTAGATGTCTTCGTAGTCGTGGTCATGCGTAGATTTGGAGTTTGTTCGTTTTAGTTCGGGAGGTTTTCGTTCGACACCGGAATTGGACGAGGACACTGATAGATCCTCGTCGGAACCACTGGCGGCCCCACTACTGCTGGAGTGGACTTCAACTTGAACTGTCATTGCTCTGGAGTTGCTGGTGGTGCGTTCGTCCTTGGTGCTGCTCAGATCGGAATCGAACAGATCCTTCACCCGGTTGTAGATGACCTCCTGGGGATCGTGCAGGAAGAAAGATTCCCCCGAAACACTGCCGCTCGGGCTGGGAGGTGTCGTCGAGCCGTTCCGCATCGGATTGATGTAGACTCCGTCGTTCGGTGGCACTGTTCCGTAATAGCTATCTGGCGACTGGCGTGTGTATAAACCGTCCTTGGTTTGCCTAATCGTCGGTGGGTGAAGATAGAAGGGTTCCGAGTCTGAACTGCCAGAGGACGACTTGGACATCATCGTATTGTGGTGCGACGATGATTTGTTCTTGTTGTAGTAGTGATGGCTGCTCGAGTGCTTCTTCGATATCCGTTTCTGCTGCTGTGGTGGGGTTGCAACCGCTAACTGTTGTTGCGAGCCATAAATTTCCGCGTGTCGGGTCTGCTGTGATTGTTTGATTTGTTTCGATTCGACGTAATCGGGTTCTCGGTTACCGTGCTGGACCAGTGCGTTCAGGCACTCGACCTGTTGATTTTCGGCAGCATCGTTGATGGGGCTTTTACCGTACTTATCCAGAGACAGTTTGGCACCGTGGCTCAGAAGCCATCGCACTGCGGTCAGGTGTCCACGGGAAGCGGCAAAGTGAAGCGGAGTGGCACCATCGCCGTCACGGAGATTAGGATCGACACCTTGATCTTCGACCATCCATTTCAAACAGTCCAGGCATCCCATCTGGGAAGCCGCATGGATCGGAGCCATGCCATCGCGGGCGCGCACGTACAGCGACCCGCCGGCTTCCAGGACTAGAAATTTAAGCACCTCAAGATGTCCCTCCTGAGCCGCCAAGTAGACCGGGGTTACGTCGTTGTCCATCTGGGTGTTGGCGCTGATGTCGGGCGCCGCTTCCACCAGAAGTCGTACACAGTCGAGGCAACCGCGGGCGGCCGCGTAGTGGAGCGCCAGGGCTCCACCCGCCGGCCGTTCCATCGGCGGCATCATCTGTGCATGGGACGAGTCCAGATGTGACAGGTATCTGGACTCGTTATACCCGGAGCACCCCACTGTCACCCGATTTAATTAACCTGCTGAGAAAAATGTGTGCTCTGCTTTTTGTTGCTCGCTGGCTAGCTGGGACCGCCTTTAGCGGCGTACCAGGGACGACCCCCTGATGTAGCAGTACCACCAGCGGCAGTTGTGCAGCAGTCTCCTCCGGTTGGCGGGCTGTCGTTCCGGTCTACTTAAAGCGATGTGAGACGAAATGGGCCAAATGGGCGCGCGCGGCGTTTTATCTCTTGCTGTAGTAGGTGCGTCGTCTGCCTTGGGTGGTTCTCGACGTATGGGTGTGCACTGCGGTGCACTCCCTCGGGACGCGATAAGCGCCTGCCTAACGTTGAACC
>TR469|c0_g000704_i1
CGACGCTCTTCCGATCTAACGAGTGGCCCGGCTTGAGGGCCGTCTTGTTCCGCGGGTTGCCTGTTGCTGATCCTGTCGATTGTTTGTTGGCTTGCTTGAACTGCGCCAGAGGCGTCTTGATCGGCGAAGTCGAAGCATTGTTAACCTCTTTTCCCACTTGGGGAATCTGCAATTCACTGTTCTCTTCCATTGTAAGTTTCACTAATCTTCACAAATCGCACTAACTTTGATATTACACACTCTCACGCGTCACACCACCGACTGTGATGGTTCTCTGTTTGTGGAGAGTCGAGAAGTGGTTGAATGACTGATCTAGAAAACGTTGTAGCACAGCTACTGACTGACACAGACTGCACGGTCGGTGAGAGCTCTCTTGT
>TR472|c0_g000707_i1
TATCCTACACTCTTTCCCTACACGACGCTCTTCCGATCTTTTACAGTATTCACTTTAGAACAATAGTCTTACATTTGGTTTGATTGCACTATGTGACGCTTTAACTGCTTGAATTCAGTTTGCCACGATCATAAGCGTAACTAGGTCATGGCTCTAGGGGGGGCCAAGGCCATGTCGATGTAGATTTTTTATACTAAAATGATACTTTTCGCCTGAATTGCGTGATTTTTTTCCAAAATGGATTATTCTGGAGGGGGCCAGGCCCCCCCTGGCCACCCCCTATTTACGCCAATGGTTATATCTCACAACAGTTGTCATAATTTTGTTATGATCTTGTTATGTGCTTCTGGTCAGGAATCTCACTAATAAGCATTTGCTTTACATTGAAAGAATACTCAAAACACCAATACTTGCAACTTAATCCATATAGGAACGATTATATTAATAATATATGTTTCAATTCTACAATACAATAAATGCGTTTTATGTTATCGCTAATCCTTATACTACCTTCTTATGTACTATTTTGAGCATACTACCAGTATATCATTTAACCAGTAAAAATACTGCTTGAGATCGCCTTCGCACAAGTACGGAGCCTTAGTCCACGATAGTATCTTGAATCCAACGTGTTCCAGTTGTTCGAAAAACTTCTCGATTTCCTTCTCCATTGGCAGACAAGAAAGGCTAGGCCAGTGCTCCATCAGCGGCCGTAGTGGCATGTGGCTAGAGTTTTTTTCAACATAGTGGCTATAGGGTAACACCAACGCCAGTAACAATCTTCCATTGGGTGCGAGTGCGTTGTACATGTCATACAGCAACTGGTGTGGATCAATACAGCGATCAAGAACATTCAGGCATGATATAAATTCAACGTCTCTCAGTTGGTTTATCTCTTCTAACACCGTAATTTGCTTCTCTGCAAGCCTCGATCGCATTATCCAACTTGACTCCGTTGCGTACAGTTTCATAGGCGACGACGGGAAAATTGAGGCAATTCCATTCACAAGTCTTAAGGTTACTTCTCCGTCGCCAGCTCCAATATCCAAAACTTGGATCTCTCTTGAATCACCGGCAAAGGCATTCTCAATTCCGCTTTTCACCAACAAGTACCTAAATTGGGGCTCCGAAAGGATGAACATCGATCCCCGCTTCAATATGCCATTGACGTCCGTTTGTGTTAGAAATACACTTAGAAAAGCCTTGGCAATCAAATGCCACAACTGCAACCAAAGCTTTCCGGATACTTCCTTCGATTGTTCCAACCACTTCAGGGTTATCTCATCAGGGTTCTGCATATTGACGAACCTTTTCTCATACTTTTCCGGAAGCTTCGATAGGGTGTACCACGCGGACATGTCACAATTGTCCAGTGAGATATCATTTCGGGTTTTGTCCACCACAGCGCGCGCTAGGAAACCTCTTGGTGAATAATCCATTGCATACGGTCAGATATGTAAAGTGTACACAGTATAGTGCAGTGCAAGCACATTACTGAAAGTGTATGGCTTATAGGACTTTTT
>TR473|c0_g000709_i1
TATAAAGCAAAGCAAGATGCAATATCTTTTCAGTATAAAAAATCTATATCGACATGGCCTTGGCCCCCCTAGAGCTATGACCTAGTTACGCCAATGCCGACAGGCTTTGCAGAATGAGCACAACCGTTAGCGTGGCTCCCAATTCCAGCCCGGCATTCGTCAACCTTTGGAACAAATCCTCCATCGCGTGCAACTGGCGCTCCATTTCGTCGCAGTCGCCGTCACAATATGTGAGGTTACAAATCCGCTTAAAAATCGAAACCTTCGATGTGAGCGAGGTTTTCTGGGGGTGGTTCCTCAGCGTCTCCCTCTCCCAGATTCGCTTGGCCGTGGTGCACTTACGGATCAGAGACTGTTGCGTGATTCCGACGAACAGCGAAATCGTTCCCTGCGCCTTGGCGTCTCCGATTGTTCACGCTTCCGTGATCGTTTCTGGCGCGTCGTTGGTAACGTACCTCCACAATTCCTCGCACATCAGCAGGCTTTTTAGCTGAAAACTCCAGCTCTCGTAGTTGTCGCTTCCGAGTCTCTTCATGCTGAATTTCTCCATTTCGGCCGTAGATCGGACAGCGAAATAAAACACGTGTGTGTTCTATGAGCTACTACAGTAAAGTGAAACTTTATTTCCCATATCTTAATTCTATGCGCACGCTTCGCGTTACCATGGTTACCATTTTAAATTCAACCTATGTCATTGAGTGCTGCGCCTCACGTCGTCATCTACAGATTTTAGCTTATCGTTCCTTCAGCATAAGCTATGCTACGTGCCCAGCCCACCGCAACCTGCCAAGTTTTATTTATTTCACTAGGGTATTGGTTCCCTTATTAAGCATGTGGCTCCCATTTTCATCCAGCGAAAGACAGGCGAATGAGGCGTTGTTGGTTTTGTTTAGTATTTTTGTGTTTTTTGTTAGAGGTCATTGCCTTAATCGCTTGTTTTCGAATGGGATGAATATGGGAGCATGAGATTACTGACGGCACACATATCCTACATTCAAATT
>TR475|c0_g000711_i1
AAATTATTTATTATTATGATGCGTACATACGGTCTACATAAATGAAGCATGGAATTCTATAACATAACTTACTTTCAATTCTTCACACTCCTGGTAGGGCAAAGGCTTGTCGTGAAATTCATCACCATCGTCTTGGTCTAGTGCCCGTCGTATTTTCGTTGGTTTTATGAGCTTAATGCAATGCGGCTCAACCTACCGCTCTTTAAGTTTCTTCCCATATTTCGCTATTTTTGACTCATCCCACTGGTTTTTACGCTTCGCTTTGGTAAACTCATTGCTAGGTTCTTGCAACAACTTTATCGAACCTACAGTTTTGTACTCATAGACGACGGTCTTCGGTCTGTTGGTCCAACATTTGCTCAAAGCTGCAATGGAACCTGGCTCGATAACAACCTGGCAAAGCTTTTCTTTCTCGCTAGAAACATCCGGTTCCACCATACGTTTCTTGACTGACTTCCTATGTTTGTTGCCCGGTGGCGGAGCGACATCTTCCACGGCATCCACGGTTTTCAAATATGAATCACAATCTCGTAGAAGTTTGAGTCCGGAGGAATCAGCCGACTTGTTTCTATGTTTGTGCAACTTACCACCCTTTATATCAACGAAATCAATGTTTTTCTCAATTATTGACGATAATTTTTTGCCGACAAACTTTTTCATCGACTCCGTTACGTTGATATCGCTTTGAAAGACGTTTTCTTCGTCCACCAAGTAACGGTTGGATTTGGGGCATTCACTCGCGATTTGTACAATGTTATCTTG
>TR479|c0_g000715_i1
AAACACTATCCAGTTGGATCTCCTAAGCGGTCCGACCTTTGCAAGATAAGATAATATGTCGTTTTGGATGATGCTCAGTTCAAACAGCACACAGATTGCATTATGAAGGGCCTTCGCTATATTACGAAGGATAATACACTGAATTGTGACGAAATCAAGAGGGACTTCAAACAAGTCAATAAGGATACCGGAGCACTTGAACAGGTCTTGAAAACCTGTAAAGCCAAGGAACCAAGGGACGTGAAGGAAAAATCGTGGCACTATTATAAGTGTTTGGCTGAATCCTCCGTTGCGAACGATTTCAAAGAAGCTTTCGACTATCGTGAGGTACGATCGCAGAACTACGGTTATCACTTGATGCAAAAGCAGCCATACAACAAACCAGCGGTTCAGGCTCAAGTATCGGAAGTCGACGGAAAACAGTGTCCTTCATAATATGTTGATATTATGATATAGGTGTTTGATACTGTCTACAAGAAATGGCTACCAAATCTATCAATAATAAACATAACTAACCAAGTGAAAGTTAACTCCTGTAATTATTTCTATTTTTGTGCCACTCAAAATTCAGGGAAAATCGTTCTCAAGAAATTATGACCCCTCAATGGCAACCGCTCCGAGTGACAACATTCGCTTAAGAAAACAAATACAGCACGTGCAGGATCATCTTACTATCTTAGCAGTGGTAGGGCAAACGTTTGCCACGCGAAGATCCTAAATGTCATCCTCGATCACCCACACTCGCAGCTACCCGTTTTCTCTCCCTCCGTCCGCCATAACAACACCACCAATGCCATGGTCTTAAATGCACATTTGATGCAGGTAGGGGTAGCTGAACCAATTTCCTGGACAGATTTTTTCAGAAGCGAACAAATTTTCGATTAAGTTTTGTTGTAAATCAAACTACAGACCCGAAAAATCGGATTTTGATGATGATTAACCTGGGCTTGTTAGGGGAATATCTGTAAATAAAAAGAAAATCGGGTTAAGTGGTGGGGCTGGCTCACCGACACTTCCGGTCCGCTTTAGTGCTTTATGCATCATTGTGGCCAGGTGTTGTTCTAGTTTTTCCAACTGTATTGTAAAGCATTAGCGGTGATCCTTGGCATACTTGTGTAAATTGGGGTAGGTACTCGAAATGTTGATCGATCACCGATTATTGCTGGCAGATGCAGTGGAAAGTTTGTCTTAATACGTATCAATCGTCTCTGACAAACGAGAAAAACTGACCTCACTGATTACCTGTCTCTGAGCCAAATTTGGTATAGAAGTCTTCAGTCTCCGATTAATCGCTTCATGTTTGATGGAGGCTTTTAATCCAATGGGTTACATAGCCGCTATCCGAATGAAGAGAGTAATGTTCCGCGTAATATATCACAAATCGAAAGAGGTACGGTACATTACGTGGAGCGGATATACTGAATTGGGTACCAGACCAAGTCCCTGCTGGGTGGCACGAAATAGGTGAGCCATAGACAATAGAATCGTCAATGTCGTAGGGCATAGTATGTGACTATTGTCGAAACCAAAAAAACTGAATGCCCAACCAAATCATTAGTAATATCAATTTGCTTCAAACGCGTTCCAGTGATAGGGTTAAGATTAAGATTAGGATCAATTATTACAATACAATTTCACGTTTCAACATGTGTTTAGTAGTTTTAGAGGTAACAGCCTAATAAGAAATTTTCTGTAGGTTCATAACTTGCCCTCAACGAGTTGAATGTTATATTGCCTCACAACTGTGAGCAACATTATTACTCATTAATAAAAGGTTGTATCATCAATATGGACATAGACTTGCTGAACGAAACATTTGACCAATTAACATCTTTCAGGTATAAAATAGGTAGTAGGACAAAACTTTTATTTTTAAAAGTAGTTATCTATGTTCATGATAGAAGAGTAGCGTAAAGTGATACCACCCGTTCCAGATCCAGAAACGTTTCACACTGAAAGAAGGTTGGAATGACAGTGTGAACAGAAGATCCGAACTGCTATGTGTAGGAAGAAGTATGTTTATTTCCCCTCCCCTTCCCCAACACTGTAGAATTTTGATACAACTTCACGTAACTGTTTACTCCCTAGCCAAGATCACAGGGTTTGACGGTATTGAATGAAAATATCACCTTTAACACTTTAATGCGCCTCCAGCGGTTCATTGCGAACCGGCTGCTACAGATGGAGTATAGCTGATTTATCAGAAATGCTCGATAAACAGGAGGAACCTGCTAGGGCTTAGTAGTTTCTATACTCAGAAAACAGGTCCAGTCGGTTGAGTCGGGAAGGGTTGCGAGAGTCGTTGTGAATCATAATGAAAATATTTGTGTTTTGTGATGAGTCTCG
>TR480|c0_g000717_i1
CCCAGACGGACTGTTGCTCTCCGATTTGAAGAACATTTCACGCTTTGACTGGAGAGTTGGAGATTTGATCATGTTATTTTTAGACGGCTCGATCTTCAGCGAGATCTTATTTTCCGCTTTGATACTCATGCTGCGCTGGTGACTCCGTTTCTTGTGTCCAAAGTCGACGAATTAATATTTAACCGTGAACGTTATGTCTTCCTTTATGCGGCATCAATTATAATTGCAAAATCAACGATCTTCCCTTTCGTTTGGAACTAAAAATCGTTGCTGCTGCTCTGCTTTGTATATAAGCGCTATTACCACTTCCACTTTTCACTTTTATCGTCGTTGTTTTGCTACGCTGAACTGATAATGGTGCAGGTCATTAAATTCACTCCACAATAGGTTTCTCTTGTTTTACGTAGGGTTATTTTCTGCGCCTCGCCACCACAATCACTCACTTCTCTTGATCGTGTGTTAAACAGCGATCGCACGCGTTGTAGGCTTTGCTGACCAAACGACCGACCAACCGACCGGGCTTCTACTGAAGATTATGAAGTTTTTTTTAAACTTAAACGGATCACGAAGCAGACAATGAAAATGTCTTTTAACTAGCAACCGCAACGATCAACTGGAGACTGCGGCGTTGACGAGATCAGATCTTCGCGCTGAAACTTGATCCTCTGTCTAACAAAGCAAACACGATCTCAAGTGTTATTCTTCTCCCAACAAATCTAGAACGCTTCCACTGGCTGGATATAATTACACGTAATGGTTGACCAGCGAGCGCTATGACTCAAACGATTTCAGACAGCTGTCGAGAGTTTAACAGGGCACGCCGACGACGATCTTTGCGTTCTGACGAGTCACATCGAACTAAAATGCGGCGATCGCGCGCTTGGATAGTCCACTCAGTCAGCGACG
>TR481|c0_g000718_i1
AACAGTCTTTATTTGGAAAACATTAATCATACAAAAATAAAATATTAATACATACTTAAATCTGTTGGTCATTTATCTTTAAAAAAAATGAATGAAATCCAATGGATCACCTCTTGCCATTCCATAGCGCCACTCTCAATAGTCCTGCTTTCTGCCATAAGGTGATTTTGAGTGAACCCTTAGGAAAAAGCTACCCTTCCGTTTGTGGCTTACATTGTAGCCCATGGTTGCGGTCATCGAGTTGCATAATCCATCGATGACTGCCGACAAACTGTTACATTTGACGCCGACAAAGTTGTTCTCGTTTTCCGGATAGACACTTTCTGCGTAGTATTCCCATGCTCGGCTGTGCGAACAGACCACGGTGAGGCATCCTGGTTGGACGGAATTCAGTCCGTTAGGATAGAAATCTATATCGCCGATCGGGTCACGTTTACCCAGCACTCTCACGTTGCTATGTATGACATCCACCCAGCTTGCGTCTCCACGGCTCAGACCTGACAAGGATTCACCTTCGTTGAAGCATGGGTTCGCGGGATCCAGACCTGTGATTCGAGGCAAGTCGTTTCCGGTAAGCACCTGGAACCGCCGTCCAGCCGCACCACTAATATGTGCGCCCAAACTGTGTCCGATCACGTGAATAGACTTCACCGGAACATAGTTTATCAGCTTAGCCAAACCGTCACCCAGTGCGGTCCCAAGAGCGTTGGTGTTGAACGATGACCACGTGTACAACGTTGTTAGCTGAGCAGCCGTGTCAAGTACGATAAAATTGTGGGCTCCTCTCGCGTTATACGCTTTGTACAATTCAGTAACCGCATCGTTTGTTTCATTGATGGAGGTCAACCAGCCCGTGACTACAATCACTGTGTCCAGATCCTTTGAGAACTCCGAACTTTCCCACAAGTCTTGAGCTTTGTCCAACGGGTACGAAAAATTACCGGCTTCCGTCATCAGAACGTAGTTCATTAGGCTTAGATCTGGTTCGAAGAAAGGTTCCGTCCCGTTGGATGCCACGGCGGCCGAACAAAAGCTATGTATTCCGAAAGCTACGGCTTCGAAGGGATATCCCAGAAGTGATTGCTTTCCAAATTCACGAATTTCCTTCACGCTGGGCAAAAGCATCGGAACATTGGAAACCATTCGCTCGCCGATTCGCACATTCGCTTTAGTGATGTCCTTGGCCTTGTCCAGTACATTTTTCGGAAATAGTTCCAGCGGCCTAGCAGGACGAATGGAAAGCAACACCAGCAAGATGATAACGGCACAAAATTTCTCCACCAAGAAAGCCATCTTTATGGATGCTAAACCGCACACAAACTGACTGGTACTGATAGGTACTGGAACACTATTCTTATATTGCTATCAGCTTCGATGTTTGGGCATAG
>TR484|c0_g000722_i1
GGACTGCTATAGTTTGCGAAATCGAAACTCGGTGTATCACGTAGAGAAGGTTGAAAAGGACACTAGCTATGATTTTAAACGGTCAAGCGGGGCATGATAGTTCAGGTGAAGAAACAGATGGAATGGAGTGTTTGATGATTTCCACCGTTAACAAAATTAATGAACCGTGCATGATTAAAGCAACAGTGCAAAACTGTATGCTGAAGATGGAAATTGATTCAGGGTCAGCTGTTTCTGTGATCAGTGAGGCCGACTGTAGGAAATTTTTCAACGCTATTCCAATACGCAGCTCTAGCAGACAGCTGATTGTTGTTGATGGAGCACGCTTGAGGATTACAGGAGAAATTTCTGTACAGGTTGAATTGAACGGGTCAATAGCAAAGCAAAAGCTTGTAGTTTTGCAGTGTAGCAACAGTTTTGT
>TR487|c0_g000725_i1
CCACGACGCCACTTCCTTGTTATCTGTCTCCGGTGGGGTCTTCAGCAGGTCAACCGATACACTCGTGTAGATATGATCCGCGAACGAGTACAGATCGGGACTCTTCAAAATCATCGTGATCAAAGACAATTGTCCTTCCACATTTGTCCACCGCTGATAGACGCATTCCACGGGGAAATTCTGCCCCAGACCGCTGGATTGCATACCCATCTTGACGATGGACAAAAGCAACGCCAATCCCGGCCGATCCTTGATCAGAAAATCCGCGTGATCAAACGCCAGGCAGACATCCTTCCAGTTCAAATTGGGTACGACCTCTTTCATCGCTTGCACGAATATTTCCGGCTTCCAGCTGTTGTTCTCCGAACTGGATCCGCCATTCTGGCTATCCTTCCCCTTCCCTCCGGGATCGCTTCCCTGCGGCCAAAAACTGCTAGGAGTCGGCAGATTGATACTACTCTCCGATAGCGACGCATGCGTCAGACACATCGATGAAATGATCTTGGCAACATCCTGCGCGGAGATCTCCCGGCCACCGACCTTCAGCAGATGATTCTTGCAATCCTCCACCGAGCCGGTGAATCCGTAACCGATCTCCATCACCAAACTACCCCAAGCGGTATCCATGATCGACGAGCGGAGCAGCGACTGCGAGTTAGCTTTGACTACCTCGGCCGAAAGTTCCGTGTTTTCGCGGTACAGCAGCGGAGCAAGGATCAACGGAACCCGTTCTCGTGGGAAGTCCCGGCACAGCTGCTGTACAAACTTTCCGTAGGTGGAATCCGATAGGCCAAACTCTCGGTGCTTGTCGTGGGAAATCAGCGATAGAATGTGCTGCAGAAGTTCCGGAGAAACGTCGTTGAGACTTCCTTCCTGGGTTGGTTGAGTTGAGTCTAAGTCGATGTAAGATTGAATAAGTTCAGCAATGCAGATGCGAGCGTTTTCCTCGGCACTTCGGACGATGTCCGGATGCGACGAATGAAGCAGCGCAAGGGCAAGTGCGGCTTGCTGAATCGGTGAACAGTTGAGGGTTCTGACGATTTGGGTCACGAGATTGACCGATGGGGTTAAAGTCCTTTGTTGCGGTAGCGGATTGTCCACGGCAAAGCAAACGTTCCCGACCAGCTGCGGCTTGGTCAGCAGTCCGACCAGTTCCGTCGACAGCAATCGGGCCTGCAGTGACAAGGGTCCGCTACTGTAGTAGTTGTTGTTACTGTTGCTGCTACTGGTGCTGTTGCTCCTGGAATGTCCCGGGGTTGTAGCGTCTCCGGATCTTCCAGGCGAACAGGAAAAATCAACCGCAGAAAACAGGCAGCGCAGCAAATGACGATCAGCTTCTAATCCAAAATCTTTCACAAACTGTGCTAATTGGCGACTGTACGAGGCAAAGTTCTTCTTGTTCAAGTTTGAAACCAGGTAACTGATCTGGGTGAGGGCGTATGAGCAGGGCTCTTGGTTCATACTTCCATCCAAAGGGGCTCACGAGCGCTTCCAACGCTTCCGCGGTTGAAGCCCTCTACGATTGATGCCACCAACTTGTTTGGATTGATACCAGCAATGGGAGAAAGCGACCACGGCAACGCAGACAGATTCGATGACGACGGCGACGACAATAATTCCCGATGCTCTTCTGCTGTTTTGTTCTGATTGAATGACGCCCGACAGCACCGGCTATTCCCACGGATGACGTTTAAATTCCTCTCACTGCCACCACCACCAAAGGAGCTCTTCACGCAACACCACCACTCCTCCTTCTTCCGCGCAACTACTGATGGTGACCGACGAAGATGATTACGACAACGATGACGACGGGGACGACGGAGACGGAAGAAAATTTTGTTCGAGGGAGGAAACTTTTCGACACTATTTTTCACGTTCTGGGCCCACATTGGGGCAGTTTTCGCGTAGACCACCAGTGGCAGTGCACTCCCGTGAACACTTTACGACCGAAAACGAGCGGAACCAAGCGGATTAACGAACCGAAATTTCACTAAATCGACACGCGCGAACCGATTTGCAACCACTTCCTCGTAATAGACGACGAACATTGTGGCACCTCGCGGAGTTTTCACTTTTCGTCATCGTCTCGCGCACACGATCACTGATGACAGCTGTGAGCGGTAA
>TR488|c0_g000727_i1
TTCCGAAATCCAATTAAGTTAAAACACATTATTTACATCACAATTCAGCTTGGAGCTACCTACCAACACACTTCATAAATTACTTAAGCACTACAAACGCCGCAACGACAGCCAGCAAAATCGCACTGACGGTCTTCTGTCCGGCAGAGTTCTTCAGTCTTTCCTCCGAAATGCTGTTGCAGTTCTCGCCCGAACAGAGCAGACATTCCTTCGCAGTCAGACCCTCGCAAGCGGCCGTCTTCAGGTTGGACTGACATCCTCGTTCGAAAGCTCCATCGGAAATTCGAGAGTAGCACTTGTCTTCGTCCTTGTACAGCACGCAGTAGCTGGACTTGGGTTCGCCGGTCAACTGATTGGAACAGGACTTGTCCGCCTCGGTTGTCTTGCACTGGTAGCACCGAAGGCGATCCGTTGGGAACACCTTACCGTTGCAGCCTTCCGCCTCGCAGGTGGCACATGTCTTACCGGTACAGGCTGTGACTTCATTCGCAGTCAAGTCTCCGTAGCAGCCTCGAGTTAGAACGCCATCGTTATTGGTTCTCGAGTAGCACTTTTTGCCCGATACTTTGACACATGGGGTGCTGAGTGCCGTTCCCAAAAGGCAAGTCAAGTCGTCATCCTTGCTGGTCGAACACTGAAGGCATCGGTTCTCGGTTTTTAGGGTGGTGGCTTCGGCACTGTTGCAGCCATTTTCCGGGCATGTTCGGCATTCTGGGTAACCCGTGCAGGCATTGCCAACAGTTGTCAGATCGTTTTCACATCCTCGCACGACCTTATCACTTTCCAAACGTTCGTAGCATCGATTGTAGGGATCCCGGAAGTTCTTACAGAATGCCGCTTTTTCAACGGTTTGCTTTTCGGCACAGGGTGCATCTTCCGTTTCCTTGCACTGGTGACACCGGAGCCAGATGTCCTTGTTGCATCCTTCTTCATCCGAACAAACTTTACAGGTAGAATCTACATCGTTTTTGCACTTGGTCTGATCAGCTTCGGCCAACTGGGACAGACATCCACGGTGCAGGACATTATCTTGAACTCGCGTGTAGCAAGTGTCCTCTCGATTGGGGCACTCATCGGCTGCTGCTGTAGCATCTTCGCATTTGGCATCACTCAGAGACGTGCACGTGAGACACTTGGGGTAAGTCTTCAGCGCTTCTCCCGAAAGTTTGTTGCATCCGTCATCGCTGCAGAACTCGCAGTTCTTGTTGCCGGTGCAGCCGTCATCGACAGCTGGCAGACTCGACTTGCATCCACGTGTTACTCTATTTTCATCAGCTTTGGCATAGCATTGGTCTGCCTTGGCAAAGAGTGGGCAGAGAGCGGCTCCAGCGGCTTCCTGCGTGCCAGTGCAAGCAGCGGTTTCGCCATCGCACACGTGACACTTCATCCACCGGTCATTGTTACAGCTATCGCCAGCGCAGGATACGCATTTGGCTCCAGCTTCCTTGCATTCGGCTTGTTCTGCCACTGGGAGGTCCTTCAGACAGCCACGTTCAATTTTGCCGTCATTGTTGCGCAAATAGCACAATGTGTCATCTGTGTTGGTGCAGGCACTGACTGTTCCTACTGCTGCCACACAGCTTGCATCCGTTTCGGTGTCTTTACACTTGAGGCAGGTGAGAGCGGTAGATTCATAAATCAGGATCATGCCCACCAGGGCCGCCAACAGCCAATTCCGACTAGCCATGATGATGGATCTGCTTGTATCTGTCTTCAGCCTTTCCAATTCACAACACCTCCTAATTCACGCGAACGAACCTTCAACCCCAGACGCGAGAGTACTGT
>TR493|c0_g000733_i1
CCGGGTGGATGATATCCTTCAGTAGCTCATCTGCCATGACGATCGGAACTTCGAAACTTCCTTGGACCCAGACATTTTCCGCCAGCTGTTTTGTATCCTCACAAACGTCATGCTTCGCAACCCACAGTCTCCTGGTGAGTCTCAACCCCAGTTCGTAATCGTCACTAATAGATGGCAGCACCTTGATCATGATGGCCAACGCTCGCAGTGCCACGTCCCGCACGGCATCCAGCTCATCTTGCAGCGCCACCAGCAAGCATTCCACCTCCCGGGTATCCGCCTTCGCCGTGTACTCCTTTCCGGAACTACTCTCCGCCACATCCAGCAGAGCGGCAACCGACTGGGTTTGCACCCTTCCCCGATGCTGCTGGATCAAACTCAGCAGCAGTTTGATCATCTCCAACCTTGGCATATACTTCGGATGGTACAGATCCTCAAAGTCCTGCCCATCAACCGTGTCGCCCTTGATCTGTGCATGGTAAGCGATGATCTGAATTCCGTTGATCAGCAAACTCTCGTCCTTGGCCGCATCCGGAAGCACCATCGCACGTTTCAAAAACTCGAACGTATAGCTGAAGGACGGAGCATTCAGCAGGTAGCTCTTGGCCCCATCCTCCTCGATATGCACATTATACTTATCGATCGTTTCGTCGTACAGCGACACCAGAATATCGCTGACCAGCTCCAGCAGATTTTCCGTACACCAGCTCTCCTCCAGATCGCAGTGTGGTTTGCTCAGGCGAATCGTCGCAATGGCCACATCCCGACCCGTTTCAACCAGCTCCCCGGAGAAGCAGGTCTCCCGCAGGCGCAGGTATAGCTTGACCATTGATGGAGCGGCCAGCGGCGATGAGAACACCCGCAGAATTGCCGGCAACAGTGTGGGGAAGAATAGGGACAACTCCCGGGGAGTTCCCTTGGCGGCCCCCTCGATTTGCGAGATCAACGTTGTGATAATACTGTTCAACTCGCGGAGGCGAGTTTTGATGGCTTTTTCCTTCTCGGTTTGCTTTTCGATGGCTTCTTTTTGCTTCGGGGTCAACTGGGGTGGCTTTGATTTGCCTTCCTTGCGACGTTTTTCCTCGATTTCTCGGCGAAGGGTCAGCTCTTCCAGCTGTTCCTTGTAGCTGTAAGCCTTGTTCTCGCGCTTCAAATGAGCCGTGCTGGTCTGCTCCTCCGAATTGGGAATCACACTCTTGTCGTACAGCTCGCCATCCGGTGTCAGGTAGGTGAAGTACTCCTCGTCCGTCACGTTGGACATTCGTGAGTTGTTCAACTGATCGGTCACGTTCCGGACCAGCACCGGTAGGATCACTTCCGGACTAATTCGCGACAGTGTTGCCAGTGTATTTTCGTACATTGGCGTTGCTTTGTACCCGTTGAAGAACACCTCCTGGATGTGGGCGGTGTTCATCGAGATGAAATACTTTCCGTCCAGCTCGAACCGCTTCAGAATCGATTCCCAGAGGTCCGATTGGACCGAAGCGGCTGCCGGATGATGTGCCGGCAAAAGCGAGCTAACGGCAATCGTTTGGGCGTCGGATATCTGAATGGATTCGATGTCAGTAACGGCCATGACAGTGTCGACGATGGCCTGCGCCGGAACAACACCCTCTTCCTGTTCACCTTCATTCAGGATCTTAGTATTCTCCACAAAGCTCGTCAGCTCCAGCAGCAAACTCTTTGCTAAACCAATACCATTGGGACTGTTCACGATTTTCCTCAGCAGCGGCAAGCAATACTTGCGAACCTTTTTATGAGGCGAATTGACACAGAGAACAACTGTTTTGAACAGCGGTTCCGGAGACCCCTTCAAATCCTCCAAGTGGTTCAGCAAGATCCGCTCGCAAAACTGCATCACATAGCAGAGAGTTTCCGGAGCAGTGGCCGAGAGGAACTTCTCTCCCAAGAAGACCTTCTTGTTCATGTCCAGAACCACGTTCCAAAAGTCCTTGAGCTGATCACTGACCTTGGGATTGGTCAGCAGGACAATACAGGCCGCCCCAACCCCTTCGGAAACGGCCGGCGTCTGAGTCGGATTTTGCGCTGCTTTCTCGACGATCTTCGACAAAGGAGCGGTGAAATCACTTCCGGAAGGTAGCTTCCCATTCTGCAGACAAGCTAAGAACCATTGCAGATAACTGGTCCTCAGCACCTGCGCTTTTGCTTCCAGTCCCTTCTTGAAGGTTTGTACGATCTTGGTGGGGATTTCCCCGTGGACATTCACCGACCACAGGCCAAACATCTCCAACGCGTGGCAGAGCACCTTTTCTTGCGTTTCGGTCTCGAGCGCTTTGATGAAGAGATCCATCACCGTGGGCATCAGAGCTGGGATGTCGTCTGACTTGATTTGGTTATAGCTGAGGTTACCTGCACCCTGCAGTAAATTGATCCTCAGCTCCACAACGGTGATCTTCCCGCCGGATCCGTTGAATACGGCAAACACCTCCTTTAGCAGTGCTTCGACGGCCTTCGGTGCACTGCACTTCATGGCCACCTGCTTCAACGACTCAACGGCTTCCTGTCGCACGGTTTCATCCTTCGATGCCAGATTTTGCACCAACGTTTTCCCCAAATCCATTGCAAAGTCGCTGACATCCACGGGGATCTCGCTTACCATCGCGCCCACCGCTCGGAGGATCACTTCCGGCGATCGAAGCATGGATCGCTGCAAGGCCGGCAAGATGGTGGCTTTAAATTCATCTTTTGTGATGGCACTGAGTACGATGGAACAACCCACGACATCGCTGGCATGGGGCTTCGTTTTGACGATTATCAATCCTTTTACGACGTGATCCAGCAGTTTGGTTTTGTTCTGCTCGAGTAAGGAGATATCCTCGAATTCTTCCTTACTGTAGTTTAGAATGGCCGACATGAACAGAATGACCGCGCTGGAAGGTTCCATTGCCAACAGCTTGCTGAAATAGACCTTCTCCAAATCTTCCTTCTTGGCGAAGAATTCCTTCAAGAAGCTGTACGCCTTGTCGGAAACTTTCTGAACACCGGACGTCAACGACAGCTGGTACAACCCAGCCTGGATCTCGATCAACTTCGGGAACTCCTTTTTTCCCACGTCGGATTCGTGATTGGCATGCAGTGCCACCAGGTTCGCCCATCCCAGTGCCAACACGGCTGCCTGAGCTCCTTTTAGAGGAGGAGCAGCCGCCAGATCTTTTGTGACCAACGCCTTCAGCACATTGTTGAAGTGTTCGTATGCCAGGTCAGGATGCTCTTTCAGTAGGGCAACTAGCAGTTCCCGAACCAGACCCTGGGAGGTCGGGTCCTTGTACTTGGTTAAGGTGGTTCCGATCACCTTGCAGATTCCACGCACGATAGTCGCGTTGATTCCCGGATTTGGCAGCACATCGATCACATTGCGGAACAATTCCGGGCGTTCCTCGACGCTCACGTTCAGCACCCGATTCGGCAGGTCCTTCAGTGCTTTTCCAAGCTCAGCATCTGCCATTTTTCAGTCGAACGATGGATTTTTTCGGGATCGTCAGTCGTGGATTTTTCACCAGAATGAAAAAAACGGAGTAGAAATTGACAACTGGACACCGCTTGGATGGTT
>TR499|c0_g000745_i1
GCATATCATTCAGCTCACTTTGGAAGGATTTGAGGCCAACTTTGAGTTCAATAGGTTTCTAAAAATTTCTCGTGACGAAGAGAACAAAACTGCCGAAAACACGACGCAAGTGGATTGTAAATATCTTTTTGCAACTCAGCACTATGAAATTTGATTTATACTTGCCGTATCACAACGGACTAGTTTTCATACTATACCAAAAAATTGCAATATGATTCATAAGCACGATGGTACTGATAGAAATGATCATATTCTAGTGATTTGTTTTTCATTGCAAAAATGTTTTGCAACTCGTTGCAGAGGAATTCATGGAGGAATCACAGATAAATTCCTGCAGCAATTCCCGGATCCCTCAAAGAAAGTCCTGGATGAACTCATGAAAGAGCTTCTGAGGATGTTCCTGGAAAAATTTCTTGATGTATTTCTGGATGATCTTGTGGAAGAATCTCTGGAGGAATTCCTGGAAAAATCCTGGAGGTATCTCGGAGTAATCCCTGAAGAAATGTCTGGAGAAATCCATGGAGGAAATCCTGGAGAATTTCTTGAAGAAATTCCTAGAGGAATCCCCGAAAGAAATTTCTGCAAGAATTTCTGGAAAAAATGTGTAGGAATCGCAAATAAATTCCTGGAAGAATTCCCGAAGGGATTTCTTAAACAAATTCAGGAAGAATTCCTGAAGGAACCCCTGGAGGTGTGCCTAGAGGAATCCTT
>TR500|c0_g000746_i1
GACGCTCTTCCGATCTGGGAATACTATAATTGCTCAGTTTCTCAACAAAAACTTAAATACAAACATTTCATACATTAAGACTTCGCAAGAACGGCTTATCAGGAGCCGTTGATGCGTAATACACGCCCCCAGGTTTGCCACGTGTCCTAAGAGCTTCCAAACCTCCCATAGTTGCCCTTCCCAGGGAACAGTTGGAGTTTAGCTCGTTAACGTCGCTACACCGGTTTGCGAAGTAGTTCTTGCTCTTCAAAGACTCCTTAAAATAGTCGACAGCCCTCTGGTGACTGCAGCTAAGGTTCCAGCCACATCCAGGTTGGCTCGAACCTCCATTCGGATAAAAGTCGGTGTTCCCGATATTCCCGAATATTCCGAGGCCTTTCCCATTCGTATGAATCACCTCCACATAGTGAGCATCGCTGTTCGATAGCCGTTCGGCCGGTTTCTTCAGACGGAACAGTGGTGCCGCCGGATCCAGTCCTACGATGAACCCAACCTTCTTGTTCGCCTTCTTCCCTGCCAAACCGGCTATATGCGCTCCCAGACTATGACCGATGATTCCAATCTGATCCGATGTCTGCCCAAACCCCAAAAGTTGATTAATGACTGCTGCGACGAGCTCGGCAACTTTCGCGACCCTATACCTAGCCACAGGATACAGCAGCGTTCGGGCTCCCTTCTCCCAGTCCACAGCAATGACGTTGAAGTTACCCTGCTCCAAGAAATCCTTCGCCAATGGTTCAATAACTTCCGAATCGGAGCCACCGAGCCACCCGTGGATCAAAATCTTTGTCGGTAGCTTCTCGTTGAATCCATGATGATCCGGAAGAAACCGGATCTGATCATAGCGCAGTTCAACCGGTTGATAGTTGTTCGACCTGGCGTAGAAATGGAACTTGACAAATTCGGCTGCCTCGAATTTGCTACTATCCACGCGGCTCTCGACTACGGCAATCCGAGACACGGCTCCGAATGTTCCCTCCTTGTCCGGAAGGGCGATGTAATTCTGTTCTTCGTCGCGTGTTAGAACCAGTTTTGGTATCAGTGTATCGTTGCCATTGTCCTGTTCGTACTCCATGTCGTCCGTGTCCAGGTTGAACCGAGCGGCGAACGAATCCCGGTCATCGTCGTCCTCGCGGAATATGATACTGGAACGATCTGCACTAACGAAGCTTCCTATCCATAGCAATATGCAGATCAGTTCAGTAGT
>TR510|c0_g000757_i1
CTCTAACACCCCTTAAAAAGTTTGCACTCAGGAACCTAACACCCTGTATGATATTTATTGATGTTGTATATACATTATTTATTCTTTGCAGTAATGACCGTCTCTCCTTATACAAACATTCCTGCTAGTGGTAGGACATCTAGGCAAAACAGTGATTTTATTGTGCCATCCATCGCTGTTAACTAACCAGGTCAGCAGTTATAAACGAGAAGAAAAAGTGGCAGGTCCATTCTTCATTAATTCATTGCGTGCATGACTCGTTATCGTGAGGGTTTTGAGTAGCCACAGGACTCGAACTTCAGCAGCTTTTACCAGCTTTTGCAGTCGTTTAATCATCCGCACAAACGTTGTCACTGGGAGTGGTCAAACCAGTTAATAGGTCTTGACCGAATCGGTATAGCAGATGCATAAGCACACTCCACTGTGTTTGTCCTTGGATTTCTGCTTTTCGCATTTTGAAATTGCTCGATCCTTCTCCGGGAGTAATTCCATGTTGTTGCACGTAGAATAGTCTGCTCTCGTATTTTGTGGCCGTTTGGCCACCATCACCAACTTTTCGCACTTCCAGCTACCGTCTGTGGCATCTCCGTATTATCTCCGTTTTTGTTGCCTCTCTCAGTAGCCCCGATAAAACCGCTGAACTTCCGACCGATAAATTGCTTGTACTTCCGCACTTCCGCTGGGTGAGTAATCCACGGCCAAAAGGAGGATTGCCACGGCCAAATGCTGTTCGACGGAATCACCTGATTCGTTGCAGCTTTCCCCTCACCGCTGGATTTGGATGACTGTGTAAATTCTTCCGCAGGCTTTCCAATTGTCTACTTCCTGGCCAACATGATTCGGGTGTCTTGCAGTGACAACGGTGGCAACCGAAAACAAATAAAAACATCACAAACTGACTGCTACTTGCGGAATAGTGGTTTCTGCTTTTAGTAGTGTTGCGTGTACGTACACGCTGCATTACAC
>TR513|c0_g000761_i1
AGTGCAGTATCGGGTCGAGTACAAAAATCAGCAAAACAATAATATGGATCGAACTCATCAATAAATATCTATCTTTGTATCCACTGAAAAACATAATCAAGAAAAACTTTTTAAAAAATCTCTCTTTCCCTTTGCACAAACATTGATCAATTGGTATGAAGGTGACTGAGTTAAATGGGATCCAAAAGTGAGATATTTAAGAAGTTGAGAATATTTGTCGGAATTCTAACCGGAGTAAATGTAACGCATCAGATGTGACCCCTGTATAAATTTTTAAAATGTAAATTCTTTCTTCGTAACGGAACTAAAATCTCAAGTCCCGAAATGAACTAGCCCAAGAATGAAAATCTCATTGAAAGATAAAAACAAAATTATTTGCACGATGCCATAAAGGTATAAGGAAAGTTTGGTATACCAGTCAATGTGTTTGCTTTACAAGAAAAAAAAATATTTCTAATCAACGTCTGCCAGTATTCATCATAAGAAGCATATAAGAAATTTAAAAGAATATCTATATTTTGATCTACACAATTTGCAGTAAATATAGCATTACCTAATTTGAACTAAAATTATTGACCATCTATAAAACTGTTTACCGATTCATAGTTTTTGTACACAATTAGTTGTTAGATTAGTAAAACATTTTCAACATCTTTCGTTATCGAACGAATCTGCCATCCTGCCCGAAATGGAAGCTATAGATCACACTATCACACACTTTTCATACCCATTTAACAGACCACTGGACATCCACTGTCCGCAGCATGTGGTGTGGCACAATAGAAACAACCCCCAAAGAGCTACGAACCAGGCGCTCTCATGCTGCGCTACTGATCGGGGTACACGGAACAAACACACATCCGTCCACCGTCGAATTACGACTACCGCTGCTGGACATCCTCACAAACACTCACACATAAACGACCGTCCTCCAAGTACGACCACAATTACGAATGATTCATCTTGTCCTTTCTCCGCCGTGCGAGATCGGACATTCCAACCGGGCCCAGATTGGCAGCCTGTGGGGAGGAAATCGCTCGGAACGTGGCATGCACGGCGCCCTTGATGGCTTCCGTATTCTCCGGCGTTCCACCCGTGTAGTCGCCGGAAGGTGCAACCGCGCTCAACGTTGCTCCCAGTACGGTTTGCTGAGCTAGGCTTTGCATTCCGGCTGATTGGCTGTAGAATAACCGGGAACGGGACAGCCAGGGATGCCGTAGAATCTGCGCCGCCGTCGGTCTCCGGTGCGGTACAATGTGCAACATCTCCCGCAGTAGGTCCTTCACCTCTTGCGATATGCCGGGCCATTTCCCAGTTTCCAGATCCACCCGACCGGAACCTATCCTTGCCAGAATCATGTCCGGCGAATCGTTCGGTGTGCTGGCAAATGGCGTTTTGCCATCAAGCATAATGTACAGCAGAACTCCAAGCGACCAAATATCACAAGCCAAATCGTAACCCTGCTTCTTCAACACTTCCGGCGCCACAAAGTTCGCCGTGTAGCAAGGGGTCATCAGCAATCCGTTATCGGCTCGCAGCTGTTTGGCAAAACCCAAATCGCACAACTTCAACGACTCCGGCGTATGATTAACCGTTGCGTACAGCAAATTCGATGGTTTCAGGTCTCGATGAACTACTCCATGCTCATGTAGATATGCTACGGCGGACACTACCGTTTTAAGAACCGCACTTGCTTCCACCTCGCTCATGTACTGGATAGCAAGGATGCGGTCTAGCAATTCTCCACCCTTCAAAAGCTCCATCACTAGGTAGACGTACGAGGTATCCTCGTGGACACCAAACAGAGATACAATGTTTGGATGATTGCCATACCGCAAGAGGATTTCCACTTCTTCTCTGCAGTCATGGCTGGATTTGTCGATTATCTTAACAGCGTAATGCTTCTTCGTAGTTCGATTTTCACACAACCGGCATATGGAAAACGTTCCTCGGCCAAGCTCCTGCATCAGTGTGTATTCATCCCCGAACGCTCCCGGTTTCACACCGGGTATTTCGTTTGAGAACGGTGACCTCGACGTCGGTTGCTGATTCATCAAACTACCGGTTCCATTGGCAAAGTTCGGCGTATCATCGCCCAACAACCCCGGCGCTATAAAGCTGAATCCACGGAAGATTTCGTGGGCACTGGCACTAACCGGGCCACCCGGTGAATCCTTTGGCGACTTGTTGGTGTACTCCGAGTCAAAGTAGAACGCATCGTCCCGCGACACGGCCGGAATGAAGGGCGGCCGAACCTCCTTGCGCTCGAACGCGTCCCAGTCGACGTTGGCGAAAAACTCGTGCCGCTTGATGTCATCGATCCCGTTCGGACCCACCCCTAACCGGTTCTGGGGATTCCGCTTGAACAGGGCGCGCAGCAAACTCTGTGCCTCCGGGCTCAAATTCTCCGGCATACCGAGCTTGGTTTTCAGAATCTGGTTCATGGTGTCGTTCCGGTTGCTTCCGTGGAAGGGCAGATTGCCCGTCAGCATCTCGAACATCAAGACTCCAAACGACCACCAATCGGCCGCGAATGTGTGCCCCTTGCGATTGACCACTTCCGGCGCCATGTATTCTACGGTGCCACAAAAACTGTATGTTTTGGAACCGTCCAGCGGCTGCTTGGACAACCCGAAATCCGTTAATGCTATGTGGCCGTCCTGATCCAGCAGTATATTCTCCGGCTTCAGATCCCGATAGATGATTCCCAGACTGTGCAGGTGATTCAGGGCCAGTGCCAGCTCGGCCAGATAGAACTTGACGTCCTCCTCGGTGAACATTACCTCTTTGCTGAGCCGCGTAAACAGGTCACCCCCACGCAGAAAGTCCAATATCAGGTAGAGCTTTCCCGGCGTCTGGAAGGCATAGTGGAGCTTAACGATAAATGCGTGCCCCACGTCGGCGAGGATGTTGCGCTCGTTGGTGCTCCGAACCCGATCCTTCACCTTCAGGGTGGCCTTTTTTAATACTTTCATTGCATAGAGCGTGCCGGCATCCTTGCCGACGATTTTCCTAACTAGAAATACTTTTCCGAACGAGCCTTCGCCGAGGACCTTGAGCAACTCGAACTGCGACGGGTCAGCCTTGTCGTGACCTTCGCGCACCACATCCCGGATGTCAAACTCCTGCTCGTCGTTGCTCGTCGACTTCAGTGTGCCATCATCCGACACCGCGCCCGGATCAAGGTCCATCGCTTCGATGTCCATCATTCCTGCCGGGGCGATGACTCCTCCGCCGCCACCACCTCCGGTCGGTTCTCCGTACGGCTGCGGGTGGTGGTGATGGATGTGGTGGAGCTGTTGCTGCCCGCCGGGATCGAGCTGTGGCGCCTGCTGGCCGTGCAGCGGCTCGTAACCTTCATCGACGACCATCTCGACATTGTCCTGGGACTGTGACTCGATACCGACGATATTGTGTGGGACTTTCTCTCTCCATGGGTCCACCGAGTTGGCTAATGGCATTCTCGACTGCTGGGACACCACTCTGATGTTACTGCTGAGGCGGCTGGTGGTGGGAGGACACTGACGGTAGGACTGGACGGAAACAATCTGCTCCAGCGCTGTTATTCATCGGGCGAAGTGCAATCCGCCAAAAACAGAAACACTGAATCACACGAAACGGACCGGAAATTGAAGACGCTAGACAGAGCACTTCTTTAGAAGAATTCACAAAAGAAAATTCCTCGATATTACACTCGTGATTGCAATTCGTAGCCTGATGATTGAAATTTTCCTTATTGCACAAGCGTATCCTTCCTCCACAAATCCCAGCCAATTCAAGGATTTTCACTGCCCGGTGCACTTGAAACCAGATGCAAAATCACAAAAGCTCCCAACACTAAACGTCACTAAACCTCTAGCTTCTTCCTTCACTCACTGCTGAGCCAAACTCCGACGAAAACGACAAGAGGGGCCGCCGCTCCCCCGCGCAATGTTCAACACTGTGTGTGCTAATTGGTAATTAAAATATTAGCTTTTCCGCTTTGTAGCCCGAGATTCAGCGCACAGCACGAAAAAAAAAATCTTCCTCTTCACCTTGGACAGAGAAGCACAAACGCGCGATTAGACTTTGTCCCCGGATGACTCGTTCCTCGAGACTACTAAAAATGTGTGAAAAAATGCAGCACTTTCCTGGTGTGTCCTTCTGGACAGACTGGTGGTTCACCGATGATTGTTCGACGACGAGCGAAACACTCTTCGTTTGGTTGACGCTTGCTTGCTGCTGTTCGAGTCGCAGATAGAAGCTGCTGGTGCTGATGATGACTCCCGAACGCGCACCGCACCCTAGCCTACAACTGATACCGCTGGCTGCCCGTGTGCACAATAAAAAAGATACATTCATCCACAGCGCACCACACAACAGTGAAGATCCGTCCACTTTCCTGCCATCCACCAACCACCAACCCGCCCGCACGGACCCTTTGCGCAACAAAACAACACACGCTATGTCACTTTGTCAACAACTAGTGACAATATC
>TR520|c0_g000771_i1
TTGAGTTTCCCAAGAATTCTCCCTGGAATTCTTCTACAAGTTCCTCCAGAAGTTCCTTGAAAAATTCTACAGGAGTTCCTCGGCAATTCCTCCAGGACTTCCTCGGGAATTCCTCCACGAGATCTTCGGGAACTTCTCTAGGGGTTCATCAGGTATTCATCTAGGAGCTCTTTAGGAATTCCACCAGAAGATCCTAGGGAATTCCTCCTGAGATCCTCCAGGAAGTCCTCGGCAATTTTTACAGAAGTTACTTGGAAATTTATGTCGGAGTTCCTCGGGATTTTCCCACAAGTTTATCGGAAATTCCTCCAAAATCTTATCGGGAAACCCTTCATAAATTTATTGAAAAGTTTGTCGGAAAATCCCAGCGTAGATCCTCGGGAGTTCCTCCAGGAATTCAGCAGAAACTCCTCCAGGCAATCTTCGGAAATTCTTACAGAATTCCTTCTGAAGTTCCTTGGGAATTCCTCCAAAAGTTCCTCGGGAATTCCTCTAAAGGTTGACAAGAATTCCTTCAGAAGTTTCCCGATAATTCTCTAAGAGTTCCTTGGCATTTTTTTCCAGAAGTTCCCCGGAAATCCCTTCAGGATTTTCTTGGCAATTCTTCTAGAATTTCCTCGGAAATTCCTACAGGAGTTTCTCGGGAATTTCTCTAGGACTTCGTCGGTAATTCCTCTAGGAGGTCGAATCGAATCGAGAATTCTTCCAGTAGCTTCGGGAATTCCTGCAGGAGAACCTCGGGAGTTCCTCCAGGAGATTCTCGTAAATTCGTCCAGGAGTTGCTCGGGATTTTTTCTAGGAGTTCCTCTAAAATTCCTCCCGGAGCTCCTCGATAATTCTTCCAGAAGTTCCACGAGAATTCCTCCATAAGATCCTCGAGAACTCCTTCAGATGATCATCGAAAAATCCTCCAGGAGTTTGTCGGAAATTCCCTCAGGAGATCCATGGAGGAAATTGACAAGAATCCTCAACAATTCCTCCAGGAGTTCGTTTAGAATTCATCCAAGGATCCTCAGGAATTCCTTCATAAGTTCCTCCGGAATTTCCACAGGACATCCACGGT
>TR523|c0_g000775_i1
ACGCTCTTCCGATCTTGAGGAAGTAACGCCGAAGCCGTCCATTGTCTACCGGGATGTTCTCGCCGGCAAGCTTCAGGTCGACCTTGTCCAGCCGTTCGACGCACTCGATCAGGCGCTTTTGGTTGATCATTGCGGCCAACATGTCGATGCACATCATCAGCGGTTCCATGTAGATGATGAAGATTCCGATCGCGTTGGTGAGAGTTCACTGAACGCACCACCCTCCTAGTGCTGA
>TR525|c0_g000781_i1
AAAATACTTATTGGATATAGTTAAGTTTGGTTGACGGGCGTTAACTAAATTGAGAAAAGCGGAATTAAACTGAATTTATGATAATATCGGAAAAATGAAATATTTACTAAATTGAATTCCTATGTTGCACTGTTCCATCTATATACCTTCCACTCTCTACTTCGATTCTTACTCATCATTCATGCGCATCATCACTTAAATACATTCTCTTCAAACTATTACTAATGACTTCAGAAATCTCTGAAAATTATATTACTCCTAAACCAAATTACTCCTGAAACTTCAGGAAACCAATCATGGCCGAACCGATAACTCCAATTTACAAATTGGAAACGGATTTCTAAAACTTACTTAATTGATCTAACCGACTCTCATTCCAACTCATTCGCGCCCTGAACATACCTTACAGTCAACATAGTAACTCGTATTGTGAGAGTTTTGTGTGAGTGCTGACAAGAAGTGCCAACACCCGTTAGATGAAAAAGTGAACTCGACGGAGATGGATGTAAGAATGCTCTTGTGGTAAGTATACTGAAATCTTTTCTAAATTTACAGGATGATCGATGATTTTACAACTTTACTGGCTGATACAAAAACTACGAGAAACAAATATACGAAGCTATAGTGATTACGAAGAATTTAGTGCAAATAGTGTTTCACATGGACAAGTGCTTAAAATATCAAAGTGACTTATCTATAAACGTGCTCTACGATGATCAGAGACTCTCATTTGCGAACAAAGGAGATCTGATCCATAGCAGAAAAATTGCTTCGCAATGCGGGGTCAAAGACCTTTGTCTGGTTGAGCAGATTCGAGGCTGACTCCGATTTATTTGAAGCTGAATTTGCGTCCACAACGTGAGGAAACCATTGGACATCTCTAACGTTGGACTGATTTGCCTGTGCACCTCAAAGAGTATTTTGTTTGTGAATTTAACGTGGCAATTGTTAGTGCATCTGGCGGATGCACTTTCATAGCTGATGGTTGTTTGCACCGATGCACTTTCTGAGAGGTCAACGACCGAGGAAACTCGTGGACATCTCGTATCGTGACTGAACCGTAGCACCACTAATGTTGTGTGTTTGTTTAGGTTACCTAATAGTGTATGCAATACCCGGTGGTTGTAGAGCAGTCATAGCTTATGTTTTTATGAAAAGATGGACTTATTTTTGGTTGAAATTCTTTCAGGCCTTTTTCAGGAAAGACCCATGAAACGTTCCTGGAATTCGATTACCCTTTTCGTCTTGTAGGGCGTATGTGTTCGTCCCTAGAGCGGTTAAAACCTTCGCGCGGCTGTATTTAGTGCCAAATTTACCGACAAAATGTTTGTCTTTATCCGACAAGTGCATGTCTCGCTTGTACACGACGTCACCTGGGCTAAAAGTGTGTTTGGTGTTGGCCCTCAAGTTATACGGACGGGAATAGCGTTGATAGGCGGAGTGCAAGTTTTGTCGAACTAGGTCGTACATTTTACGTACTTCAATGCTTCTATGCGACGGATTGTACTCCTTATCTGCATCAAAGTCTCGAAGATGGTCATATTCAGTACCAGTGCTGACCATGTTGCGGCCGAAATTTACGAAGTACGGCGTGAAACCGGTGCTCTCGTGCACACTGGTCCTGATCGCTGCCGCAATTTTGTGCACATATTCGTCCCAGTTCCTATGATCGGTTTGCCGATTAAGTGCGCATCGGATGGCTGTCACGATGACACGGTTTACACGTTCCGCAGGATTAGGGCTCGGATGGTAAACCGCGAGATTCCACTGCGTTACACCGTACTGAGTCAAAAGATTTCGGAACATTTCGGACTGGAACACTTTTGCATTATCCGTGACACAAACGGATGGTGCTCCAAAAAGATTGAAAACTAGGTTTTCCATTACGGCACACACACCAGGGGCTGTGGCTGCTCTCATGCACTGTACTAGGACAAACTTCGAGAAAAAGTCACAGATGACCAAAATCCAAACATTCCCTTTTTTAGACTTTGGATAAGGGCCAAGAAAGTCAATTGAAATTAACTCCCAGGGTCGACTACACAACTTAGGTTTCCCACAAGGTGGGCGTACGTTTAAATTTGGCACTTTAGATTCCTTGCATACAAGGCAGCTGGCACAGAATTGCTTGATTTGGCTCGCCATTCGGGGCCAATAGTACCGTTCCCGAACTTTCTCTAGTGTTTTCAGAAAGCCTAGGTGGGCGTTGTTATGAATTCCCTCGATTGTTGGCTTTCTTGCCAATAGTGGTAGAACTTCTTTCCACCGAAAAGATGGATCTTCAGGAAGCGTGGAGTTCGTAATGAATTTAAAAATTTTCCCATCGACGATCTTGAAGTCTCGGAATTGATCCGGATGTTTCTCAATTTGGTATTTAAGCCCTTCAATATACGGGTCGGTCAGACCGGTATCTATGGCGTAAACACTTCGGCTTAACGCGTCTGCGGAGACATTTTCGGACCCTTTTTTATACTGCAATACGACATCATATTTAGATAATTTTAAGGCCCAACGCGCTATCCGAGGGCTCTTGGATTCGATGCTCATGGTCTGCAAAAAGGTCAGGCTCATGGCGTCGGTCTGGACAATGAAGCGGTGCCCTTCTACAAAGTGGCGAAAATTCTCAATACTGAGCAAGACCGCAAGACATTCTCGCTCGGTTGCACTATATTTTCGCTGGGTACTCGACAGCTTTTTCGAGTAATAGGCTATGCATTTTCGCTCCCCATTTTGGATCTGGACCAATACGGACCCGATCGCCTTGTCGGAACTGTCAGTTTCAATTATAAAGGCCTGCGAAAAGTCGGGATTAGCCAGTATGGGAGCCGAAACTAGGGCTTCTTTTAAAATTTTCAGCGCTTCATCCGCTTCCTTGGTCCACACAAAGCTACGTCGTCCCTTTTTCAGTAGATCCGTAATAGGGACCGTGATCTCCGAATATTTGTCAATAAATTTTTGATAAAATCCGGCCAGGCCGAGTAAACGCCTTACGTCTTTGACGGTACGGGGAGCGGGATAATCTAGGATTGGCTGAATTTTTGCCACGTCCATAGACAGGCCATCTTCAGATAGCACGTACCCCAGATATCGAATGCTCGTCTTGCAGAATTGAGATTTCAAGATGTTAATGGTCAGTCCTGCCTTCGTCAACCGTTCGCCCACAATCTGGATCAACCGAAGGTGGTCTTCTAAAGTTTCTGACGTAATAATGATATCGTCTAAATAGACGTAGACGAAGGGCTCTAAATCGTGGCCTAAAACTTTCACCATGAGGCGAGCCATACAGGCGGGCGCATTTGTCAGCCCAAAGGGCATGACTTTAAATCTGTATAAACCTTTGTTGGTTCGAAATGCCGTTTTGTTTTTGGCCTCACTCTCCAATTCAACTTGGTAGTAGGACTCGGTTAAATCGATAACAGAAAAATAGCGAGCACGCTTAATTCTCTGTAAGATTACGGACATGTTCGGTATGGGAAAATCGTCCTTTTTTGTTAAGGAATTTAATCGACGAGAATCCAAACAGATTCGCCATTTACCCGTGGGCTTCTTAATCGGCAACAGAGGGTTGATAAAGTCCGCAGAACCTTCGCATTCCTCAATCACATCCAGACGAAGTAAGCGATCCATTTCTTCATCAATAACTTTTTCCACCGCGGGTGACCACCGGTAAGAAGGAACTCGTTTCGGAGTTGCTCCAGGAAGCAATTCAATGGAGTGTTTCAGTACATGCGTTCGACCTAAACTGCCAACTGGTCATTGGCAGATATTGAATTGCTTGAAACAATTTCGTTTGCTGGTCACTCGTTAAATTATGCTCTGTTTCAATTTCTCCCGGTTCCGCATAAGTTTTTGTAGGAATTTCGACCGTAGGCATCTCGAGACTTTCGTCTAACTCAGGTACCTCCTTGGGAAAGCTCGGATTGATGGAAGGTACCAGCTGGAAGCATATTTGGTCCTCCTCATCTCCGAAATAGTTCTGAACATAATTAAGACACGAAGTTTGTTCCATTGACTCGACCACCGATGCATCGGAAGGGTTTTGGTCCGGATGGCAAATCAGGCGAAAATTGAATGCTCTTAAGAAATCTACACCCAAGATCAAATCTTTCGAAATCTCCGGCACAACCAAGGTTGGAATTACTTGAGTTTTTTCTTGGTATCGAAAAGGTATGTTTACGTATCCTTGGCATGTGTAAGACGTTCGATCTGCCGTTAAAATGTTCATATTGCAGTTATGTATTTTTAATCCGAGGCGATCAATCAAATGCAACGAACTAATAATTGACACACTTGCCCCAGTATCTGCTAGTCCTTCAACTTCAGTGTCTAGTATCGATACGGTTAAATGGGGACAACGGCGGAAACAAGTCTGGATCAAATACGTCTGGTTGAATTGCGAAAATGGGCTTGGGGGAACCATATTGATATTGGGAGAGATCGAAGGAGATCGGTTCCCGAAAAACTCCTTGTCTACTCGTTTTTTGACATTGCTTCGTAAGCAGGTCGAATGTCGTGCTGCTGTGGGCATCGAAAAGCGGTGGTTTCGGGATGCCCACATATGTGGCAAAAGACAGCTTTTTTCTGGTCACATTCCCTCCACAAGTGTCCCACTTTTCGACAATTCCAACACAAAGGATTGGAGCGGTTAGTTCCTTCGGGTTTGCGGGCTGGCTGATCTCTTAAACGATCAGTTTGCCCTCGACGAGTTTGAAGAGCAGCAATTTCCAACTCGTCAGACTCCGTTTCATAAAATACGACATCCGGTTCCTCACAGTGTATCTCATTGACCCCTAGAGGTTTATTTGGACCACGGGGGTTGTAAAGGTTTCCTTCGAGTGCATCAAACTTATAGCAAAGTTGGGACAAATGCTCCAACGATTCAATCTTTTCCAATGCCAAACGTCTTTTGTACGACATTTTCATGTTCTCGGTGACAATGTCGAACTTTTCGTCGTTCGAGAGTTTTTTCATCAATCTCTGACAAAGAGTTTCAATATCTGTGAGGAATGCGCTAAAAAGCTCATTTGGACGCTGCTTTCGGTTACGCAATTCCTCTTTAATGAATCGGTCGCGATTTGGATTGTCGTAACGCATTCGAAGGTAAACCAGTAAGGTATCCCAACAGTCAAATTTTGGTTCATAGGCGGTATACCAAACGTACGCATCCTCCTTAAACAGAAGATGGGCGTGTGTTCTCAACTCCTCTTTAGTGATCTGGTAGGAGCGGCACAAAAGGTCAATCTGACGAAGAAAATCGATAACCGGAATTGGGCTTGCATCCCCAGCAAACTTCGGCCACTTTTCCAAAATACTACATGTTTGATGAGGCAACCTTCCTCGTTGAATCTGGTTTTGAACTCCATTTCCCCTCAACGAAGGGTTTGGGGAAGGATTCGGCGAATAGTTTGGTCGAACGGTTGGTTCATAGCGTTGCCCCTGTTCGTGGAGGGCCGTAGGCCTTCCAGGATAAACTGGGTTCTGGAAGCTCGGAAAAGAGTTGCGCAAAACCTGTCTAAAAACCAATGGTGTATTTTCGTTCATCGATTCCTCTCTGTTTTCCAGAGTTCGTCCGGAATAACCAGCGGATTGCATTTGTAAAGGCGGAGAAAGTCTTGGCCGCCCGTGCGCGTCCGCAGACGGCTGAGAAACCCGAGACCGATTTTCCTCCTGAATACCAATTCCTCTCATTTGCTGGGCAAGCCCGTCAACCGAGGAATCAGGAATTATTAGCCGACCTGCTGGATTTGTCAACAGTTGCCGAACGTAAGTCTCAACATAGTTTTGAATTTCTGAAACATGTACAAAGTTTTGTGAAAATTGTGTGTCATTTTCAGGTTGAGTCGGGGACGGTAGCTCTGGCTGGATTGGCTGAGAATTTCGGTTCGAAGGTCCTGGAGTCGCAAAGGTGTTTGGACAGTTACTTCCGGGTTCTGAGAGGAAAGGATTCAACGTCTGAGATGATCCACGCTGAGTTCCCGTCCTGTAGGCCGAGTCCACCAATTCGGAGATCGGTGCACATGGCAATGCGGTGTTATGAGAAAGATTAGTCTGGACAGTCGAGTTCAACAACGGTCTCATGTCCCCTTCAACGGATGTCGATACCATCTCCGGAAGCAGAACCGCCGTCGACGTGGTATTCGCTTGCATACCTGAAGCCACGTTGCCACCAGTCAAAAGGTTGGCTGGGCTGTATCGAGTGGCACTCGCGATCGGTTCGGAAAATTGGGAATTGTTCGGTGCTCGTAACCAAGCACTACCGGAAGGAGTATCCTGCGTAGTGGTGGAATGAACCGCTCGGAATGGGAGTTGAAAACCATCCGCGGACAAATTAACTCGTGAGGCGCGTTCCATTTCTGATTGCAAATTGTTCGCTGCCGGCAGTCGACTATCCATCGAGTGATTTCGAATCATCTGATCGGCCCAGGCAAGACGTTGCCCGCGATATTGGCCAGCTTCGGCTTGATTTCCCTCGCGAGAAAAGTCAGATTCCCACAGGGGAGGGGTTACCAAAGTTCTTTGGGAATTAGAGGTCATATTTTGACCCGTCTGATCGTCCATCTTTGAACGGAAAAATAATAAAAAATTCAAGGCAAATTCAGAGCAAATTCAATGATATGTAATAAAAGTCACTTTGATAACGAAAAGGGAAAGAAAAAAAAAAGAAAAAATATACCTATTTC
>TR527|c0_g000783_i1
AACTACTAACTACTAGTTTCAATAGTGGAACTATTGATAAACAATCAAAAAGCTATTGATTTACAACCAAAAATTTTTTCATTGATTTCGAAAATTTCAGCCAATTTGCAATAACTTTCGTTCAAGCACTTTTTTCGGAATCGCTTTCTTGGCGTACAAATAGTTGTTTGAAGTCGTGGGAAGGAAAGGGTTAAGGGAAAATCGATCACGTTGAGGCCATTAAAATCTTTCCAAGCTACTCGGTTGCCTACCTTTATGAGATAACGGCTTAGATGCGGGTTGATGAGGTCTCCGACAAGGAGAAGTGAGGAGATAGGCGCTGGGAGTTGCGTATGCAGCTCAAGCGTGGGTGCTCTAGTCTACTTCCCGGCAAGCCAGCCGGTGGAGGTTTTGGACGGAGCGTGGTTTTTGAGGGCCGTCAACCATGAAACCAAGGGACGGTCCGCAATAGAGGTGGCTGAGCAGCAGCTTGGCAAAATCATCGACATTGCGTCCACTAAGTCGAATATAAGCAATGACCTGAAAACGGCTTTGCTTCGACTCAGGGTGTCGATCGACGATGCCAAGCAGGAGCACGCGTTGCTGACTGCTGCAGCAGCGGAGCCTGCAAATGAGAAAGTGCCGAAGTTTACCCAAACGGAGGCTTTCTCCTTCGCAGGAAGTCCGAAACAGGCGGAAG
>TR531|c0_g000790_i1
TTAGAGACGGCTGCATTTATTGTGCCTACCGTCCAAACTGTGTGCCTAAAAAATTTTGATTTGTCATCGGTGTTTGGTTGTTTGGGAAATTTTGATTTGGTAAAATTGGTTGCTGAGAATGTTGTTGTAACAGTTGTGGTGGATGTTGTTGCTGAACCAATGTGTTCATCATTTGTGGATTGGGTTGCATAAGATAGATCGAAGGTCGTCCTCTGTGGTTCCCTTGACCTCTATTGTTCCACTGTCCTCTTGGATTCCACTGAACTCTTTGCCTGTTGTAACGGTTTTGGTCACTTTGAAAATTAGAATGACCATAATTGAAATTTTGCCACCTTCCTGGTGCTCTGTTTGGCATTGAGTTACCTCTAAAGTTGTTGAATCTTCCACCTCGGCCACGACCTCGGTGAGTTTGGCTTCTGTTCGCCATGTAGATTTGTGCTTGCATGGCGTTTGTTGATTTTGAAGAATAGTTTT
>TR535|c0_g000795_i1
TCTAGCAGGAATAACTACCAAATTCTTTGGTAAACGATAGAAGCTATACATAAAACAATGTATCGATAAAGTTTCCGCTACTTGCATGAAAAGGATAGGAACCTCTGGCTTCGATTGTCGATGGTACAATGATGCGATATCGCTGCCAGTCAAAAGCGGCTCGGAAGATAATCGAATGATGATTCGGTATTCCGGCATAATCGGTTGACTTCGTCGAAATGTGGTTCCGTCACTACTGAAGAACACATCGAAATGAAGCTGAACGTTGGGGTCGTAGTCAACGGCTTCAACATCGGACCCTATTGTGCTTTGAACAATTTCAAAACTTTCGAAAAGATCAGCAAAATTGTCGATTTTAGACTGTAGAGCATTTTTAGATTCCCATGATGCAGTTTCGTCAGTCCGTTGTCTCTTAGGGGGATGTTCCTGGTCAGTATTCGTAGTTTTGCGCTTTTGAGTATTGTCATCGCCGTTGGTTGATTCCATTTCATCATTCGAACCAGACTGCAATGCGATCATGGAGTTGAAATTTTGCATTGATTGTTGGACTTTCTCTGTCAAAGCTGCATCAGCTTGTTCATTTTGTTCAACCAGTGGGTTGGGTTGCCGCAGGATCCTATAAAGATTCCTCCAAACGCATGCATGCTCTTCATCCAAGTCACGTTCCACAGTTCCGGTTTCAATTTGATACTTTCGGTTGGAATCAGATTTCAGCAGATAAAAACCAGCTCTCATCATAGTGCTGTAGACTTTATACTGTTCCAAACTCAGAGAGTCAGGATAACCGAGGAATAAGCTGTACGCCTGCTCCAATGATATTATAACTGTGTCCCAAAAGATAATGAGTCTGTTCATTTCCAACAAATGCAGAGCTTCGTAGCCATCCACGTAGCGGATCTGGTCCTCCTGATAACCGTAAATGTGCCACTTCCCGACGGCTTTGCGGATTCGCACCCGTTTCCGGTCGTTATCCCACTCGCCTTCGGAGTAAGCCTCTCCCTTGGCCACACGCTGCTGGGCGAGTACCGTTCGAAATTCATCTTGAATTCTGGTGATGTTTTCCCGATGTTCGATTTCCTCTTCCGGTTGGACAAGGCGGATTCGGGTGTAGAAATCATAATTTCCTACATGGTGCTGCAACATGTCCCGCCCACTCAGTAGTGGTTTCGGGTTCCGAAAAAAGGGAGGATTACCGAAGGATTCACCCGTACTTTTGCTCATGTTGGACCATCAATCAGAAAATTGCTGATCGTCCGGCCGGCGCGTCCATCCGATGTTTGAGATCGGAAGAGCACACGTCT
>TR537|c0_g000799_i1
TAGTTATCCTGTGGATAACTGAAGATTACAAGTGGTAATCGAAATACGCGTATCTGTCAAAGGATAAACAACATAGGGCGGAATTAAAAGGTACGAATCTGATTACACTCATTCGAAAAATTAATTTGTGTAATTTCGTATTTTACTATTACTCTTTTTCTTCATTGTTTTCAAAATATCTTTTTCCACTATTTCACACCAGAAGATGTCTACTTTTCTCAGGAAACCTACAAAAAACTGAAGTCTATCCCTACATCCCCCTAGCGCACTCCACATCAGCGTTGCTCTCACAGATAGCATACAGCTTCTTGCTGCACGAAGCGTCGTTCCAGGTCCAGAAGAAACCCAACAGTGGCCAGAACTGCAACGTCAAACAGTGCTCGTTGCCTCCGCTAGGTTCGGCTATCCTCCACCGCGAGTAGTGAACCCGTTGGCCGGTGTTGTGCCACACGTAGTTGTTCGTTCGAGCCAAATCGGTTGCACCCAGCCACACGCCGAAATTCGCCGATGAATGGAGTCCAGTTTTCTTGGCAGCCGCAACAATTTCGTCATGCTGCCGGTCGGAATCGACGATCGCCAACCGCATGCCCATCCGGTGACAGTATTCCGCCGATTCGAACCAGTTGCTAGCATAGGTTGCAATATGATATTTGGGCTCAACGGAGGATCCAAACTGTAGATTTATTATCAAAATCGCGACTTTGATGAAATTTAGCATTTTGATACTCATGCTTATTTATGCTCATAAAACAACTAAGAAAGTAATCTATT
>TR538|c0_g000800_i1
TTTTTTAAATTCAACCGTGTTATTAGTACTCAACCCAAGCAACACTCTCACCTCACAGTTTCATCAAAAAGCTCAAGTCCGAACCGGTCTCGAACTCCTCCGGCTCCTTCCCTTTCCTAAAAAGCCGTGCCTTGCGCGTCCCGATCAGCGTCGCCTTCTCGCCATCCACCAACAGAGTGCTTCCTTCCCTAAGCCCCAACACGGGCACCTCGTTCTGCTCGTGAAACTGCAGAATCCGTTCCTCCCGAGTCTCACCCTTGTGCGTTCCACCGACTTCCGGGTCCAGGTAGTGCGGATTGATGTTAAACGGCACCAGAGCCAGCGCATCGAACGACGGCGGGTACACAATCGGCATATCGTTCGTCGTCCGAATGCTCCCGGTGGCCACGTTCGTTCCGGCCGAACTGCCCACGTAAGGCACCGAGTGGTTCAGGACACGATCCCGGATGGGCTCGACCAGACCGCGATCGTACAAGGTCTTCAACAGCAGAAACGTATTTCCGCCACCGATGTAGATGGCTTGAGCTTCCCGCACAGCTGCCACCGGATCCGGTTTGCTGTGGACACCCTCGCAGTCAAAACCCCATCTTTTCAGGACCGCGCCTACTTTTTCCGTGTACCGGTCGTAATCGGCCAGAGCGTACGGAACGAAGAGCACCTTGCTGACGTTGTTTTTTTTGAAATAGTTACTGAGATCCTGTTCGGCGTGCTGGAGGTATTCGTAGCCGTGTACAGCCGACGAAGACATCAGAAAAAGCTGTCGTTTGGCAGTCATCTTTAGCACCGTGTTCATGGAGTCGCTTCCGACCACCACCAGAGAAATCGAACTGAACTGAACTGAGCTGAACCTGATGGAATGCTGATGAAATATCAAACCGTCCGAAGTGAGTGAGATAACCACCTTATCCTACTTAATACTATTCAACAATCTTCAGTCTTTTGTAGGCAGTTGCTACTGATAGCAGCAGCAGCAGAGCGATAAGGAACAATAACGATACTCGAATATAAGCCAA
>TR539|c0_g000802_i1
TTTTTTAAATTCAACCGTGTTATTAGTACTCAACCCAAGCAACACTCTCACCTCACAGTTTCATCAAAAAGCTCAAGTCCGAACCGGTCTCGAACTCCTCCGGCTCCTTCCCTTTCCTAAAAAGCCGTGCCTTGCGCGTCCCGATCAGCGTCGCCTTCTCGCCATCCACCAACAGAGTACTTCCTTCCCTGAGCCCCAACACGGGCACCTCGTTCTGCTCATGAAACTGCAGAATCCGTTCCTCCCGAGTCTCACCCTTGTGCGTTCCACCGACTTCCGGGTCCAGGTAGTGCGGATTGATGTTAAACGGCACCAGAGCCAGCGCATCGAACGACGGCGGGTACACAATCGGCATGTCGTTCGTCGTCCGAATGCTCCTGGTGGCCACGTTCGTTCCGGCCGAACTGCCCACGTAAGGCACCGAGTGGTTCAGGACACGATCCCGGATGGGCTCGACCAGACCGCGATCGTACAAGGTCTTCAACAGCAGAAACGTGTTCCCACCTCCGATGTAGATGGCTTGAGCTTCCCGGACCGCTGCCACCGGATCCGGTGCGCTGTGAACGCCCTCACAGTCAAAGCCCCATCGTTTCAGTACGGTTCCCACCTTTTCCGTGTACCGGTCGTAATCGGCTAGGGCGTACGGGACGAACAGCACCTTGCTGACATTATTTTTTTTGAAATAGTTGCTGAGATCCTGTTCAGCATGCTGGAGATACTCGTAGCCGTGCACGGCCGACGAAGACATCAGGAAGAGCTGTCGCTTGGCAGTCATCTTGAGCACTGTGTTCATGGAGTCGCTACCTACCACTGGAGCAATTGAACAGAACTGATGCAATGTTGGCCAGTAATATCAAACCCTCCTATAGAAGAGATAACCACCTTATCCTACTTAATTCAACAATGTTCAGTCTTTTGTTGTAGTTGCTACTGATAGCAGAGAAGAGAAACAAATTCGCTTGGCTATTAAAATAAAATTACAAACGATTGGTCACAGCACGAAGAACTGATAAGGAACAATAACGACACTGCGCGTAAGCCGAATAATAGGCTAAAGGAGATGGGAAGAATAATAGCGCTGTTCAACTACATGCTCAAACTGCATTCATTCGCGAGCTAGTTTCTGAATAGTTTCTGAAAGCTAGTTAATGAATCTTCCAGTAGGCGCTGAATCGCCCTGAATGAAGAATTTGACTAGGACTCGCAATACGTTTCCTTTAAAACGAGTTATTACGGCAAGTAGTACGAAGTGATA
>TR540|c0_g000803_i1
TCTTCCGATCTTTTTTTTTCTGTAACAAATCCAACCGTGTTAATAATACTCAAAACAAACAACAATCTCACCTCACAACTTCATGAGAAAGCTCAAGTCCGCCCCCGCCTCTAACTCCTCGGGCTCCTTCCCTTGTCTAAACAGCCGTGCCTTCCGCGTCCCGATCAACGTCGCCTTCTCACCATCCACCAGCAGAGTACTTCCTTCCCTAAGTCCCAGCACCGGTGCCTCGTTCTGCTCATGGAACTGCAGAATCCGTTCCTCCCGAGTTTCACCCTTGTGCGTTCCGCCCACCTCCGGGTCCAAATAATGCGGATTGATATTGAACGGTACCAACGCCAACGCATCGAACGACGGCGGATACACAATCGGCATATCGTTCGTCGTCCGGATGCTTTTCGTGGCCACGTTCGTTCCAGCCGAACTGCCCACGTAAGGCACCGAGTGGTTCAGAACGCGATCCCTGATTGTCTCCACCAAACCGCGATCGTACAAGGTCTTCAACAGCAGAAACGTGTTCCCGCCACCGATGTAGATGGCTTGAGCTTCCCGAACCGCTGCCACCGGATCCGGTTTACTGTGAACACCCTCGCAGTCAAAGCCCCATCTTTTTAGGACCGTACCTACCTTTTCCGTGTACCGGTCGTAGTCGGCCAGAGCGTACGGAACGAAGAGCACCTTACTGACGTTGTTTTTTTTGAAATAGTTACTGAGATCCTGTTCGGCGTGCTGGAGGTATTCGTAGCCGTGCACGGCCGACGAAGACATCAGAAAAAGCTGTCGTTTGGCAGTCATCTTTAGCACCGTGTTCATGGAGTCGCTTCCTGAAACAGTAGTAAGTCCAAAAGATATGATTAAAATCTTCCACATGAGATTCGATGTCATCTTCGCGTTGAGAGTTGGTATCTTACTAGCACGGTAACCCTGATTCCGGGAATCGAGTGGAGAATCCCAGCCCAAAATGTGTGGTAATGAACGTCAATTGAGTCATGAATACAACATTCAATTGAGTGAAAGTAGGGATTACACAGATCGCGATGATGAGGAGCAGCGTAGATCCAGTTGTTAACTCGAGGACCTTGACACTTACCGACCACCAGAGAAGTCGAACTGAACTGAACTGAACT
>TR544|c0_g000809_i1
AACAATCATAAACCAAAAAAAAAAATTTTTCTAGTAAAATTTTGGCTACATAAAAACCAAAAAGACATCGAACATCAAATGCCACATCCAGGGCGAACCTGTTCCTGAAAGTTATCGTTATCGTTGTTGACATTGGGCAACGAACCGCCCCGAAATGTGCCCAGTTCACCGAGCGTGGGCGTAAGATTGGCACTCCTCGTCGAAACCCGAGGGAAGACGATCGGCGACACCTCTCGCATTGTTCGCTCAAACTCCAACTGCTGCATTTTCATCTTATCCTCCTGAATTTTTATTTTATCACGATACTTCCGTGGATTCGTCATTTTGTGGGGCACAAGAACACAGTTTATTCCAACGCAATTCACCTAATTATAATCTTCCGAAGCTCAAGTGTGGCCTTCCTTCCGTCCACTCGGAACAGTATATGCACTATTCGTAAACAAATTTAAAACCACTAATTCCGATTGGAATATAAAAACAAAAATTGAACGCACTATAATGTTCACGGGAAACCTTTGACCTTTGCCAGCGACAATCGAGTGTCGACGGTTTTACTCAAGACACCGCGCGAGAATAGAACACGCCTGAAACCGCAAATACGAAGCGTACAGTTGGCGAGCACAAATTCGACTGGCTCAGCAACGCTCAGCAAAAAGAGTTAGAAGATCG
>TR546|c0_g000812_i1
GTACGAGTGGTTCCCACTGTACCCGTAGTCGTACGCATCGGGTACCTCTTCTCCTCCTCGCGGCAGTCGGTTATCCATGTTTGTATCAAATTCGTTAGGCATTTTGCACTATTCAATACACCATAACAAAACCTGCCTCTTTCAAATTATTATTAGGCTACAAAGGCCGACCATGCACTCTGAACACTCGTTGCTTCAAACACCTACACCAAACTGCTGGTATGTAATGCGGTACATACGTCGAACCGTTAAAACCTGGCAATGATAAGCAATGGCACTGTGGGAACCTTTTCTCCACTATGTATCTACTTTCTTGTGGCGAATTACTGGAGAAGTAGAGGCAGCACTATTTTAAAACGCGTGTCTTCTTGATGATGTACAATCCTGTCACTGATGTGCAATAAATTTCATCACGGATCTCCCCAGCTGCATGGAAGGATGGCGCTGACTCACATGTTTATTCAGCCGACGCGACGACGTTGTTCTACGAACCGGAATACTAATAGGCAATACGGCGATTATGTTCACTATCACCAGAACGCAGTACAATCCCCAATCACTATTATATATTTCTTTTGTATAAACGACACCCGATCAGAGCCAATCGAATTGCTAACGGTCGATATAGTTAACAACATGTACCCCCAATTATTGTTGAAAACTTTGCGTTCACCAGATTGTATTGAACATTGAACACACGTTTGCCTGCGCCTATCCCATTTGCCGCCAATCCTAATCACTATTTTTCGGTTACTGACACTCCCGGCCCGAAGCGGCGAAACACTACCCCAAGCAAAAGTTGCACTACATACGTTAGACTATACAACACAAAGGAAAGTATCCACCGACCGACCGACCGACAGCTGA
>TR547|c0_g000813_i1
GGGATATCAAACGAAGAGTTTAGCTTGTTTCAAGAAGTCGTACACAAGCTTCATGTACTCAAGATCAAATTTACATCTCTAATGCCTTCCGTTTCTGGTTTCACTCGGGCCCTGAGGGATGCACATAAATCGGATCTGACAATACCGTATTCGGGACATTCCCACACAACATGGTTGATGTCTTGATGTCCAGCACCACAGCTACAGCGATTGTTATCTGTGAGCCCTATTCGATAGAATTGCGAGCCCAGAGAGTAGTGATCTCGACCCATGTCCAACCCCTTGAACCACGCCGTCTTCGATACATGTGGGAAAATTGAATGTAACCATCTGCCCAATTCTCCTGCATCCCATTTTTGTTGCCAACTGACCAAGGCATGCTGACGAGCAATTGAAAAAAATTCATTGAAGGCGATATGACGGTCATAAATATCGCCTTCTATAGCGCCCACCTTGGCGAGTGAGTCCGCTTTC
>TR548|c0_g000815_i1
GCTGACTGACTGACTGGATGCAGTGCACTCAGTTCACATGCACTCACTCATACTTTCGCTCGTTGAGCCTGGCTGTGGTACCGTCCGTCCGTATAACTCTTTCACTTCCTCGGGACTTGCTGCTCTCGTATAATTATTATATTAGTAGTACACACCATGAAGACGACGACGTCCGTTTCTAGATTTCAGCTTGGCTGATGTTGATGTTGCTGTTTGTCATTGCTATTACACCTGGGCTGCACGCTGAACAGTCGCCGAATCTCACGATCGGATCCTTGGGATCTGTGGCTGCGTTCGCGCGAATCCAGCTTCTCCTAATATCACCCGATTCTGGACAAGTTGTGCAGCTACTACAACTTGTACTGCTAGTTGCTGCTACTACCACTAGTAACTATTATTGCTGCTGCCTTCTAACCGCTCTAACTAACGCGACCGAATTGTGTCTAGTCGGGAACCCGTTTGAGTCCTCCTCGCGCGTGTGTATAGTGTCTAGTCTACGCGACCCGTGAGCAGGAGACCTAGTTTGCTGCGCGACTCGCGACTATCGACCGACGACGGCGTCTTCCACTGCACGGCAGTCAGTGGAGTGAACAAGAACACCTCTCCAACCAAGATGAAGCCGAAGAAAAACTTGTTTCCGATGGGCACCTATGGGTACTGGAATCGGACACTGGATGGTTGGTTTGGTGGTTCGCGGGTTGATTCGTGTGGTGGTTTAGAATTGCTCTACTGACTGCTGCCGTTGCGCGCGCTCTTCTTTGCACCAATCAAACTGTTCGGCTCGAAGACGTGCGGCGCGAGTTGTTGCAAATGTGGGGGATGCTGTTTGACGACTGCTGGCTGGTGCTGCTGTTGCTGCTGATGACGATCGCGGGGATGCTAATGATGATTGTTGTTCGACCACATGTCAACTGAGTATTGACATTTTAATTATTACATGCGAGCCATGCAGAAATTTAACACATGCTCCGGTTGAAATGTCGAAAACGCCATACGAATCCGTCGAAACTGACCACACTGCTTTTACTGCGATGAGATTTGTTGACAGTCCAAACCTGTTTTCATTCTCGCTTCACTCACAAACACAACCTCACCATTCACTTGTGACCAATGTGACGATGGTCGTGAAACCCGTCCATCACTGTATTGGAGCCCATCTTGGACTCGCCATGCCAACTGAATCCACCACTACCACCAATCACCATCCACTATGAGAGAATGAAACCCTCACCTCTCATGCACTCGTCCTCGCTCTTCCTCACTCTCTCCAATGAAATCCGAAGAAGACGGCCTCCTCCGTTCGATTCGATTCGACCACGGCGATGGAAGGAGAACAAGAAGCAACCGCGAAGAAAACGCAATCTCACGCATATGCCATACGCACTTGGCGAAAAATCTTCCGCATTCACTGCCGATTGCCAATCCGCCCGCGAAATCACGCCCGCATCCACTCGCGATTATCCAATAGGTCACTGTTCACCAGTTTTGCGGTACACAAAGACCGTAAAACACTACCATCACAGCGTCCACGAGATAATTTATTGGCACTTGCACTCCCGACGACTTCCTATACCTACGAAACGAACTCGACTCGACTCGACTCGCTCGCAATCACAACTCAACTCAGCTCAGCTTCTGCTTCACACCGTCCATCGTCGTTCACTCACTTGCGCTTTGATTGCGGCGGCGATTGGACCGGAATGGAACTCACTGCGGCGCACCTCCTTCACCGACCACACATCGTCACGAATCACGTCCTCAAGAACCGTATGTGTTGGAATCGATACGGCGAGTGCTAGGGACTAATGGCGGCGTTCTCACCTTCTCACCATTTGCTCACGTTAA
>TR550|c0_g000817_i1
ATCAAGCGTACCCAACACATCCCTAATGTCTTTCTTTTCTGGTTTCCCTCGGGCCCTGAGGGAGGCACATAAATCGGATCGGGCAATACCGTATTCAGGGCATTCCCACACAACATGGTTGATATCTTGATAGCCTACACCACAGTTACAGCGATTGCTATCTGTGAGCCCTATTCGATAGAATTGCGAGCCCAGAGAGTAGTGATCTCGACCCATGTCCAACCCCTTGAACCACGCCGTCTTCGATACATGTGGGAAAATTGAATGTAACCATCTGCCCAATTCTCCTGCATCCCATTTTTGTTGCCAACTGACCAAGGCATGTTGACGAGCAATCGAAAAAAAAATCATTGAAGGCGATATGACGGTCATAAATATCGCCTTCCATAGCGCCCGTGAGTGGCGAGTGAGTCCGCTTTCTCATTGCCCGGGATCGAGCAATGTGAAGGGGCCCAAACCAAAGTGATGTTATATGCTTGATGCGATAAAGCACTCAGAATTGATCGAATTTCGCTCAGGAAATACGGGGAGTGCTTCACCGGCCTCATTGAGCGAATAGCCTCAATTGAGCTGAG
>TR555|c0_g000827_i1
ACACTCTTTCCCTACACGACGCTCTTCCGATCTGTTTAATCCGAATCCGAACTATCATCCATGGCATCACCAACATCCTCATCCTTATCGCTTTCTTCCTTATCCCAGCCAGATTTCTTTCCCGTTAGAAAATCTGCCCTCAGCGCTCCCCACGTCGATTTGGGCTCATCGGCTTCGTCGTCAGATTCCTCTTCGGATTTAACTTCACCCTTGAGCTCCTCATCCTTGACCAGATTGTCCACCAGTTCCGACTTGGCCCGGGGCCCACTCATGAGCACGTTCAAGAATTCCTTCTTGCTCAGATTCTTCAACACTTTGTCCCGTTTGTACTCCAGTTTTCCCGCTTCGTCGAGCTTTTTGCTGACGTCTCGCTGCTGTTGCCGGACGGCGTTGAACAGCTGAACCGTACCCCGTGTGGCAATTTTCTTCAGCGCCTTTTCCCTCTCGTACTGCCCTATCGAGGGTTTGATGCGCAGCCCCAAAATGTCCTTTTGGCGTTCCTTTTTGAGCAGTGCTTTCTGACGCAGCAATTCTTTAGCCATTTCCAAATCGCCGGGTTTTTCATCGTTCGGCTTTTCCGCTTCAGCTGGCTTCTGTTCTCCGACCACTTCAAACTTGTAGGTAGGTTTTGCCTCTTTACGCTTCTTTTCCAGGTCGGCTTCCTTGACCGCTTTGGAAAGAATCTGAGCATCGTCGGATTTCCTAATGTACTTCGCCAGCGTTAGGGCCCACTTGGAAGGGCCTTTGTCCTCATCGGAATCGGCTTGTGTCTGTTCATCGTCATCGGACATGGGGAACTCCTCGTCGGACATGTGCTGGTCGTCGTCCCCGACATCATGCTCGGACTGATCACTGTCGGTGTCCGGCTCCTGGCGGGATGCTTGAAGTTTTTTGGCTACCTTCACTTTGGCGGTCATTTTCCAATCTAAATTTACGTTTTATTTCCGGAAATTTGGTATAAATCAATCGCACTTTATGGAAGTTTTTGAACGCACGTGCGAGACCGAGAAGCGCGAGATGTTTTGAAAATGTGTCAGCAATCAACA
>TR557|c0_g000831_i1
AGCTCTGTTTGTTGCTTGGATGACGAGATCCGTGCTTTCGGTATTTGCAAGGCAGCCATTGTACGGCCATCTTTGGAAATTTGACACAAAGGTGTTCCATTGCATGGCCTTGTGTGGCAATTTTATTGGCTTCCTTGAACATAGAATATCTACGAATTTGGGGGAGCGGACCTGGTGTGGTGGTTAAAGTACGTGACTATCACGCCGAGGACCTGGTGTCGAATTCCACTCCCGACAAATTCATTAAATGTGAGTTTTTCCTTCGGAAGGGAAGCAAAACGTGGGTCCCGAGATGAACTAGCCTAGGGCTAAAAATCTCGTTAATACAGATAAAAAAAATCTATTTCAGGGGATATGAAGGATTTTCAGGGGGTTCCTGGAGGTCAGGTCGGAGACATTGATTTTCGGAGCAGGTTTTGGGTGCGTTTTCGGGAGCATTTTAAGAAGTTTCAGAGGACTTTGACAGGTTTAGGAGGCGTTACGGAGGTGCTTTCGATGATTTCGGAGGGTCTCAGGTGCGTTACACAATGTCGGAGGTATTTCAGGAAGCTTACATGGTCGATTTCAGTGCTTTAAGAGGGTCCTAGGTGCGTGATGAAACATTTCCCAAACAGAGGAGAATGTGTCTCTGGAGTCGACTGCTGATACCAGGTGCGTTACATGGAATCCGAGGGGATTTCGGAGGCATTTTAGGAGGCTCCAAACGATTTTTAGTGGGATTTAGAGCGGGATTAAGACATATACGTTTTCGGTGCTTTCGCAGGGTCTCAAGTAAATGACATGAGGTCCGAGGGGGTTCTGAGGAGATTTCAGAGGCGTTTCAAGAAGTTTTCGAAAACCTTGAAACGCCCCAGAAACGTTCATAATCTCATTGAAATGCCTTTGAAATCCCCTGAAACTCCAAAATGTTTCTTAAACTCTGAATAGTAACCTACCTGAAATCATGATATTCAATATGAAAAAAAAACCTTAAATCTCTTGGAACGCCCCTAAAATTATCTGAAATGCCTCTGGAATTCCCCTGAAACGGCCGTGAAACTCTCGCAATCCTATGAAAGCGAAAATGAAAACTGACGCAACGCCCTTAAAATGCTACAGAAAGCCCCTGAAACGCCCTTGATACCCTTTCATTGGGCTTTCTGGGCACTACCTGGAAATCCCTTTGACCTAATCTCAAATGCCCAGAAATGATTTAATTAATGTACAAATTTTCCTCTTTTCATGCCAGTTCAATTTATGCACCCCCAGCCAATGGCATTAAGAAAGGTTCCAGTGTTATATAATTCATGATTCTTGATATTTTTCAAAAATCAAAGATTAGATCTAGTTAATAATTAATCATTCCCATTTTTTTGTGATTGATTAATCATGATTAATCATGATTTTTAATCAATGAGCCATTTTTAATCATTAATCATAATCAATATGTACAAAATATACAAGAAAGGTACAATTTATTCTTTCATTATGATCACAATCAGTTAATATTAATATTAATGTTTTAACTTTTTTCATTTTCCACTTTTTTCTGTGTTGCTTTATTTTCATAATTGTAGTAGTTTTACTTTGCTTTCTTATTTTTTTCCGTTCTCCGTTCTCCCCTTTAACGGTGTAGAATTATTTCAGTGTTTGTGTTCTACCGCGCGAGTTATAGTGCTCTCTCCTACGCGCGCGTGTGTGTTTCACTATACTTGTGTTTTGTGTGTGTTGTTTGGGTTTTTATCGCATTTTAACGCTGCTGCTTCGATGGTTGTTTTTTAATGATTATTGTTTTAATGTTTTTTTTTTGTAGTTGCTTTTATCTTTTCTTTTTAACAATAAATTGTTTTATATTTTTTTAAATTTTTGGTGATTTTTTTTTTCTTTTGTGTGACACATTGTGGTCACGGTGCCTGTTCCGCAAGGAGGTTTCTACGGAAATTTGCAGTTATGGGCGCGTGCCTCCTATGCATGTCCTGTCGCTGATGCGCTATGTTTTAATCGGCTAAGCTTGTTGCTCGACATTTTTCAATTCAGTATGTACTCTCGGGCGTGTATAGGTGTCACATTCAGTTCACATACACATAATTTTGCTATCTAAATAGATTTCCTTTTCCATTTTACAACGCGTTTTTTTTTCTTCTCCAGAATTGGGACTTTCTATCGGATGTGTGAGTTGTTAAAGTATGCTATCATCTTTTTCTTACTTTTTTAACGGTGGAAGTAAATCCCACAATTCTACCAATCTAATGAGCAAGTTATCTTTCCGCGATAAAAATTTTAACCGACACAAACGTACAAACCGAAAGAGTGTGTTTGTTCGTGTATAAGAACAATGCATTCGCCGAATACCGACACGTGAAGTAGTGCAGGGGGTCTCGTGCCGGATAAACGGCAAAGCTTTTTTTGAGATGAAAAACGTTACAAAAGCTGCCAAAAGTTTTTGTTTTCCGCACATCGTTAACAAATTGTGCACTTTGTCAATAAATAGTAAAACTTATCTGCAAATAGGCGCGGCTCACAACCATGGGCAGGACACGTATGCATGTGTGTATGTGTGTGGGTTTCTGTGTGTGTATGTGTGGCAGCGTTAACTCGCGACATCACAAAACTAGGTATTCTTCCGGAAGGGAAAATCAATCGATAGAACAAATGACTGCGGCAAAATATTTGCTCCTGTTGGGTCATTTTGCATCACCACACACCTCACAGATGAGAAAGTGTTGGTGGTGATTGTAGCTTTTATCATATTCAGCGTTTTTTATGTACAAACAAGAACTTTGCGTAAATATTTTAGATTTAGGATCTTACCACAGTAGACTTCTAAAACAGCATTATTCTCCGTTGCTTCTTGGCGCTTTTTCTTGCAAACGCCATATTTTAAGATTATATTTACACACATTTGGGTCTGTGAACTGCACGTAGTACTAGCCTTAAGTTAGTTTCATTAAAAATAAAACAATAACTTCAATTGTAGGGAACTTATCGCCTATCATTTATCGTTTACTGTTGCGGCAACGTTTGCTTATTTTCGACAAACATTGCTGTATGTTTATCTGTTTCTCATCAGAAACAGTTCGACGGTGCTTCATTCATCATTATGGTCAAAAATATACCACAGAAACGATAGCCGTCCGTTAGTTTGTACTACTATTCTACATCTATGAAAAAAATTGGAAAGATCTGTAGATGGATTTTTGAGTTAGACCCTTTCAAAATGTTCACAATCAAACGAATAGTTTATGCCACATTTATCTGTGTTCAACACAGCTGCATTAAAATAGAAATTTGCAACTAGATCGTTCACAGACAAAAGATCGAAACACGGGAGGATAAAATTACAATAGTCCAGAGAATTTCGCCTTCCTTCGAAAATAAATTTTCGACTTTTTGTCCCTCGCCATTTTGCGCTTTGTATTTTTGACATGTCGATCTTTTGTCCTTCAGACCCTTTGTACTTCGATCTTCTGTTATAGATTCGCAAGACAATGTCATGAAGCCTTCTAGAATTCGGTTTTTCACAATTATCTTGCAACTGTTTAATATTATTTGACGTTTCGATCACATTGGGACCTTCCTCAAAGATTCAATCGAAATTAACGAGAAAAGCCTTGTCTTAATAAATTACTATGAAACTGTGCGTAGACAGTCTTTTGACATCTAGAATTTATGTCTTTAAACCGTTTAAACCGTAAATCAAAAAAAGTATTCTACAGTTTATTCAAAATCCACGCAAAACCCTATAATAGCAATAAGAACCAACTGACGATTAAGATTTTGATGGTATATTCTTCAATCATAACAATTACCGAAGCATCCAATGTGTTTGAGACCTACATTGAATCGTGTTATCATTTAGCTTATATGAAATATTTATTTTATACATTATATCCTCGTTTATTCTTCTTCGTAGTTTCTTCTTCTTCGTCATCATCGTCATCGGTTACTACAAGTTATCAGAGTAAATCTACTATTTAAGCTTCAACAATTACTTTCGCTCTCGGTATATACAAAATATAAATAGTTTGCGACAGCTCCACCGTCAACTTTACTATCCGTTATATCGTACAAAACGAAAACTAAAAAGTACCTACTTTACACACCTGTCAACAGAAAAGGAAAACAATAATTCAATAAATTAGAGGTAATCGAGACGAGGAAAGCAGAATCCACACTCTCCTCCTGTGCTCTCATTTTGTTTTTTTTTTTTTACCAGCATGTACAAAAATCTCTTTCAGTTTCAGTTTTCCATCCTCCGATGCGTTGGGGAGAAATCACCCAACCAAAAAAATCCTCAAAGGGCGGGACTCGGGTAAAGTTACTCGTAATTACACTCAACATGTGTTCCGTCGATTCTACGCGGTTTTCTTCCCTTTTTTTAATCAGCCGTTCAATTTTGCTTTACAGTTTACAGTTATAAAAAGTTCATAATACTTAAAAATTATGATCAAAATCACAGTTGTCACATAAACTTTCTCCTCATCATCTCTCCCTCTATCTCTCTATGCGTGAATTTTTCGTCTCATCGAAGTAAGCTGTGCAGCTCTGACCAATCGATTGCTTTGCTCCTGCGTCTTCTTGCTTTCTCTCTCTTTATCTGTTGTTAAGATTATTCAACCACTTAAAAATTAACGGTGTTCCTATAGTATACCACTTTCTTGCTCCGTTTCTTACCATATTACTCAACAACTTATCCGCTCAACGCTTTCTAGTTCTACTTCCTTCCCTAATCCTGTCTCACAAACTCTCTAAGTAACCGTCAACAGTTGTAGCCTACTATGCCTCTCTTAAAACCCTGGGCCGACCATCACCGAAGTGAAGCCGGTTCACTAACATCCCTTCCCTCTAGTAGGTAGCAGCTTACCACTAAAAGTATATTTATATATATTCCGTATAATCATAATGAGATCATTTTACGATTTCCGTTGTCAAAATCGGGTTGTTTCCATTTCAGAACAGAACAGAACAGTGTCATATCCGAGGGGAAGCGTCGTACTCACCATCTTCGCCGCCGTCGCCCTGCTCCTCCTACACGGTGGCAATCACAATCAGCAGGTACTGGATGTTGGCCACCCGGTGCATCAGATCCGGTGCGATGCGGGCCAGGTTCTCGTTTGCGAACTCGCACGACGGGAAGATGTGTACGACGTAGGCCGCCTGCGAACTGCCCGGCGCGGCAATGTTCACTATGCCGGCGGCCTGCTTCTGCTGTAGGTAGGTGATGAAGCCGGTCTGCAGGTTGTTCTGCTGCTGGAGCACGTCCATCCGGTCGCGGCCGCACGGAAGCGCCAGGAGCATGCAGTGCTCTTGGTCCATTTGCATCTTCCGCGCGACACCGTCGATCTGCGCTGGTTCCAGTCGCATTCGCTGGGCAATCCGGAGCGGCGGCGTGGTGCCGTCGCTGTTGCTCGGCAGGGAACTGCCGGCCACGCCCGGATTTCCATGCACAAAGTGCATCTGTACGGCCGCCTGGTCGTTCTTCAGCGCTAGCAATCCTTGCCACATTACCGGATAGCGTTGCAGCAGTGCCTCCAGCGAGTCACTCTGTGCCGGCGGTACTGCTGGCGGACCAGCAGTCGGCGGCATCTGAGTTGGGGCAGCGGCGGCTGCGGCTCCTCCACTTGGCGGAGTCGCGGCCTGCAGGTTTCGTCCAGCAGCAGCCGGTGGTTGTTGTTGTTGCTGAGAAGCCGGCAAGCTTCCACTATGGGCGGGCAACGGGGCACCGGATACCGGAGCGACCGCTGCGTGACCTGTCAGGGTGACACGATCGCGCTGTTGCTGCTGCTGTGGGGTTTGTTGCTGTTGCTGCTGCTGCTGCTGCTGGAGCTGAGCAAGATTAGCAGGTGACGCTGGAGG
>TR562|c0_g000836_i1
GGGGTCTGCTTGCGGTACTTGCAGTCGACGCACTCCATACGCAGCACGATTTTCTTCGTGGTCTTGGCCTTCTTCCTGAAGATGGGCTTGGTTTGTCCACCGAAACCCTTCTGTTTACGATCGTAACGGCGACGACCCTGCGAAGCCTGACGTTCCTTGGACTTCTTGTACTGCGTGACCTTGTGGACGCGGTGCACCTTGCACTTCTTGCAGTAGGTACGACGCTGCTTGGGAACGTTCACCATTTTGATGTTCTTGTCGATTCAGTCACAAACGAAAAGAGAGCGCAGGAAACAAGAACTGTCAAACGCGAGATCGGAAGA
>TR563|c0_g000837_i1
TCTCTGACATTCACGTGAAATCTTCGTCGCGGGAGACTGATCAGTTCTATTCTAGCATCGCTTCAGGATGGTTCACCGAATTCGCGCCGTGATCGTCATCATCAAGATCGTTCTCATCGTGAACGGTTTAAGTCCTGTGGAAGGTACTCGTAGTCTCCGGGTGAGACCTCGCAAGGCAAAACATGCCGATCTGGAAACCAACGCCGTCGTTCAGTCCTCCGAGAGCGTCCCCTGTTCCTGTGCCATCTTCCTGACGGGTCAGTTCAACAAGCAAAACCGATCGGAACCACCCCGGGGAAATCCCGGCATCCAGATGGAACTGATGCAGCACTACCCTTGCAGCTCATCGGGGAACAAACAGTGCTCGAACCGTTGCCTGGACGCCATCCTCAAGCATCTGCCCAACTCGCCGGCACTGATCTGCGGAACCATCGACCGGGACTGCTTCCGGGAGCGGGCCTATCTTTTCTACCAGAACTGTGCACCGCGGTGGATCAACAGTAACCTCTCGGCCGGAAGGGAATTCTGCTGCCAAAACGATCGACCGGTGCGGTGTGCGAAAATGGCAGCCGTCATCCGGCAGTCGCTGCTCGGCGGAAATGGAACCACCACGGTCGGAAACCATCACGACGAAATCGTTGAAGACGAAGAAGATGCCGGATCGTACGAGGAATGAGGAAAAGATCACTGTGGACTCTGTGATCAAAGTAGGCAACCTAATCCAAGCATGCTTGGAAAAGTTTAAGTTGAACAATTTGTTGCCATGGTATCCATGGTAACAATGAACAATGTGTTAATATCTAGTGTGAATAAAATGGACAATTTTCTCTAAAATACCAATAGAACATACCATTGAAAGCGAATTATTTTTTTGGTTACTTCCGAAACCTGGCGGAGCCAGGTTCCTTCCGTTGGCTTTTAATCCACTTTTTTTCGTATTCAGCAGTTTGTTTGACGACACGTTAGAAATTCACAAGCAACCAACATTTTTTTTTGTAATTATCGGCGC
>TR565|c0_g000839_i1
ACTTCTTGGACAAGGACTTTTTTATCCGGGTACGGCCGCTCTTCTGCAGCAGCGACCTCCGGATCATACTCCAGGCTTACGTAGGTCTTCACTCGTTGCTGCTTGTGGCTGGTCAATTGCAGCGGTTTCTCGGCTTGCTCGGATACTTCAGAGATGAAAACGACATCACGGCTTTTAAAAATGGTCCTCTTCGCGGGATCGTACAGTCGGTATGCCTTGGTGTTCTCCTCGAAACCGACCAGGATTATTTCCTTCGACTTGGCGTCCCACTTCTTCCTAGTCTGCTTCGGGACATGGACCATTGCCTTCGTACCGAAAATCCTCACGTGTGACAAATCTGGTTTGCGGCCGCTCCATGCTTCTTCCGGTGTCAGATTATGTCCTTTGGTAGGGGAACGATTGATGAGGTACGTCGCAGTTGCTACCGCCTCCGCCCAGAATGACTTTGGCAGCTTCGCTTCGTGCAGCATACAACGGGCTCGTTCGACCACGGTGCGATTGACCCGTTCGACCAACCCGTTTTGCTGCGGCGTGTACTCGGTCGACGTCTGATGTTGGATCCCGAGCTCTCTCAAGCGCTTCTGTAACGATTTGTTAATAAATTCCTTACCGTTGTCGCTGCGAATGGTTTTCAGCTTGCGCCCCGTTTGCCTCTCTGCGAGGCTGTGGAACTGGTTGAATGCGTTCAACAGCTCGGTTTCGGACTTCTGCTCGAGAAAGTAGATGGACACCCTCCTCGTCTTGTCG
>TR570|c0_g000846_i1
CTACACCAGGACGTACACTCTTTCCCTACACGACGCTCTTCCGATCTCTATCATGTCTGCTGTTCTACATCGCCCTGAAAGGCGTTATGCGTCGAATCTGGCTTAACTGCCAAGGCAAGATTTTCGCGAAATCCGACCAATTGATCTGTTTTGCAGATGTCATGGATATAATTGCTAGAACATTTGTAACGGTAGCAGAACTGTGTGTACAACACCCGCCTACAACGTGAAACAGCAAAACTCGGACTGTTGGTGAACTCGTCGAAAACGAAGTACCTACCTACATACTGGCACTTGGCAGGCGGAATCACGAACGATAGGGCAAGTCTAGACAGCAGTGTTACGATAGACGGGGACACTTTC
>TR571|c0_g000847_i1
TGAACGCGTCGAAAACGAAGGCGGAACCACGAACGACAGGGCAAACCTTAGCAGCAGTTTTACAATAGATGGGGACACTTTCGAGGTGGTGGAGGATTTCGTCTACCTCGGTGCTTATTAACGGCTCATTATCAGTGGAAGTGGGGCCTACTATGGTCTCCATAAGAATCGGGGGTCCAGACTGTCCAGAATTCTAGACATGGCCTTAGAGTATGAAGAAACAAGAATGTTTTGGAGTTGTTGGTATCGATTGAAAAGTTCGTTGATGAACATACTCTGATTCGGAAGATTTATTTCTTCCACGACGTGCACATTCTTCAGTACGTTATGACAGGGCACACGGCAGTCTTTTCCGGCAATTTCAAAATCCACGCTCCTCAAGTTCTCTTAATTTCTCTTCACGCTTGACGCCCATCTTAGCTCTAACGATTCATGAAAACCTGCTGCATAAAGGAGGAGCCTTCATCCAAAACGGCGCTTCTGCTGTTCCCGTTGAACAACCTAACCGATATGATCCTGAACAGGACGGATATTCGTAACCCGCTCATGAGTGCTATTCCTGTGTTGAACCGCGCTAAGAAAGATGCAGCAGTTGATAATGGTTTCGGTAGTTTCGGACGTTGCATTGCATTATCGATCGATATTTCCTATAATCGTGGTCGAACAAACAATCCTCGCACAACTGCCATAATGGACAGCTTTCAGGAGACCTCTAATCCCTGCTGTTGGAAACATTAGCAGTTCCTTCATAAATAGGTATACCAACAGAAGGGGCTTTCTGCTTAACCGTTATGTGTCCGACAAACTTTTTGCTTTTTTCTACACCGTGCTTTTTAAATGAGTGCTGGGTACCCGGGTACCCTGTCGGCCACATAAGGGTTAAGAATTGGGATCCTTTACGTAAAAACTTGGCTCTTGGCTTGTAACATCACGGATGTTACCACAAAAAAATCACCAACTTTTCTGTCACCAGGTATTGTGTCTTTCTCAAGGAAATAACTGCTTTGTTTCATTATAAGTTAACCAACAGCTTAAGGTTTTTGTTTGTCCCAGACATACACACATATTATCAATCTAGTATAAATTCGGATTTTTTGTAGAACTGGTCTGGCCGCATGCATAAGTTTCTCATATACCATATTTTCAGATTCAGCTTCTGAAATGAACTGTAAGTGGTTGAATCTAGA
>TR572|c0_g000848_i1
TTTAGGTGGTAGAGGATAAAACCACTGTTTAATGCTTAAATGTGAAAGAAATAACAGAAAACAATACCCAAATGAAAAACGGAAGCTAATTTTGTCCAGTTTTTCCACCATTTTTTGTCGATTCTAATACTTCTCGCACTTATAATACCGATTTTTTTTCGATCGCGGATCAGGGCTTACACTGCTGGTCCACGCGGGGGAGATAAAGGCATGAAGAAGGCATATGACTGCTGCTTTGACTATACACTACAACTGTTGCGGTAGTAAATGCGTGTATGGGTGGTGTATGAGAGAAAGTGATCCGGTTGTCCTCAATGTACGGCATCGATATCCCGCTGGGCACGGGAGATCTTCAGCTTATCCTTGGGGGTGTTGTTCTCGCCCGATTCCAGAGCGAACATCTTCATTTTCTCCTTGAACGACAGCTTCTCCGGGACGGGTTCCGACTTTTGCTTCTGCTGCTGCTCGGCCAGCCGGCGGGTGCGGGGATCACGATAGACTTCCTGAGCACCGATGACACCCGGGGTGATTTGAAGTTGCATGTTCCAGCCTTCCGTTTCCGGCGTGGTCGGGGTATGCAACATGGCCGGCATGGTTTCGTCGATGAAGCGGTCCGGATCCGGTCGCTCCATGATCGTTCCCAGCTCACCACCCTGCTGATCCCCACTACTGCCAATAAGATGCCCTGCCTCGGTATAACTGCTTCCAATCATGGGACCATTGTTGCCACTGCCGCCGCCATTGTTGTTCATCGCATTGGCAGCTGCTGCTGCGGCAGCCATGGCGTCCTCATCGTGGAACGAAA
>TR573|c0_g000849_i1
TGAACGCGTCGAAAACGAAGGCGGAACCACGAACGACAGGGCAAACCTTAGCAGCAGTTTTACAATAGATGGGGACACTTTCGAGGTGGTGGAGGATTTCGTCTACCTCGGTGCTTATTAACGGCTCATTATCAGTGGAAGTGGGGCCTACTATGGTCTCCATAAGAATCGGGGGTCCAGACTGTCCAGAATTCTAGACATGGCCTTAGAGTATGAAGAAACAAGAATGTTTTGGAGTTGTTGGTATCGATTGAAAAGTTCGTTGATGAACATACTCTGATTCGGAAGATTTATTTCTTCCACGACGTGCACATTCTTCAGTACGTTATGACAGGGCACATGGCAGTCTTTTCCGGCAATTTCAAAATCCACGCTCCTCAAGTTCTCTTAATTCCTCTTCACGCTTGACGTCCACCTCAGCTCTAACGATTCATGAAAACCTGCTGCATAAAGGAGGACCCTTCGTCCAAAACGGCGCATCTGCTGTTCCCGTTGAACAGGACGGATATACGTAACCCGGTCATGAGTGCTATTCCTGTGTTGAACCGCGCTCAGAAAGATGCAGAAGTTGATAATGGTTTCGGTAGTTCCGGACGTTGCATTGGATTATCGATCGATATTTCCTATAATCGTGGTCGAACAAACAATCCTCGCACAACTGCCATAATGGGCAGCTTTCAGGAGACCTCTAATCCCTGCTGTTGGAAACATTAGCAGTTCCTTCATAAATAGGTATACCAACAGAAGGGGCTTTCTGCTTAACCGTTATGTGTCCGACAAACTTTTTGCTTTTTTCTACACCATGCTTTTTAATTGAGCATTGGGTACCCGGGAACCCTGTTGGCCTCATAAGGGTTAAAGGATAAAAAAAGGAAAAAAAAACCTCGAAAACATTTCTTAAAATATATCTGCAGGGATTTCTGAAGATATCACTGCAAGACTTCTAAAAAAAAACATTATTAAGAGATTTCCGAAATAACTCACGCAATAATTTCCATTTTTTTAAATTCTGGAGTAAAATTTTCAAAGTAAAATCTGGGTG
>TR575|c0_g000851_i1
AGACCACCAGCTAAGAGATGTGTGTTTTGCTGATAGTGCAGCCGAGGCACTGTTGTCCTTCTGACTTCATCTAAATTGAGGAGGTACGTCCCGAACGTCTGTTCACCAAGGAGATGCGGCTCAAACAACGTCTGTTCTGGCATCCGGCGGCTGAATACGAAATGCTTCTCCACCGGAAGCTATGCCTAAGGTGGCCGCCCCACTACGGTGGATGAGAATCCTTAGACCAACAACTTACTGTTCTCGAAACCCATAAACCGTTGAAGAAACCGAAAATGGAAGATTACGAACTGATTCAACGGCAACGACTTTCAGCGCAAAACAACGAAAAGAATTGGAACTTGGAATGTACTAAACCTAGCCCAGTAGGATAAACTGGCACAACTAGCCAATGAGGCATGGCGTATGAAGCTTGAAATCCTAGGACTGAACGAAGTTCGTTGGCAGAACTATGGATAACTCAGATTGGCATCGAGTCCAATTCTGCTATACTCTGGCCTACGAGGTGAACATATTCCTCGTCACCGGATAGTTGGT
>TR578|c0_g000858_i1
TCGTACAGGTCAGATCACGTTCAATCGCCGTTCAACAAATGGAAACATCAGTCTTTTCACACTCAGTAGTAAGCTGGAGCAGCGTAGCTGGTGTAGGCCGGTTGCGAAACAATGGTCTTGGCGGCCAAAGGAGCGGCATAGGTGGCCAAAGCTGGTTGCGAGACGAGCGTCTTGGAAGCCAAGGAAGTGGCATAGGCTGGCTGAGATAGGATGGTCCGGGATGCCAATGGAGCAGCATAGCTGGTCAGGGCTGGCTGAGACAGGATAGCTTTGGTTGCCAGTGGAGCAGCATACGAGGCAATTGCTGGCTGTGAGACAATGGTCTTGGTGGCCAGAGGAGAGGCGTAGGTAGCCAGAGCCGGCTGTGAGATGATGGTTTTAGCGGCGGGAGAGGAGTAGGCAGGTTGGGCAATGATGGTCTTGGCAGCAAGGACTCCGGTATTGACGGCCAGAGGTTCACGACGCACAGCAGCGTTGAATCCGTTGATCGAATCAGCAGTGTAATCAACGGTACGCTTTAAACCATCGGCATCAACCAGCGAGTAGGTTCCCTGTACGACATCACCGCTGCGGGATTCCTGCTGGGACTTCTGATCACCGGTCAGATCATCGGAAACTCCGTACGAGAAGGAGTACTGTGGGTTGGGGTTGTACTGGTCGGCGATGATGGTCTTGGTGAGACGAGCAGCAACGAGGGTCTTCGCAACTGGAGAAGCATAAGCTAGAGAAGCAGAATATCCGACGGGCGAGATGACTCCGGCACGGGCAACGGCCACCAGGGCGAGGAAGGTCACGAACTTGAAAGCCATTTTGTTGAAATAATACTTGCTGGTGTGGTTTGAGAG
>TR579|c0_g000860_i1
AAAGCACACATGATCTTCATTATTTGCGCCACATCGATTAATCAGTGGAATAATCAAGCAAAAAGCGATGACTAGCGATTGCAAAGGAGTCGTTAAAAAACTGGTCCGTCGGCTGCTGCAACTACCATTATCCCAGCAGCGTCGTCCTCGGCCGCCAATCGTCGTTGGATCGCTTTGGCAGATCACTTCGCGAATCTTTATCATCGTTGGCACATTTCTTTTCTATACGGATTATACCCTCGAATCGCGCACTGATTATGTTGCAAAGCCAATCCTGTTTTCTGGCGTAATTTGCATCGATTGGTTGTGGTGGTGGTGCAGTTGCACAATTTAGTTGACCCGGTTTTTGAATTTTATGTGTTTAAATAGAGTAATTTTCTCGAGAGCTGTGGGAAACTTATTTAACTCGATCGTATATTTTTATCACTCTCCGCTGCGTTGTTGATTAAATTGTTATGTTTCCAAAGATGGGTTTACGCAACACTTGAATTTTGGACGTTAACTTCAATATCGATTATGCACTATGCAGGACCAAAACCGGACAATTTCACTTTCCAATATTGTGGTCGTTCACGGAATCGTAACGTCGCGTATGAAATCTGAGATCGGAAGAGCACACG
>TR580|c0_g000864_i1
GGCTCTGGTAAAAATATTATTATTGTTCACCTCATTTGTATAATTTAAACAGTTAAACAACTTTTCACAGTGGTTTATTATTTGTACAGCTATGAAGCATCTTCACATTATCGGAATAGCTTCTTGTCGATAACTGAGTGGAAACCGTTTGCCGTTTCTCTTTGATTAAATCCGTTGCGTTGTCCTAGGAATTCTTTGTAAGATTCTCGGGGGTTATTCAGACTCATTCTGCGCTACTACGGTAAGTAGTTAAGATCCAATCGCTACGCTTGACTCAACCCAGCCCTTGGAGTCAACCGCAACGTTCGGATCCTTAAGTTTCGGGCTGATGCCTGATTCTTCCATTCAGCGGAATTACTTCTCGTACAGTAGCTGAAGTCTTCCGGGATCCGATTCTCCACTCACTGATCGCTGCTGATCTGGATCCCGCTCATCGTCCAAGCGATGATGCCGGAATCTTCCAATGAGCCTGTTGGTGTGACTCGCCACTATCGAGTTCCGTTTGCTACCGTCCGCCTCACGACTGGAACTTCCACCGCCATCCTTCAGCTCGTAATCGACGTCATTGTCCAGGGTGTTCCGGCCGGAGCCAAACAATTGCTCCAGGTCGATCACTGGATGTTGCGGGTGGTGATGCATGTTTGTCAGCTGATCGTCTTGTTCTAGGCCAGCCTTCGATAGCCATTGCTCCATGTTGATGGCACCACTCCGGATGGCGATGGCGGGAGGAGGCGGTGGGGTACTGATCGGAGGTGAGGAACTACGTTTTCGTAGGTAATTGAAGCAGCACGTGCGGAAGTGTCGCGTTCCGCATGCCGAGGCACATTCACGCCCACAGGAATCGCACGATAGCGCCATCGGGAACGAACAAGCCACCCACAGCACGCAATAAAGCAGTATGATGGAGACACACGCAGCTGATCGGTTCATCGTTTTCACTTTAATTTTCATTGATCTGATTTGGCGTATTCACTTCTGCGGGAAATTGAGGCAGCACAAGTTTAGAACAACAGGACAGCAACACTAACATTTGTATAAGTCAGCAATTGTGAAAATTCAAACATGAACACATTTCAAGTCTCTTCACTCATTGTTCCACGTTTTGTTCCGATAGTCCGCGAAATGTCCTTTTCCAACGTCAACGTTCAAGACCACCAACTGTTGCAACCTGTTGCACGCGGTTTGGCTGTTATCGGAAGACTGTATCCACTTCGGAGGGATACCTTATCATTTATATGTAAAATTTTGAATCCCTTCCGACTGGTGCTACTTCGGGAAAAGCGCCGCTTCGCAGTGAAAAGCGTCGCGTCGATTTCCCTTTGGCTAGATGTCGTCACTCAATGCTTGGAAGTGCGTG
>TR590|c0_g000882_i1
ATGGACATTCCCTTGCCACGTTGCCGATTTCAAATGGCCGTTAAACTCCTTACACATTTTCGGAACTGGACTTGGATGTCTGTTCTCTGTGCCTAAATGCTACATGACGAGATCGAGAACCGTGACAACCGGGACCACTGGCTGGTGGCGGTGCATGATGAGCTGCAATCAATTGTAAACAACCAGGTATGGCGGCTAATGAGACGTCCTCAGGAGTGAAACCGTTACAAACAAAATGGGTATTCTACCGTAAAGAAGATGCTGACGGAGACCATGTGAGACACAAAGCTAGATTAGTCGTAAAAGGGTTTCTTCAGAAGCCCGGGCTCGATTATCACGAAACCTGTGCCCCGGTAGTCAAGTTGACGACGATTCTAGTGGCTTTAGCTGTTGCGTTGCAGAAAGGACTGACCATAGGTACACCAAACAGACGGCTTTTCTGCACAGTCTTCTTTAAGAGGACATTTATATGGAAGTACCTGACAATGTCAAAGTGGATCCTCGAACAGTGTGCAAGCTACAAAAGTTGCTATAGGGTTTGAAGCAGGCTTCCAAGTACTGGAACGAGAAGCTGAGATCATAGCATGACTATCGCTTGTATACCCGCGTCGACGAGAGGGGGAACGATGATGTCTACATAGTTATATACATCGACGATTTACTGATCATGGAAGCACGAATCAAGACGATTGAAGCTGTGAAGAAGAAGCTGCCCCAGTTTTTCGAGATGACGGATTGCGGCATGGTTCAACACTTTCTTGGAATGAAAATCGTCTATGACCAGGAGTCAGGCAAGCTGAACCTTTCACAAGAAGCAAGCATAGACAAGGTTCTGAAGAAGTTTGGAATGCAGAATTGCAACCCAAAAAGAACGCCGATGGAAAAAAGGCTTCAGTTCGTCCGCAGTGAAGGATAAACCATTTGTTTCCCACTTGGATATCTGGGACGATACCAGCAGCATCCTGGGCAATCCCACTGGACAGCGTTGAAGTGAGTGGTGTGGTTTTGAACTATCAGTGAAACAAGAATTCATTGGTTGGATATACCGATGCGGACTAGGCTATACCTCGGATCGAAAGTCGGTGATTGGATTCTTGTTTCAATTCTACAGGAACACTATGTCGTGGTTAAGCTAAAAGCAGACGTCAGTGGCTACTGGCATAAGCACAGGCGTAGCAGAAGCGATTTAACTATCCGGACTCTTGGCGTGAAAATTGCCAAACCTGCGACGATCTATGAGGACAACCGTGGCTGCATCGGGATGACCACAAACCTGGAGTGCAAACGGGCCAAGTATATCGATATCAAGCGCCACTTTATTCGTGACCACATCACATCTGGACGCATCGTGGTGGAACCCATTCGAACCAATGATTAGTTAGCAAACATTTTTACACGATCGAGAGGGGGTGAAGAAGTAAGCCTTAATAAATAGGCCTTGGAAAGCTGGTAGGCGCCCGTGGAGAAAATTTTCACCTCATTCCACATTAAGCTATCCTACTGTTCACATCTCAATCCTAATAAAGAGCTATTTGTTACTGTTCAAGTCGGTGTAATCCATTCAGCCTATCCGCCCTAGTTCTTCCTATTACAATACTTTTGAATAAGCTTGTCCTGTGCGGTATTTACACACAAGGGGAACCCGTTATTGACCGAACTCTGATCTGGCGAAGCTCAGGACACAATGTAGAAAGAGTTGGAACAGACGACGTTCGGCTGGATCGGTGGCTTTCAGGTCGGCTCGTTAGCCTATCACACCAGAAACCTCTTCGGTCTACTGAACCTTTGTACAAATGTTTCCAGCTTGAGTAAAGTCAGTCGATTCATCAAAATCCTTGCGAAACCTAAGGATTTCCGAGTGAACGAGCTTCAGTTTCACTTCCTGAGGAAGGTCTAGAATGCTTAATTAGTACCCGGATGTGTGGATATTACATCTTCGGACGAACCTGATGCCTTTTCTTACTCATGACTCTGGTTTCGGCTCTTAGTATCGTAACTATTCAATCGATTGAGTGGGTGTCAAATAGCTTTGCTTCTTTCAAATTTCCTGGAGCAGATGGAATATACCTATACTATTTTGCTTCAGAAGAGATTTCATAATTTCAAAAGTACTTGTTTGTAGTTTTGCTACAGGGTATATTCCCAAATCCTGGCGGAATATTACTGTAAAGTTTATTCCGA
>TR594|c0_g000887_i1
CGTTCCCGAAGTAGTCATTTCCGACAATGGAAGTACTTTTACTTCGAACGAGTTTAAGAACCTACTCGATCAATATGGAGTTACACATTGGCTGAATTCCAGGTATCACTCGCAGGCGAACCCGGTCGAACGCGTCAACCGTACCATAAACGCGGCAATACGCACATACGCGAAAGACGATCAACGATCGTGGGACCTCAAAATCCCAGAAATCGAGGTCATTCTTAACACCACTATCCATTCGTCCACCGGTTTTACGCCCTACTACATAACCCACGGCCAGGAACTCTCAGAAAAGGGGTCGGACCACAAGTTATACCGCCATGGCGAGGCCATGTCCGAAGCTGAACTGGTAGAACGTCGTAAGCAAAAGTTCGAGAAAATTTACGAAATCGTACAGAAAAATCTATCCAAAGCTCACGAAGCCTCCCAAAATCACTATAATCTGCGCCACCGTCGGTTCGCTAAAGCCTTAACACCTGGTCAGCTCGTTTATCGCCGAAATATGAAGCCTTCTAGTGCGGCAGATCACTATAACGCAAAATATGCTGCTCAGTTTCTCCCATGCAAGGTAAAGTCGAAGATCGGTAATTCGTCCTACGATCTGGAGGATCTGTCAGGAAAACCCCTCGGTGTGTGGCCGGCCGCGCACTTGAAACCAGGATGAAAGTAATATCAACACTTTCGTTCATATATTCATTTATTTCGATTCATTCATCGTGATTCATATTATCAGCAAACTCCTCCTAGTAGAATCCTTCGTGGTTCTCGTAGAAACCTAAAAATAAGAAAAGAAAACAAACACCAGACACAACTCCAACCAAAATAAACAATGTCGTTTACCTACCCCTTTGAATTAACGCCGACGCAGTCTTCCCATGGTCCAACTGATGAATGGGAATGACTAGCTGTCCTTGGCCTTGACCTGATGAACCTCGACCTCGAAATTTAGCTATTTTTAGCATGTTTTTGTCCCTTCGTAATGATAGCGTCGTCCTCACACACTTTAGAATAACAAATTTTGACAGATCTCGCGATCGTGATTTGACAGTCAATTCTCGGCTCCGCGGCGACGTCGGTCGACAAACCGGCGCAGCCTCGGTGGCAAATTTCATAGGTATTTCATAAGTCTAGAATAACTTTTCAGGAGGTCCTCTCGCTGCTATTCGAATGAATATGCTTTGTAGAGAAC
>TR595|c0_g000888_i1
TGTGGAACAGGTCCATGAAGTCGTCCGGATTGGAGGGCCACTCCTCCGGCGAGAAATTAACAGCTTCTTCCATATCCATATCACTTCCAAAGTATCATTTGCTGCACCTTTCCAATAATAGCACAATTATTTTTACACAGGTTCCCCGAATCACTTCAAAATAGTAATGATAGCCGAATTTGAATCGCAATACCTGTATCGAGTATGATCAATGACTAATGTAGGATGCACCACAGTGTCAAGCCCTTCAATCCAAAATACACAAAAGCGTTGTCGTATCACGCACACCACTTCATCATTTTAAGCACTGTTTACAAATCGCTGTGCTGGTATGCATGCAAGCACTAAACGAACCCCTCGCACAAGATAATGATGCAACCTTTCACTGTGTTGGTTGTCGTCGTCGTCGTTCGTTGATGATTTTCACCCATAAAAGGCGTAGCACTTTTTCCCGAACGACCGAGCAATCTGTGACACGATTCTCGAATTATTTTACACCAAATCACTGGATAACTTCACTCGTACCCACTGCGGAAAATCAATTTCACGATCGATTTGTTGACGAAAACAGCGCCCCAAAACGTATCAAACCCGACGGGAGAAAACACTCGACTTGACTCACTGATTCTAGCGATGCGATGACAGTGCTTCG
>TR596|c0_g000889_i1
TGTGGAACAGGTCCATGAAGTCGTCCGGATTGGAGGGCCACTCCTCCGGCGAGAAATTAACAGCTTCTTCCATATCCATATCACTTTCAAAGTATCATTTGCTGCAGCTTTCCAATAATAGCACAATTATTTTTACCCAGGTTCCCCGAATCACTTCAAAATAGTAATGATAGCCGAATTTGAATCGCAATACCTGTATCGAGTATGATCAATGACTAATGTAGGATGCACCACAGTGTCAAGCCCTTCAATCCAAAATACACAAAGCGTTGTCGTATCACGCACACCACTTCATCATTTTAAGCACTGTTTACAAATCGCTGTGCTGGTATGCATGCAAGCACTAAACGAACCCCTCGCACAAGATAATGATGCAACCTTTCACTGTGTTGGTTGTCGTCGTCGTCGTTCGTTGATGATTTTCACCCACAAAAGGCGTAGCACTTTTTCCCGAACGACCGAGCAATCTGTGACGATTCTCGAATTATTTTACACCAGATCACCGGAAAACTTCACTCGTACCGGACCCGGACGACGATCACGAACTCGTGCCCACGGAGGGAGATCAATTTCACGATCGATTTGTTGACGAAAACAGCGCCCCAAAACGGATCAAACCCGACGGGAGAAAACACTCGACTTGACTCACTGATTCTAGCGATGCGATGACAGTGCTTCG
>TR598|c0_g000891_i1
TTGTATTGTTGAGTATAATTTTTACTTTGACGTTTCTAATTATCTTAATGTAAGGAAGCTGTACGTAAGTAGCGGAATCAATTAAAAGTTGGTGATTTATCGAATCCAACAGTCATAAATGGTGCCTTGATTGTTTGGTACTCAACCAGAATAATCTCATTCATATTACTTTTAAGAATATGCCGCGGTACATAGAGTGTGATTTGTGGGCCAACGCGAGGCCAGTACCGCCCCAGGTGGAAGCCGTTGATGAAAACCACGCCCTTGCCCCATCCGGATGGATTCAGGTACGTATCCAGTATGTCTATCCTTGCGATATCGAATGTACCGTAGAATGCCATGGGACCATGCCGAAGGGGCGTTCCCTGGTGGATTCTGGCCCGTTTCAGTGACTTTACTTTGTCAAGTTGACTTTTAAGGACGATATACTCGCTTATTGTTGTTACGTTGTCCAGCGGAATTCCTGTCATAGTCCAATTAAGAACCTTTTGAGTATCGATGAACACATTTCCAACGAGTCCTTTGAAATCATTGGGAGTTCCGAAGTTGAGGCGCCCTTGGTTTTCCACAATGATTTGCAACTTTTCCCCTATACCTTGAGTGATCGGAAGACTGCTGATAGGATTCTGTCTGGAGAGTGTGCCGATGAAGTTCGTATCTACGAACACGTAGCCTAGATCATGAACTTTTTCAACGGTCAATTTCATCGGGTCTGATTTCAAATTGGTCGGTAGCAATGCCTCGTACAGCACCAGCCCAGAGTATTGATTCAAGGCTTCGAATGTTAACGGGGTAAGGTTCTGTATTTCTGGGGATGCTATTTTCCGGAGAAACTGTTTGTTTAAAAGACTATCGATTGGCTTCAGTACAACGGATGGAAGGGACATTTTCCGTGTTGGACTAGGTAATGGTCTGTGTGGCATAGGGAAAAACTCCGAAATCACTTGACGGATGGCTTCATATTTTGGTGTAGGATCTCCGGATTCATCCAAAGGTGCATCGTAGTCATAGGAAGTGATATCTGGAATAAACCTTCCTGGGCCTTGCTCATTTGATCCCGCAGTGAATCCAAAGTTTGTTCCACCGTAAAACATGTAAATGTTGACATTCACCTTGGAGCTCAACATGTATCTCAACGATGTAACGACCGGCTCTATAGGAGAACGTGCCATTTGCTGTTCTTGCCAGTGGGTCAGCCAACCCGGGTAGTATTCTGTGTTCACCAATGGACCATTTGGTTGATATTTGCGAAGATCTTTCCAGTATCCGTCAATATCCTGCGATGTTCCTGGCCCGAAATCTAAAGTACTGAGCGCTCCTTCAACGCCTCCGCATTGCGCTAGGCCTGGTCCGTTGTTTGTGAAAAGGACAGCTTTGCCTCTAACATATCGCTCAGTTTCATCCCGTAGCCATTTCATGTACTTGTGATCGCACGCATAGAATGATCCGTATTCATTTTCGACCTGCACCATGATTATGGGCCCACCATTTCCATAGAAATAGGGTTCCAACCTAGAGAACAGCTCTGCATACCATGTACGAACTTCCCGTAGATAAGCTACATCAGCCGTTCGTAACTGAATACCCGGGTATTTGTGGAGCAACCAGTATGGAAATCCTCCCATATCTCGCTCCGCACAGATGTACGGGCCTGGTCTTAGTATTACCAGCAGATCTTCCTGTTGTGCCAACTGCACAAACTGCTCTAGATCAGCGATCCCTTCCCAGTTGTACACCCCTTCTTTCGGGTTGTGCAATGACCATTCTACGTATGTGGTGATAGCATTCAAACCAGCCGCTCTCATTGATTTCAATATCGAACTCCATGCCTGAGGCAAAGCGCGAAAATAGTGGAAGGATCCTGCGATGTATTGAAATGGCGCACCATCCCTCAGAAATGTGTTGTTGTCATAGTCAATTGTGAAAGTACGCAGTCGGTTATCAAGAAGCCTCTGGCCATTGACATGATAACTTAAGACCGCCGCAATGGCAATAAATATCAATGAATGGCTTAGCAATGCCATTTCAATTAATCATGATAATAACGCACTATCTTGGTTGTGTCTACTTATGGGACCAAATGTAAGCACCGTCACTGTGATAGAGACTTTATCTGCCAGCTAAATATAATCAACTCACTGTTGAAGACGCAGTGATCACTCTGTACCTCAGCGTTGACGGATCACAGAGGAGAGGAGTGTAGCGCGCAAATTTCACTTCGAGACTGATCACACCAAGATAGATCTCGATAAGCATCCGAGTTCTCTCGCCGGTCCTGCCTTGTAGCTACCCCTTACAGCTCCAACTTTACCGAAGACCGCATTCACACCGGACATCTCATTGATTAGTTTCCGCGCGAGCCGTTTCAGGATCAAACGTGCGCGCGTATTGAATGGTTAATATTCCTCCAACTTACTGAACAAAAACATCCTCCCAAAAGCGAATTATCCGTCATTCCACCTCACCCGAACTGTGAAACGCTCACTTTCGAATGATTCCAGTAACCGAATGACAAATCATAGAGATCG
>TR603|c0_g000896_i1
CTCTTCCGATCTGCCAATTTGCTGATTTTGTAGAATAGCGGGATAGACACGCCGAAGGCGATGAAATAATAGCGCCAGATCCACTGATTCTTGAAATAGTGCTGGATCGGGAACTGTGCAATCTGGGCCGAGAAGGTGTAGGGGAACTTCATCGGACGTGGGGCCGGGTCGGACATTTTGATGGTTTATTGGTGTTTTACAGTTCTCCCAAAATAACACACAAATGGAATTCTTCCAAGCACTCGTACAAGAATCACAGCGGTTCAGCAGAAATAAAATGGAAAACATTTTTCACCTCAAAAAAATTCAGAAGATACCTTGATCCATACTCTACATGTGCACGAAAACCGATTTTGAAAATATTGCTTCGTTATTTAATAAAAAATCAAAAACCGCAAAAATGAGAAAATGGTTCCAGTTTCGCCTTAAGTACTGGTTCTTTGAATTCCACTATCGAGGATTTCGGTTTGAAATCCTTTGGAGATTCCTCCTAGAGTTCCTTCGGAAATTTCTCCTGGACTTTTTTCAGGGATTCCTCCTTGAATTCCTCCGGGG
>TR606|c0_g000899_i1
TTGCTCCATGAGATCTATTCATTTTTTTTGTAAATTCAATAAGTTTTTCTTGATTCAATTTAAACTTTCACGACATTCAACGTTTACCGTGACTAGCGTTGCTAAAATCATAATGTTTTGAAAAGAGGCCAATGCTTCTGGTTCATATAGTAATCAACAAATGATTCCGACTTGAGATCGAACACTTTACCACCCTCTCAAGCATCATTGGGGTGCTCAAAAATTCAGCGTGTACAGTGAGTAACAATTTAAAAAACAAGTCTGGAGCTCGATTTGAAAAGGTCGTATGTGCTTTTGTCGATTAAAAATTCGATCAGTAGGATTCGCTTATCATAGCGAAAACCGTTGACATTGAGCAAAGTTTATACATACAGCAGAATCCTCACAAAACAGGCTTTCTGTTCCATCATTAAAAGTTTGCAAAATATCTCCCATATTGGTACAATGACTAAAATAAACTGATCGAATTTTATATCGACAACAGCACATACGACCTATTCAAATCGAGCTCCAGAATTACTTAAAAAGTGAGCTGAATAGAATGCTATTCAATTCATCTTCCTTCGAATAGCTGATTAAGCCCAAACATGCTATTTTATCCGAACTTTTGGTTGCTTGGGAGGAGATTTTAACGCCCACCACTCTGTATGGAACGAAACTAATAAAACTTGTCAAAGAGGTGAATTAGTTTTAGATCTAATAGAAAACAGAAATATGATCATCCTAAATGACGGATCACCAACAATGATAAGACACCCAAACAATGCACCATCAGCAATAGACTTAACAATAGTAACACCATCCCTTGCCCCTCAAACAGAATGGACCGTACTAGACGAAGAAATTTGCGGCGATCATAAAATAATAATTTTTAAAATAATAAATCAAGCCCAAAAATTTGTGTATAACTCCACCCTAATAAACAAAAAAAAATCCATACAAAATTTAAATG
>TR609|c0_g000904_i1
AACTGACGAAAGTGCCGGGGCTGGCATCGAACCCATGACCATCTGCTTACGAAGCAAACGTGTAGTCACTATGCCACGGGCCCCCGCTAAGCGCAAATTGTTCGCATCAAAAACTAGGCTGCATCTTGTCCAATATCCAATCCATGTAACCAGCCACGAGGCAGTATACACCGGGCGCGTTCTTTTGTCCACAAGAATTTATTCCGGTGGACACTATACCGAACTGTACGAATCGTGTTATTTGTCCATAATTGGCAAAGTAGCCCAGAGGTCCACCGGAATCTCCACTGCACGTATCGACCATGTTTTCACCTCCAGCACACATCTGCTTGCTGCCGATTTGAATATTAAGCCGCAACCGATCGAGTATCTCCTGACAATCTTCATTACCTACTCGTGGCAGATCGGCTTCGAGCAGGACATCCGAGGAGGTGCTATTCTCCGTCGTTCCCCAACCGGTCACGATGTACTTGCTGAAGGTAATACTTTGAAGCTCGGGCGTGACAGGCAAGCAGATTGGTTGGATATGATCTTTCATAATTACACTACGATTCAACCGTAGCAGTCCTATGTCGTTGCTGTACTTGGGGTTATTGTATTTATGGTGATATTCAAAAGATTCAATGCCATATTCTTCAACAGCATCAGCACAATCCCAATAATTTGAACGATATTTGTTGCAATCTGGATCCTCGTTCTTGGTATGCTCTCCAAGAATAACGCTATGCAGTCTCTTAGATCTAATGCAGTGTGCTGCTGTTAGGACGTATCGTTCGTTGATCAGAGATCCAGCGCAACGGTCAACGATTTTGTCCATTTCCATGTACCGTATAACCGCCATCCAGGGATAGTCGAACACAAACGTTTTATTTCCCAGCGATATTCTATCAGCTGTCTTTGGCCCGCAATCCTTGGGCAGTAAGTTCAATTTATCCCCTAGAACAAAAGATTCGAAATCGTTGATCAAAAAGTGGATCAACGAAGAGCTGTCAGTTTGGGCCTTATGAAAAGTTACTGCCAAGTTAATGTTCAGCAATTACTCACGGCCGTGCACTTCACTAAACAATACGGCAACGGTCCAAATCAAATATAAAACGGACAGCAACGATTTCATCGTGGCCGATTTCGCATTAATGGGAACAACAAAAAACAATGAAAATTTCGAACTCAACCGAAACAAATCGGAATAACGCTGATAACCGGACTGCGTCCCAATCAGTGAAAGAATCTTGCACTACTGAAGAAAGTTTCTTCATACCTACATTGGTCTTCCCGTAACAAGAAATATAATCGCGAAGACCTTTGACCTTTCATGGGTTTCCCAAGATCGGAAGAGCACACGTC
>TR612|c0_g000907_i1
TATATTTAGCTCATAGTTAAAAGAGTGAAGAGTAATTTCGAATTATCTCAGACAGACACATCAGTTACGATTATTTTTTTATTCAAAACTTTATATTTCCTGAAAGATTGTTACATTAAGCTAATAAGCAACTTCTGGCTGCATAATACTATAAAGCTCTATCAAATCCTTGCGTGAGCTCAGATCATTTGGATTTCAATGATCGTCACATTCTCTCGCAAACTCTTCCCAAAACTGATCACCCACTGAGCAAAGCTTCCAAAAGCTCTTCATCGTCTTCCGAATTTCGCCCGTTGAACACTTCCACCTCGTGCAGGAAATCGAAAATGCATTGCTCTTCGCCGTCGTAGTACAATCGCATGATGAACACCGTGCCCGGGGCAACTGTTTGCAGCATCTCTTTCTCCTCCGCTGGTATACAACTGCCAAACTCTGTCAGGTTCTGCATTTCCTGCTTGGAAACCAGTCCATCGCGTTTGACCACCACCAAGTATTCGGCATCTGCCTTCGCAAATGCCAATTTGGTTTCCGTCCATCGCGGGTTGAGAGACTCGACGTTGGCCCTTTCTGGGAAGACTTCCGCTGGGACGAAATTACCCGCAAGTCGATGATAGATGAACGCTCCGGCGAATCCACCCAACAGCGCGGCAACCAGCACTAGCCAAACGACACCCACTCGCAGTGAAGGACAACCCTGTCTAGCGGGAAGCACTCTGCCTTCAATATCGTACTGCACTTTGTGGTCCATGGTGGTGGCGATGATGTATTCTCCTCTCGTGGCGATCGAAGCAAGACTGAATTGATTCAATTATCGGGATGGCTATTTAAGTTACTATCAATGATCGGTACCTATAGGATTAGGTAAGTACATCATGATGAATGAACGCGTGCTCCGTCTAGATTTTCCCATGGG
>TR613|c0_g000908_i1
GTTTCAATCATTTTTTTTGTTTGATGTTTTCACGTGCATTTTGTTTTTGTTGTGATTTTTAATGCTCGGTGTGTAGTGTAGTTTTCGGTTCGGAATTAATCGAAAATGAACGAATATTTATGGGAATTTGCTCAGAAATTGCCCAGTGATAATCCGTTTCAAGTCGTATTGAAATCTGCCTTATCAGTTGCAGCATCCAGTGAGGCCGACTTGGGGAAAACTAACAATAAATGGATGTGTCGCAAGTGCAAAACGTTGTGGATGCACGGTTACTTTCAAGTGGACGAGGTGGCCAGTACTAATCGCTACGACAAACTTATCGAAAAGTACCAGAACAAACCTTCCCGAACGAGAAAGCAACAATCATATTTGGATTACCTTCTAGGTCGGAAGCACGTGATAGCGAAATACACATGCAAGTTGTGCTCTTATAAAACACGCTTTATCACCGATAAACGCAACGCTAAACCCGTTCAGAAATCTCTTACCTTGAACAAGGAACATTTTAGTCCCTCCACCGCTGTCACCAACAGTAAGCGGAAAAAGCGCAAACGAGATCCAACAGCAAAGCTTAGCATCCCTTTGACGACCAAAGGTAACCACAAAAATGCTAAGCAGACTTCGTTTAGCTCGAAGGAACCCAGTAAGTTGAATGCCTTGGCCAATATGTTGAAGAAAAAGTCCGAAGGGATGTCATCGGCTGAACCGTTGACGGTCCAGGATCGTCTGAAACTGTTACTCAAGTAGTGTAACTGTAATATTGTTTTTATTTGGCAAAACAAGTATAATGTCACATATGTACTTTTCATTGAGAAAGATCAGCGGATAGAAAGTAGAAATACTAAGGAAAAATCACCGACTTCGATGAAACATCATCGAACTTTGATAGGTTTTGTCCAAATTCTAACACCAAAGTAAGTCACCTTTGCTTAGTGTGAGAAGGTAATCAATAGCACAATGTAAAAATGTTGAGTGATGGAAACAATATATATTTAAAAGTGAATTTAGGCTAACTTGAGTATCTTAGGTTTCTTTACATAAACTGATGACCGAATTCATTACTTTTACGCCTGCAACAAAATGTTGATTCCGAGTTGTTCCTGACGCATCTTCCTCTTCAATTCAGTGGGATTTGTTCTTTGACAATCTTCTGGCACATTTCTCGGTAGATTGCGTCGGTATCCCAAGGACCCCGTTCCGGCAGTGGGATCCCCCTTCTGCGCAATTCCTGGACACAATCGGTCAGGTCCAGGATTGGCAGGGGATCGACTTGTGCCTTGGATACCGCACCTACCAGATACTCTACATAGTGTATTCTGCAAAGGCCAGCGTATCCGTCAGGTACTTCACCATTACAAATGGTGTCCATCAGGCCAGCTGGCGTTTCCCTTTGTAAGGGAATAGGACACTTCATAGATGCACCTCCGCCTTCCAGGAACTCGCGCTTCATCAGCTCGGATGGTTCGGTGTCGTAGCTAACGTTGTGCATCACCAGCAATGACTGCAGATCTTTCGGATCCTTGTCCCTCAGGTAGAACAGACAGTTCCTCGGATGATGCGCGTGGAGTCCCAGTTTGGCACAGTACGGCGACACGTCACATTTGGCGCCCATCATGAACGGCTTATTGCAGCCGAAGCAAAACTCAAACTTGCACTGGGTACAGGTGAAATGCATGCATCCGCCACGTGACAGCGAATACTTGAACTTGCAGTTGGGGCAGCTGATGCCGTGCGCTTGCAGATGTCGGGCCACGCCCTGGGCTTGCAGCTCGGGATCGTTCGCCTCCTTCCACGCAGCAAACTGCTCGCACGAGATACCCTCGTGCTGGGATTCCCACGGTTTGCGACAGGACGCACAGGTAATCGACCCACAATCCGGGCAAATCAGTCTCTTCTGTCGTGGCCGCGAGATAAATCCGGATGAACAGTCCACGCACCACTTGAAGTTCGGATCTTGCATCAGCGTCCGGTCGCGTAACTTCCGCTGGAACAGATCGTGCACGTCCGCCTCCACGATGTTCTTCAGCAGAATGTCCAGATTGGAGAAATACTCCACAATATCGTCGTTCGTGACGTCGGTGTTGTTTAAATCCGGTTCCTTGCAGTAGGGGCAGTTACAGTTGGTAATCGATCGGTGCATGATTTCCTCGGTGAAGTAAACTTTTGCGCAATCCAGGCAGCAGGTGTGCGTGCACTTGAGCATCGATATGATTTCGTTCATCGGATACACTCCCAGGCACAATTCACACTCTTTCTGCAGCAGGTCCTTGGCCTCGTCGATTGTGTGGCACTGAGTCGCAGCCCAGATCGCATTGTCCTTGGAGTAGCGCATTTCGGTCAGCTGGACCGCCAGTTCCGCTTGCTGGTAAGTCATCACGTGGCCTTCGTCCAGCAAACGACGTGCTTGTACTTCCAGCGGTTCTTCGCTCGGTTCGAACGGTTGCACCAACGATCGTATGATCGTGTGGCTGTCGCTTTCCGTGACCGTGGTGGTGTAGTCATCGTCGTCATCCGAGGTGAAGTAGTCATCGCTGAAGCACGTTTCCATGTATTTCTTTCGAAGCTTCCGTTTCTGCTCGGAGGTGACCGAACTCTCGCGGGAACCCCCGGGCGTGGTGCCCTTGGATGAACTAGGCCCCGGTGTGGAACGGGATGATCCCGGTTCTCCGGACGATGTGGCAGCTTTGCTAGTGCTCGCCGCACCGTTCGGCTGAGTGGGCGTGGCAATAGGGTTGGTAAGCTTATTATTAATGAAGGCCTTCGGTTGCACCAGTTTGGATGGTTTTGGTTTCGGCGTGATGGTGGTCGATTTCGATGATTCTTTCTGTGTCTTGTTGAGGAACTCTTTCTGCATGTTTTTGACGGTGTTGGTCTGCAGAGAGCCGAATGGACTGCCAATGGAGTTCTTGCGAAGAGAGTTTCTACGGCTTGAGGAATCGGATGCGGTGGTGGTTTTCTTTTTGGTATCAGTGACTGGTTTAGTTTTAGCTTTGATGGGTTTTGTGGTTTTCATGCCAGATGGAGTTGTTGGTGTAGATGGTACGGACTGTTTTTTGTTAGTTGTGGTCTGTGCTGACGTTGGACTAGGCATTTTAAGGGATAATTTTGAAGAATTGGGAGATGGTTTTCGAATCGATGAAGTAGTTTGGACGTTTTCGTAGATGTTGGATGACTGCGATTGAGCTTCAGATGATGATTCCTCAGAGTTTGGTGAATGAATGATCACTTGTGAAGGTTGAATTTCAATAAAACTTGACGATTCTTCCGATGGTTCACGAGATGTCGATGAACGTCGAGTTTCATCATGTAGTTCTCCATTGGTGATTGTTGGCGAAACAGCTTGATGATCCACAGATGTTTCATGTTCGATATCAGATGTACTGTTCAACGATGAAGTCGTTATTTGATCAGTACTGTTGTGGTCGTTCGATGCAGAGAGTCGAACAGGGGCTTGATTGACGGGTAATACTATTGTGGTTTCTTGTATACTTTGAACTGTTTGACTCGGCTCAGAAATCGCTTCTATGTTCAATGAATTGTCTGCAGGTAGTCCATTACTTGCAGAGTTTTGGTGGTTTGGTTCAACCAAATTATGAATTTCGTCGTGGTCTACTGTAGTTGTCACAGGTGCCTCATCATCTTGATTCATATGATTCAAAATGGTAACTTCTGGGCTTGATGTAGATGGCCCACGTATCACAGGTGAAGCTACAATACTTGCTGCACTAGACTCGTCGTCACTCGACATTTCTTTGTCTAGCAATATTGTTTCTTGTTTTTCAGATAAAGTAGAATCCGTTGTAACCGAGATTTCTTTGACAGTAGCAACGCCTTCTTCAGCAGAAATCTGATCCACAACTGCACTTATTACAGGTTGAACTATTTCAGGAAGTGTGGGATGCGGTTGCATTTGATTTGTATGAATTGAATCTATACCCTGATCAACGTTTCCAACTGTTGCATTCTGAACACTTTCGGATGGCATTTGGATTGGGGTAGTTGTGCTCGAAACATGCACTTCTGTGTCCATGGATGGTGCAAGACCAGATTTATTGTCTACTGCATTGAACAGTGCAGATGTCGTTTCATTAGATTCACTGGCATTTGTTTGTACCATTGTTTCTTCAACAGCAGTTAAATGTTCTGGATTTTTAATGGCCTGTGTAGCTGCTTCGTTATTCACATGTCCGATCAGCAGTGATTGCTCAGAAGTGTTGGCAATACCATTTTCTTTCAGCATGTTTTGAATTTCTGCAACGTTTACGTATTCAGGCATATCATTCTCCAATTTTTGGTTAACTTGTTCTTGATTATCATTCTTTATCAATTCCAAATGACCTGTGGTCTTGTTTTTGTTCACAGTTGCGTATTCCGGAATGTTACTTTGCGTGTTCGGAGTTTCTTCGATGTTTACTTGCATTTCAATTTCATTTGGCGAAAC
>TR617|c0_g000916_i1
AGCAATAAAATATATCTTTTACTTGCGGATTTAGCTATCTACATCACCTCCTAAAAGCAGATTAAAAATATTTCCAATCTGTGTTTTTAAACATGTCTTTTACTGACATCCAGCAATTGAGCTATCCACCCGACAGAGAGCGGCTGGGAAATCCTGGAAAGCCAGTTGGTTCAGCTCTTGGTCGAATTGATCATTGAACGCGAAGCTCGGCACAAAAGTCAACGGAATCTGCTGGGTTCGGCGTTCGGCTTCCAGCTGCAGCTGCACTCCCTGGACACCTTCGACACAGTTCTGCGTCGCCACGAGATCCACTCCGGAACGGAAGGTGCACTCCCATCCGCGAGGATCGGCGTCGAAGCTCATCTGGCAGGTAACGTACGAAACCTGTCGGTCCTGATCGGGCAGTTGGTTCAGCACACAGGACTGGATCCTGTTTCCTTCGCACTCGAGCGGGCCATGTTGGCACTCGAAGGACTGCCCTCCGTTGATACTCCTAGCTTTGCCGAACGGGATAAACTCCAGATCGATATGGTTGCGCAGAGCGTTGTAGTTCGGAGCCAGCTGATTGGATATCCAGCGGATGCTGTCCGGGCACAGATGTTCGTAGAACACCGTCACTTTGACTCGGGCATCGACGACTGTGGCAGCCACCAGGGCCAAAGCCAGAATCGAAACGAATCGGAGGAACATGTTGAACTGGAAGTTGCGCGCGCGCTCAATCACAAAACAGCCAGCCAGCCAGCACACGACAAACTAGCTCTGTGGTCGATCAATTACTGTGCAATGGTTGGTTGTCCGCGCTCCAGCGAAGGTGTCTTGTGGAAGATTGGCTCGATGTTCTGCAGACAATCTCTGATTGAGCACAAAATATGATATACCTAGATTGGCTCTCTTTTTTTCTCAGGCAGAAAGGGGCTGTCCATAAACCACAGGGGGGGGTTCGGCCAATGACCATTTTGTATGGACAATTAAAAAATTTTGTATGGACTAATGACCACGCGGGGGGGTTGAAAAGTCCCAAAAAAATGACCACGTGGTTTATGGACAGCCCCTAAAGACGAAGAGAACAAAACGGCTGAGAATAGGTAATTTCCTCTATTATGTTTGAATTTTGCATAATTTTGCAGTTTTTTCACTCACAAATTTAAGTGTAAAGCTTTGGCTACATTGTTTTGTGTTCGTCTGTTATGTTCTATATAAAAGAATTATTTGTTTTGGTTTCAGTCTAGTTGAACATAACTGTTGTTAAAATTCGGCTCACTAACGACAATGACCTACAGTATCGGACAATAAAAATGCACCAAAGCCGATTTCCCATACAAACTAGTCAACTTTAGATTGCCATATCTCAGTT
>TR618|c0_g000919_i1
TTAAATGACGGATCGTTTATTTTTGAAAAGGTTTCCGCTTGCCTGTGGGGTTTTGCCGTTGAGAATCAACGCTTGATCTGATTGTGGAAAGTGGTTTGGCCGATACCGTAAGCACATTAAGAGATTTACAGTTTAATCAGAGTGCGAATTATCCTATGATGTGTTTCCACGAAGATTGGAAGATATCTTGCACATGTATACGTTAAGGTATTTTCTTGAACATCATTTTAATACACTTTACTAATTTCTATGCTTATCAGTTATTAAATACTATCACATAAATTATACTAATTTTCTATCTGTCTACGATCATACTATTTTTAAGATTATGTTCTCAGTGTCTGTCTAAAACAATTAAATTGAACACTTTCTCAAATGAACTAAATTAATTTAGCTCTTAAAAAGATCACAATCATAATATTTAGAAGTAGTGGTGCAATTTTACCTCAAACTTTCTGTCAAAAACGAAAATCCTGGCATAATTGTTCTAAAATTGATAAGGGGTAAGAATGGGCCAAATTTCATACAGTTGTGGTTTTGAGGAAAATTGACGAACTGCCAATATTTTTTCATCATTTGTGTATGCATCATTGGAATCACATTCCAATGATCAAAGGACTTTTCCATGCAAAGAAGCGAAAGTTATTAAACAATGAATGTGGGAGTATACATTTTTTACCCATTCTCATCCCCATCGACGGTACGTTATTACGCAAATTCAAAAAACTCAGATAGGGTATTGGTTCCCTTATTAAGCATGTGGCTCCCATTTCCATCCTACGAAAAATAAAGGATTGAAGCGTTGTTTGTTTTGTTTCATATTTTTGTATTTTTTTTTTAAAGTGAGCACGCATGAGAACAAAAAGAACGGAATCAATCGGTGCCGTAATCGCTTGTTTTCGAATAGGATGAATATGGGAGCGTGAGATTACTGATGGCACACATACCCTATTACCTTGTTCTTTTGATTGAATAGAATATTCTATCAAGACAGCTACCAAACCTTTTTATTTTTTCACAATACATACTTCCGAATTAGGGGTAGCCATATATATAATTCTTACAAATGATCTACTTTTCTGTTCAAATTTTACGATGTTTTTGGTAATTATTTAATAGTTGTTTGACAATCTTCCAAAAAATAAATATGTCCAATCATAAAACTCTTCATGAAATAAATTGATAGAGACCCATGTAAAACAGGCAACTAAAATTAAGGAACCTCATAGACAGACTGAACAGAACGTGTGGACCTAAGATATAGATTGCTTATGGTTCATTTTGCATACTAACAGGACTAGTCGAGTGAAAATTGTGAAAAGTCATCTAACTTAAACTTCCAAACTAAATCTACACTGAGCAAGCACAAGATTGATAACTTATTTTACAAAATCGGGATTCTGCTCGATCTTATCGGAAAACTGCAGATGGCTATCGATGATTTGGAACAGCTCCTGGGGAGCAGGAATGCGACCCGTCTCCAGCTTGGACCACACTGGGACATCGTTCAGGGAGATTTCGAACGCACCGGATGATATCAGCTGCGCTTCCAGCATGTTCCCGAGGAAGAACACCATCATGCAGGCGTACAGCTTGTTCTCGGTACACCAGCGCCACCAGGACGGCATCGGTTGGCGCAGGAACCCAAACACGTCGAAGTTGGACATCAGGGCGATGATCATCAGCAGCTTCGTCACAAGCAGGACCTTCGAGAGGTACATGTTGAAACCCGGTGGGTCATAGTTTCCCCCGCGGATCGTAATCTCCGGGTACTTTTCGTGAATGATGTTATAGTACTCATCGAACGCCTTACGGTAGCCGCAAGAATAGCAGTACAGGAAAGTCATCGTCGCCCCGTAGCCACCGACATTCTGGCTGAACTTGGTGATGGGAATCTCCTTTTCGGCACTTCCGCTGGCCGGTGCCAGGCTCAGCAGCACAATGCCCACACAGAGCACCGTCAGCAGTGAAAAGTGTTTTCGACTGAAATTTGGCCACATTTTTCGCCTCTTTCTCTGTGCCAACGTTGGCCGGTCCGAAGAAGCTTTAATTGGATTACACGGTCGGTGGTCTGGTTCTGCGTATTCGCTATTTTTTTGATTCCTGGAGCAAATTTTTCAATAATCACTTGACTTTGACGTTCCCGATTTCACTGAACTTTCAAAAACTTTGTCCGTCCGTCGACCGTCGTCAGTCAGTCATCGGATGATCTGAGTAGTGGTGCCAGTTAGATAATATCCAGGCTAT
>TR620|c0_g000922_i1
AAACCGAACACCATCATTCTCGGATTCTACGACGAGGAACAATCCAAAGACTTTTTTGAACACGAAAATTCCCCGTACAAAACGGCCGAGTTCGACGACAATGGGATCAAACTGTTCCCGTTCCGGCGCAGTGGCGAGCAAAAGCCGCTTCTCGCCACGGACTACGTCCAGATCATTGACGACGTGCTCCGGATGAAGAAGAACATCTGCCTCTGTCGGCACTTCCATCGGTTGGACAAGCAGATGATTGCCCGCAGCAACCACATCCGCTACATCGACGTTTGGCCGGTGAACATCTTCGAGCCGAAGAACGAGGACCCGTTCGACGTGGTGTCGCAATTTATGATGCAGCTGGCTTGTATCATCAACATGCTACCGGTGTGGAAGCGACTGGAATTGCGCGTTTTTCTGTGTGAGTCGGAATCCCAACCGGAACCCAGTAGTTTCCAAATGAACAGTGCTCCGTTTGAGCGACCGGCCGAACATCGGTTGAGCATGCTGCTCAAGTCGCTGAGGATCTCCGCTTCGATACATCAGGTCAGTTCGTTACGTTAAAATAAACGTTGAGAAAGGATGTTGAGCGCATTTATTATCTTCTCGTAGATTCCTGAGTGGGGTAAGGACATGGATGTCTCCCGGCATCGAAACATTCTGAAGCAGTTTACCAGTCAGAGCGATAGCAACCAGGTGATGACGGAAGAGAACGTGAACCGCTCGAAGCTGTATATGCAAAGAGTCAATCAAATCATCCGTGATAAATCGAACGCCACGGCAGTAACGTTCATGTACCTGCCGGCGCCACCGAAACTTTCGACGATCGACTACAAGGAAAAATGCCACCACTATTTGGGTCTCCTCACCGAGCTGACGTACGACTTGCCACCGACGATATTGGTTCATGGAATCAACTCCGTGATGTCCACCACGCTGTAGAATACTGTAGCTACAGAGAGAGTACTCACAGCACGCGTTCACACAGCCTCTAAGAACAATGATAAGGTTCAACCTGTTTCAAATGACACCCTCCTAATCCCTACTGGTTTAGATGATATCTGTTTGATTTGATTGGAACACGCACAGATCCCAAATAACGAAACACATAAACACATGATAGTGATCAACATTAACGCCTATTATTACCTTACTTTCGACTAGCATCTTCATTGCAAGCACTGCGTCGAACAAGTTGTGTGATATCCTTCTTCCGCTGTCCATTGAAAGCTGACACTAAGAATAGTGTGAAGAACACTCCTCGTAGGATTAACTTACTCTTCTCAATTAGCGAGCTAAAGACATAAGACTCACCATGTATTAGTGCATTTTATTATTTATTATTTAAATTTATGGTTTAACATGTAATGGCACACCTATCTACGCATAAGGATTGCAATAGTTTAATATGAAAATATTAGTGAGGATGCTTGGCAGCACGCACCGCACCAAGCAAATCTCATTCAACACCACTGCGCCGGTAGTGATTGTGGTATTTACGTACAATAATATATGATATCAATATCTAGTTGTGATGACCGGAAAGAAAACATTCTGTGGAACTCTACATTTCAGCGTACTACATCGGAAAGTCGAACACTCTTCGAACAATAGCGAATTTAATATATTTGAGATGGTATACCCGAATGAACCTGTGAGAACAATGGATCTATCCTAGATGTCTAAATATATTTTATTAGAAAAAACGATCCTGTACAACTTATTGCATATCACCCCCATTCCGTGAAGCTACTCGCATCTATTCGTGTTGGATCGATTTCCTGCAGCGACGGTGGCAGATCAGTCTGGCCCAGTTGATCCTCTGTGTAGGTCCAAAATTGAGTGCCTTCGCGCAACTCTTTGGCTTGCGATCTCTTTTCCAGGAACTTACGGGTGATTTCTTCGGCGGATTCGAGCTTTCCAATCACTTCCGCTAGACGTTTGGTTCTTTGTAGATCCGATTTGTGTGCTTTTCGACGAAATTGGTTCAATTGTTCCGGTGTGTAGTGGCTGTATCGACACGTAGCGCCAAAAGTGCACTGGTCGGAGGTGAACATAGTTCGACACGGTTTCTTTCGGACATTTTCCGCCATAATTTCAGTAACATCTTTACACGACTCATAATGATCGGCTCGGTTCCGTATGTGCTGCACTCCTTCGTTGTGTTTGCGTACAATACTCGGATCCCGTTGTATGTGCTTCTTTTTAAATGTTACGAGTTGTTTACAAAACAGTCGTCGTCAACGCAGGTTATCATCTGGTTATCATCAGCTGATTGAAGCGTTTGTCGCGGCTTGATGATTTTGTGCTGAGTGATGATGCT
>TR621|c0_g000923_i1
TAAATGCGAAGACAGACGAAGAGCGCGCAGTGAAACAATTTTGTTGACATTCGTTCGGTGGCTTTCGCATCGCAAAGAACGGTTGTTTCGCGGTTTCTTGTTTTGTGGTTTCCTCCCGCATCTTGCTCCACTCACACACTGCTGGCGCTTCTCCCACACATCACAGCCGCGGGGGTCCCATCCACCAATCGTCAAAATTCACGACATCGGTGAACGCATAATCATCATCAGCGGAAATCCGTGCGAAAAACATCGGTGTTTTGATCGATATTCTGATGTAATTTTGGGAACTTCAGTAGGTAGTGCACCGTGGAATCCGTATCGTAAAAGTGTGTAAATCCAATGAATGCGATATGAATGACGAGGATTTGCGGGTGAAAATTTGATGTGCGATCTCGACTTCGAAAACATCGGAGCAGTCAACAAAGAAAGGCGGAGGAGGCGTAACGCTAGAGCCCTTATTTGATCTACCTACCAATTGCCGCCCCTTATCCACGTCATCGTCCGGCCCAGGCAGGTGGTGCCACCGTCGTCGTCGTCGTCGCCGCTATTGTGTAAAGAATGATAGCGGCCAACAACACCCGCAGTACCAACAATGATCCGGTGGAGTCGTCGGAATCGTCTCCCATTACGGGAGCAGCGAATGGGGGCTCATCGCGGTTGATGCGTCAGTTCGGAAGTTTGTTCCAACCGGCGCAGCAGCGCAATGACCCCGCCGGATATGTGGAGTTCGGAAGCATCTCCGAGGGGGATGCCCATTCCGGCCGAACGCTGGGAACGTTTGCCGGGGTGTTCTGTCCGGTGGCGCTGTCCATGTTCAGTGCGTTGGTGTTCATTCGAGTTGGATTCATCGTTGGAAACGCCGGCCTGTATGTTACGCTGCTGCAGTTTGTGATAGCTTATGTAATTTTGTTGTTTACCGTTTCGTCTGTCTGCGCTATCTCGACGAATGGAGCTGTTGAGGGAGGTGGTGTCTATTTTATGATCAGTCGTACGCTGGGTCCCGAATTTGGAGGATCAATTGGCACGTTGTTCTTCCTGGCCAACATCGTTGGGTGTGGATTGGCCATTTCAGGATGTGCTGAAGGATTGATTCAGAACTTTGGCCCCACGGATGGAGGTGATGTTGGCTCCATCCCAGATGGCCGATGGTGGCGATTTTTGTACTGCAGTTCGATCAATACCGTTATGCTGCTGGTGGTGCTCATTGGCGCAGAGATGTTCGCCAAAACGTCGATGATGATTTTAGGGGTGGTGGTCGTTTGTCTGCTGTCAACGTATGTAAGCTTTCTATCGATGGGACCGATGGAAGTGGCGATTCCCGTGGAAAATGACTTGGTACAGAATGCGACCAACAAAGCACTAGGCAGTTACACTGGACTGAACATGAGCACATTGGCAGCGAATCTCTATAGCCACTATGGACAGGATTACACGTCTAGTGGTAACGCAGTAAATTTTGCGGTAGTCTTTGGTGTATTATTTTCCGGCGTTACGGGAATTATGGCTGGAGCCAACATGTCCGGTGAACTCAAAAATCCGTCTCGAAGCATTCCCAGTGGAACTCTGTCAGCTGTTCTGTTCACGTTCCTCTGCTACATTGCCCTATCGGTGTTGATGGCTGCAACGACTTCCACGTTCCTATTGCAAAACAATTTCCTATTTTTGGGACCGGTGAACTTATGGCCAACGTTCGTGACTATCGGAATCCTCACGGCCACTTTCTCAACAGGATTGAGTAATCTGATTGGATCCAGTCGAGTATTGGAAGCTCTAGCCAAAGACAGAGTGTTCGGATCTCTGCTGAACTTTGTCGTACGAGGAACATTCAAGAGCAACCCGATCGCAGCCGTTATTGCCAGCTGGGCGTTAGTGGAGGCAATCCTCTTGATTGGATCATTGAACACAATAGCCCAAATCAACTCCGTTCTGTTCATGCTGTCCTACTTGGCCACCAATCTTGCATGCCTTGGAATTGAAATCACCGGAGCACCGAACTTCCGGCCAACCTACAAATACTTTACTTGGCACACGGCATTCATCGGTATGGTGGGCACCGGAGTCATGATGTTCGTCATCAATCCCATCTACGCTTCTTGCAGCGTAACTCTTTGCCTGCTCCTAGTATTTGCCTTGCATTTCTTCTCGCCAGCATCGCAGGGAGCCCAGTGGGGCTCAATCTCGCAGGCCCTCATGTTCCATCAGGTGCGGAAGTACCTTCTGATGTTGGACTCTCGCAAGGATCACGTCAAATTTTGGCGCCCGCAAATGCTACTCCTTGTGTCCAGCCCGCGATCCTGCTGTCCGCTGATCCACTTCGTCAACGACATGAAGAAAGGCGGCCTGTACGTGATTGGTCACGTAAAAGTAGGGGAATTCTCCGAAAATGACTCCTCCAACGATCCGACCATCGAAGAGTACACACAGTGGCTGTCGCTCATCGACCATATGAAGGTTAAGGCCTTCGTGGAACTTACCTTGTCGAAAAGTGTTCGCGAAGGAATCCAGCATCTGATCCGAATTTCCGGCATGGGAGCCATGAAACCGAACACCATCATTCTCGGATTCTACGACGAGGAACAATCCAAAGACTTTTTTGAACACGAAAATTCCCCGTACAAAACGGCCGAGTTCGACGACAACGGGATCAAACTGTTCCCGTTCCGGCGCAGTGGCGAACAAAAGCCGCTCCTCGCCACGGACTACGTCCAGATCATTGACGACGTGCTCCGGATGAAGAAGAACATCTGCCTCTGTCGGCACTTCCATCGGTTGGACAAGCAGATGATTGCCCGCAGCAACCACATCCGCTACATCGACGTTTGGCCGGTGAACATCTTCGAGCCGAAGAACGAGGACCCGTTCGACGTGGTGTCGCAATTTATGATGCAGCTGGCTTGTATCATCAACATGCTACCGGTGTGGAAGCGACTGGAATTGCGCGTTTTTCTGTGTGAGTCGGAATCCCAACCGGAACCCAGTAGTTTCCAAATGAACAGTGCTCCGTTTGAGCGACCGGCCGAACATCGGTTGAGCATGCTGCTCAAGTCGCTGAGGATCTCCGCTTCGATACATCAGATTCCTGAGTGGGGTAAGGACATGGATGTCTCCCGGCATCGAAACATTCTGAAGCAGTTTACCAGTCAGAGCGATAGCAACCAGGTGATGACGGAAGAGAACGTGAACCGCTCGAAGCTGTATATGCAAAGAGTCAATCAAATCATCCGTGATAAATCGAACGCCACGGCAGTAACGTTCATGTACCTGCCGGCGCCACCGAAACTTTCGACGATCGACTACAAGGAAAAATGCCACCACTATTTGGGTCTCCTCACCGAGCTGACGTACGACTTGCCACCGACGATATTGGTTCATGGAATCAACTCCGTGATGTCCACCACGCTGTAGAAAACCGGAACTACAGAGAGAGTACTCACAGCACGCGTTCACACATCCTCTAAGAACAATGATAAGGTTCAACCTGTTTCAAATGACACCCCCTAATCCCCACTGGTTTGGATGATATCTGTTTGATTTGATTGGAACACGCACTAGCTCCCAAATAACAAAACACATAAACACATGATAGTGATCAACATTAACGCCTATTATTACCTTACTTTCGACTAGCATCTTCAGTTCAAGCACTGCGTCGAATAAGTTGTGTGATATCCTTCTTCCGCTGTCCATTGAAAGCTGACACTAAGAATAGTGTGAAGAACACTCCTCGTAGGATTAACATACTCTTCCCAATTAGCGAGCTAAAGACATATAAGACTCACCATGTATTAGTGCATTTTATTATTTATTATTTAAATTTATGGTTTAACATGTAATGGCACACCTATCTACGCATAAGGATTGCAATAGTTTAAAAAGGAATAATATAAATTCGTGAGGATGCTTGACGGTACACACCGTACCGAGCAAATCTCACTCAACATCACTGCGCAGACAGTGATTGTGGTTTAACGTACAATAATATATTATATCAATATCTAGTTGTGATGACCGGAAAGAAAACATTCTGTGGAACTCTACATTTCAGCGTACTACATCGGAAAGTCGAACACTCTTCGAACAATAGCGAATTTAATATATTTGAGATGGTATACCCGAATGAACCTGTGAGAACAATGGATCTATCCTAGATGTCTAAATATATTTTATTAGAAAAAAAAAGATCCTGTATAATTCAATTTATTGCATATCACCCCCATTCCGTGAAGCTACTGGAGTCTATTCGCGTTTGATCGATTTCCTGCAGCGACGGTGGCAGATTAGTATGGCCCAGTTGATCCTCTGTGTAGGTCCAAAATTGAGTGCCTTCGTTCAACTCTTTGGCTTGCGATTGCTTTTCCAGGAACTTACGGGTGATTTCTTCGGCGGATTCGAGCTTTCCAATCACTTCCGCTAGACGTTTGGTTCTTTGGAGATCCGATTTGTGTGCTTTTCGCCGAAATTGGTTCAATTGTTCCGGTGTGTAGTGGCTGTACCGACAGGTAGCGCCAAAAGTGCACTGGTCGGAGGTGAACATAGTTCGACACGGTTTCTTTCGGACATTTTCCGCCATAATTTCAGTAACATCTTTACACGACTCATAATGATCGGCTCGGTTCCGTATGTGCTGCACTCCTTCGTTGTGTTTGCGTACAATACTCGGATCCCGTTGTATGTGCTTCTTTTTAAATGTTACGAGTTGTTTACAAAACAGTCGTCGTCAACGCAGGTTATCATCTGGTTATCATCAGCTGATTGAAGCGTTTGTCGCGGCTTGATGATTTTGTGCTGAGTGATGATGCT
>TR622|c0_g000928_i1
GATCTATTTATTGCATAACTTTATGATAATCACGAATTACAATTTTATTAACGAATCGATGTAGTTGGTCGATTGTTCACAGTACAAAATCAGTCCTGAAGCATGAACAGGTTTCTCCAAGTGAGTTTTATAATTTTCAATTTTATAACAAAGCTTGTCGCTTTTGTCATTTAGTTCCAATCGGTATTCGTTGTCGTCTCGGATGAAATCGAAGAACGCTCCTTTGACACCAATTCCTTTGGCAGTGATTCCTGCAGGAACGTGGACCGGCGCACTGAACCGAGAATAAGTTTTCTTTTTACCAGTTAGATAGGTAAACTCGTAGACCTTGCAGATCAAGAATTTACCATCGCCGACATCCAGCAGTATCTTGATCAGTATCCATTCGCCTACATTGATATACAATCTCGCTTCGTTCATGAAAACCATAGACATTTTCTCACTTTTGTCTGTATCTTTAAAACGGTTTAATCTATCTGTGGACACTCTACTTATATCAGATTTGAGCATCCAAATAAACGTTGATTTTTTCACGTGTACTATTTTTCCATTTTTGTTTTTGATTTTAAAAATGTTACGTTCGTTACTACAACGGGAATCTTTGACTTGCAGCTCAGGTCCTGTGTTGGCCAATAGTTCGTTCACATCATAAACCTTAGGTTCATCCTCGGTTGCATCGGCTTCCTCGATATCTTCATAAACTGATACGAATTCAAAATTGTCCACCTGATTGACATGCTTCTCCTTTGGTTTTCGAATATAAATGCATTCTCCAAATAATTCAGCATCTACGGGTACGCCCAATACATGTAATAGTCGTTTCGTTTTTCGCTTTTTCGATGATTTCTGCTATTTGTATGTTGGATGGCAGTGTATTATTGAAGTCCGCTGAAGTTTCTCTCAACCTCGGAAATTTGAAATCATCTTTGCGCCTATGCATGATTTCAACTTTGGCTTCAATTTTATTCAATCTGGATTCGAATGATTTCATATCGAAGTTAACGACGGTGGATTCGGTAGATGTGAACGAACGTGAAGCGCGGAAAAAGCTTTCGCAAGTCTGACTTTGTAGCAGAGTAATATCAAAGTAATAGTTTCTATCCCTGCACAGAACGATGAAATTTACTATGGCATGCGCATTAATCTCCAGACCCCAGTAGCAATTCGTTGTAACGCAGTGCTCGATATTTTTGAAGCTTTTGATGCACCAATGCCGCCAGAATCTTACGAAGAACAAACAGACCTGGAATCGGACCGACCACTTTGCTCAATTCCTTCCAAAAATAGTCCATATTTTCGCCACTTTTAGCACTAAACAGAAAT
>TR623|c0_g000929_i1
GATCTATTTATTGCATAACTTTATGATAATCACGAATTACAATTTTATTAACGAATCGATGTAGTTGGTCGATTGTTCACAGTACAAAATCAGTCCTGAAGCATGAACAGGTTTCTCCAAGTGAGTTTTATAATTTTCAATTTTATAACAAAGCTTGTCGCTTTTGTCATTTAGTTCCAATCGGTATTCGTTGTCGTCTCGGATGAAATCGAAGAACGCTCCTTTGACACCAATTCCTTTGGCAGTGATTCCTGCAGGAACGTGGACCGGCGCACATCGCCGGCATCCATCAGTATCCATTCGCCTACATTGATATACAATCTCGCTTCGTTCATGAAAACCATAGACATTTTCTCACTTTTGTCTGTATCTTTAAAACGGTTTAATCTATCTGTGGACACTCTACTTATATCAGATTTGAGCATCCAAATAAACGTTGATTTTTTCACGTGTACTATTTTTCCATTTTTGTTTTTGATTTTAAAAATGTTACGTTCGTTACTACAACGGGAATCTTTGACTTGCAGCTCAGGTCCTGTGTTGGCCAATAGTTCGTTCACATCATAAACCTTAGGTTCATCCTCGGTTGCATCGGCTTCCTCGATATCTTCATAAACTGATACGAATTCAAAATTGTCCACCTGATTGACATGCTTCTCCTTTGGTTTTCGAATATAAATGCATTCTCCAAATAATTCAGCATCTACGGGTACGCCCAATACATGTAATAGTCGTTTCGTTTTTCGCTTTTTCGATGATTTCTGCTATTTGTATGTTGGATGGCAGTGTATTATTGAAGTCCGCTGAAGTTTCTCTCAACCTCGGAAATTTGAAATCATCTTTGCGCCTATGCATGATTTCAACTTTGGCTTCAATTTTATTCAATCTGGATTCGAATGATTTCATATCGAAGTTAACGACGGTGGATTCGGTAGATGTGAACGAACGTGAAGCGCGGAAAAAGCTTTCGCAAGTCTGACTTTGTAGCAGAGTAATATCAAAGTAATAGTTTCTATCCCTGCACAGAACGATGAAATTTACTATGGCATGCGCATTAATCTCCAGACCCCAGTAGCAATTCGTTGTAACGCAGTGCTCGATATTTTTGAAGCTTTTGATGCACCAATGCCGCCAGAATCTTACGAAGAACAAACAGACCTGGAATCGGACCGACCACTTTGCTCAATTCCTTCCAAAAATAGTCCATATTTTCGCCACTTTTAGCACTAAACAGAAAT
>TR624|c0_g000930_i1
CTTTTTTTTTTCCGTTCCTCAAATTTTATTGTAATTTTGCATAGATCTGTTAATCCTTGTGAGATATGGCCTCAAATCGAGATTATCTGGATGTGTCGCCCCCCTCGGGACCGCCCTCGTGCCAGCTTCATCATGTCGACCTTCATGGATGCTATTTGATCGAAAAAGTATGTTTCGGTGTTGCTTCCATTGCTGCATTTCTTTGTGTAAAACTCGATGACTTTCTGCCTCACCGATTGCTCAGGGGCCGATTCAGTTTTTCCAAGGGAGTCTTGTTTGATTAGTTTCTTCGTGAATTTGGAAATGCCTTGCTTCTCAACTATATTGGATATCACCTTCAATAAGCTCCGCTCTCCCAACACGAAGCGGAAGTTTTTCAAAGGCCCGTTGAAGCCAATCATCTGCTGCCATTCACGATCTGATTCTCCGGTTGTTTCTGGAAGGTGTTTGACTTCCTCCTCCATCGCGTTTATAACGTCATCATTTAAGTAGGCAAGGCCGCCATGGATATATCGCAACTGCTCCAGTATCACCTTGATACTTAATCTTGTCACTTTAATTTGTAGAAGAGAGAGTCGATGAAGAGAACTCTCTCATGTCACCCTCGCCCTTATTTAAACTCAATCTAGATATACAACCTTAGCATTACGAACGACACCACCTAAATTAGGGCCCTACTTCTCCAGCGGAGCATAATTCAGTAGTTTTTCAATCAGATCGACATGACCTAGCAGCATACGGCGACAGCAGTACCGTTTCAATCCGAGGGCATCCAAAGCGTCACCTTCGGTGTATTCGGCTTGCAGCAGTCCCAAATAGGCTTCCCATTTGTTGCCGATTACTTTGCCGCATGTGAAGCACCGCACCGGGATGATCATTTTCGAGCTGATAAAATTTGCTATATTTAAGGTGAAATTCGTGTATAATTTGAAATTTTTTTGGAAGAGCACAAAAGAACGCGTTGGTGA
>TR630|c0_g000939_i1
[truncated: 58,342,209 more chars]
