# Supplementary material for: Fat body–specific vitellogenin expression regulates host-seeking behaviour in the mosquito Aedes albopictus
Source: PLoS Biol. 2019 May 9;17(5):e3000238. doi: 10.1371/journal.pbio.3000238 (PMC6508604; doi:10.1371/journal.pbio.3000238)
Supplement: S2 Data — (XLSX) [file pbio.3000238.s002.xlsx]

## Sheet: Fig 1b,c
Treatment	Replicate	Time	Day	N	N Attracted	Attraction
Water	A	10:00:00	2	10	8	0.8
Water	B	10:00:00	2	10	2	0.2
Water	C	10:00:00	2	10	2	0.2
Water	D	10:00:00	2	10	5	0.5
Water	A	10:00:00	3	10	3	0.3
Water	B	10:00:00	3	10	3	0.3
Water	C	10:00:00	3	10	4	0.4
Water	D	10:00:00	3	9	5	0.56
Water	A	10:00:00	4	10	3	0.3
Water	B	10:00:00	4	10	3	0.3
Water	C	10:00:00	4	9	4	0.44
Water	D	10:00:00	4	9	6	0.67
Water	A	10:00:00	5	10	4	0.4
Water	B	10:00:00	5	10	8	0.8
Water	C	10:00:00	5	9	6	0.67
Water	D	10:00:00	5	4	2	0.5
Sucrose 5%	A	10:00:00	2	10	0	0
Sucrose 5%	B	10:00:00	2	10	0	0
Sucrose 5%	C	10:00:00	2	10	5	0.5
Sucrose 5%	D	10:00:00	2	10	3	0.3
Sucrose 5%	A	10:00:00	3	10	3	0.3
Sucrose 5%	B	10:00:00	3	10	1	0.1
Sucrose 5%	C	10:00:00	3	10	1	0.1
Sucrose 5%	D	10:00:00	3	10	3	0.3
Sucrose 5%	A	10:00:00	4	10	6	0.6
Sucrose 5%	B	10:00:00	4	10	3	0.3
Sucrose 5%	C	10:00:00	4	10	3	0.3
Sucrose 5%	D	10:00:00	4	10	5	0.5
Sucrose 5%	A	10:00:00	5	10	5	0.5
Sucrose 5%	B	10:00:00	5	9	4	0.44
Sucrose 5%	C	10:00:00	5	10	4	0.4
Sucrose 5%	D	10:00:00	5	10	2	0.2
Sucrose 5%	A	10:00:00	6	9	3	0.33
Sucrose 5%	B	10:00:00	6	8	4	0.5
Sucrose 5%	C	10:00:00	6	9	0	0
Sucrose 5%	D	10:00:00	6	9	3	0.33
Sucrose 5%	A	10:00:00	7	9	3	0.33
Sucrose 5%	C	10:00:00	7	4	1	0.25
Sucrose 5%	D	10:00:00	7	8	4	0.5
Sucrose 20%	A	10:00:00	2	11	0	0
Sucrose 20%	B	10:00:00	2	10	0	0
Sucrose 20%	C	10:00:00	2	10	1	0.1
Sucrose 20%	D	10:00:00	2	10	3	0.3
Sucrose 20%	A	10:00:00	3	11	2	0.18
Sucrose 20%	B	10:00:00	3	10	1	0.1
Sucrose 20%	C	10:00:00	3	10	2	0.2
Sucrose 20%	D	10:00:00	3	10	7	0.7
Sucrose 20%	A	10:00:00	4	11	4	0.36
Sucrose 20%	B	10:00:00	4	10	2	0.2
Sucrose 20%	C	10:00:00	4	10	1	0.1
Sucrose 20%	D	10:00:00	4	10	2	0.2
Sucrose 20%	A	10:00:00	5	11	0	0
Sucrose 20%	B	10:00:00	5	10	0	0
Sucrose 20%	C	10:00:00	5	10	3	0.3
Sucrose 20%	D	10:00:00	5	10	3	0.3
Sucrose 20%	A	10:00:00	6	11	2	0.18
Sucrose 20%	B	10:00:00	6	9	0	0
Sucrose 20%	C	10:00:00	6	10	3	0.3
Sucrose 20%	D	10:00:00	6	10	2	0.2
Sucrose 20%	A	10:00:00	7	8	2	0.25
Sucrose 20%	B	10:00:00	7	7	1	0.14
Sucrose 20%	C	10:00:00	7	7	1	0.14
Sucrose 20%	D	10:00:00	7	10	4	0.4
Sucrose 20%	A	10:00:00	8	4	1	0.25
Sucrose 20%	B	10:00:00	8	5	1	0.2
Sucrose 20%	C	10:00:00	8	6	4	0.67
Sucrose 20%	D	10:00:00	8	10	4	0.4
Sucrose 20%	A	10:00:00	9	4	2	0.5
Sucrose 20%	B	10:00:00	9	4	3	0.75
Sucrose 20%	C	10:00:00	9	6	0	0
Sucrose 20%	D	10:00:00	9	9	3	0.33
Sucrose 20%	A	10:00:00	10	4	2	0.5
Sucrose 20%	C	10:00:00	10	6	3	0.5
Sucrose 20%	D	10:00:00	10	9	6	0.67
Sucrose 20%	A	10:00:00	11	4	2	0.5
Sucrose 20%	C	10:00:00	11	5	1	0.2
Sucrose 20%	D	10:00:00	11	8	2	0.25
Sucrose 20%	A	10:00:00	12	4	2	0.5
Sucrose 20%	C	10:00:00	12	5	1	0.2
Sucrose 20%	D	10:00:00	12	7	1	0.14
Sucrose 50%	A	10:00:00	2	10	0	0
Sucrose 50%	B	10:00:00	2	10	1	0.1
Sucrose 50%	C	10:00:00	2	10	3	0.3
Sucrose 50%	D	10:00:00	2	10	2	0.2
Sucrose 50%	A	10:00:00	3	10	3	0.3
Sucrose 50%	B	10:00:00	3	10	1	0.1
Sucrose 50%	C	10:00:00	3	10	3	0.3
Sucrose 50%	D	10:00:00	3	10	7	0.7
Sucrose 50%	A	10:00:00	4	9	1	0.11
Sucrose 50%	B	10:00:00	4	10	1	0.1
Sucrose 50%	C	10:00:00	4	10	1	0.1
Sucrose 50%	D	10:00:00	4	9	2	0.22
Sucrose 50%	A	10:00:00	5	8	4	0.5
Sucrose 50%	B	10:00:00	5	10	3	0.3
Sucrose 50%	C	10:00:00	5	10	0	0
Sucrose 50%	D	10:00:00	5	9	0	0
Sucrose 50%	A	10:00:00	6	8	1	0.13
Sucrose 50%	B	10:00:00	6	10	5	0.5
Sucrose 50%	C	10:00:00	6	10	0	0
Sucrose 50%	D	10:00:00	6	9	0	0
Sucrose 50%	A	10:00:00	7	8	0	0
Sucrose 50%	B	10:00:00	7	8	0	0
Sucrose 50%	C	10:00:00	7	10	2	0.2
Sucrose 50%	D	10:00:00	7	9	2	0.22
Sucrose 50%	A	10:00:00	8	6	1	0.17
Sucrose 50%	B	10:00:00	8	8	3	0.38
Sucrose 50%	C	10:00:00	8	10	3	0.3
Sucrose 50%	D	10:00:00	8	9	2	0.22
Sucrose 50%	A	10:00:00	9	6	1	0.17
Sucrose 50%	B	10:00:00	9	7	2	0.29
Sucrose 50%	C	10:00:00	9	8	1	0.13
Sucrose 50%	D	10:00:00	9	8	1	0.13
Sucrose 50%	A	10:00:00	10	6	0	0
Sucrose 50%	B	10:00:00	10	7	4	0.57
Sucrose 50%	C	10:00:00	10	8	2	0.25
Sucrose 50%	D	10:00:00	10	8	0	0
Sucrose 50%	A	10:00:00	11	6	1	0.17
Sucrose 50%	B	10:00:00	11	7	1	0.14
Sucrose 50%	C	10:00:00	11	8	1	0.13
Sucrose 50%	D	10:00:00	11	8	1	0.13
Sucrose 50%	A	10:00:00	12	6	1	0.17
Sucrose 50%	B	10:00:00	12	7	4	0.57
Sucrose 50%	C	10:00:00	12	7	0	0
Sucrose 50%	D	10:00:00	12	8	1	0.13
Sucrose 50%	A	10:00:00	13	5	0	0
Sucrose 50%	B	10:00:00	13	7	0	0
Sucrose 50%	C	10:00:00	13	7	1	0.14
Sucrose 50%	D	10:00:00	13	8	1	0.13
Sucrose 50%	A	10:00:00	14	5	0	0
Sucrose 50%	B	10:00:00	14	7	1	0.14
Sucrose 50%	C	10:00:00	14	7	0	0
Sucrose 50%	D	10:00:00	14	8	1	0.13
Sucrose 50%	A	10:00:00	15	5	0	0
Sucrose 50%	B	10:00:00	15	7	5	0.71
Sucrose 50%	C	10:00:00	15	6	1	0.17
Sucrose 50%	D	10:00:00	15	8	4	0.5
Sucrose 50%	A	10:00:00	16	5	0	0
Sucrose 50%	B	10:00:00	16	7	3	0.43
Sucrose 50%	C	10:00:00	16	6	0	0
Sucrose 50%	D	10:00:00	16	8	4	0.5
Sucrose 50%	A	10:00:00	17	4	0	0
Sucrose 50%	B	10:00:00	17	7	3	0.43
Sucrose 50%	C	10:00:00	17	4	1	0.25
Sucrose 50%	D	10:00:00	17	8	5	0.63

## Sheet: Fig 1d,e
Treatment	Replicate	Time	Day	N	N Attracted	Attraction
Water	A	17:00:00	1	10	7	0.7
Water	B	17:00:00	1	10	0	0
Water	C	17:00:00	1	10	3	0.3
Water	D	17:00:00	1	10	6	0.6
Water	A	17:00:00	2	10	3	0.3
Water	B	17:00:00	2	10	3	0.3
Water	C	17:00:00	2	10	2	0.2
Water	D	17:00:00	2	10	7	0.7
Water	A	17:00:00	3	10	7	0.7
Water	B	17:00:00	3	10	5	0.5
Water	C	17:00:00	3	10	2	0.2
Water	D	17:00:00	3	9	6	0.67
Water	A	17:00:00	4	10	6	0.6
Water	B	17:00:00	4	10	8	0.8
Water	C	17:00:00	4	9	6	0.67
Water	D	17:00:00	4	9	5	0.56
Water	A	17:00:00	5	10	3	0.3
Water	B	17:00:00	5	10	4	0.4
Water	C	17:00:00	5	9	5	0.56
Sucrose 5%	A	17:00:00	1	10	2	0.2
Sucrose 5%	B	17:00:00	1	10	0	0
Sucrose 5%	C	17:00:00	1	10	2	0.2
Sucrose 5%	D	17:00:00	1	10	5	0.5
Sucrose 5%	A	17:00:00	2	10	3	0.3
Sucrose 5%	B	17:00:00	2	10	5	0.5
Sucrose 5%	C	17:00:00	2	10	4	0.4
Sucrose 5%	D	17:00:00	2	10	2	0.2
Sucrose 5%	A	17:00:00	3	10	7	0.7
Sucrose 5%	B	17:00:00	3	10	2	0.2
Sucrose 5%	C	17:00:00	3	10	1	0.1
Sucrose 5%	D	17:00:00	3	10	1	0.1
Sucrose 5%	A	17:00:00	4	10	3	0.3
Sucrose 5%	B	17:00:00	4	10	3	0.3
Sucrose 5%	C	17:00:00	4	10	3	0.3
Sucrose 5%	D	17:00:00	4	10	1	0.1
Sucrose 5%	A	17:00:00	5	9	3	0.33
Sucrose 5%	B	17:00:00	5	8	6	0.75
Sucrose 5%	C	17:00:00	5	9	4	0.44
Sucrose 5%	D	17:00:00	5	10	3	0.3
Sucrose 5%	A	17:00:00	6	9	7	0.78
Sucrose 5%	B	17:00:00	6	8	4	0.5
Sucrose 5%	C	17:00:00	6	9	3	0.33
Sucrose 5%	D	17:00:00	6	8	2	0.25
Sucrose 20%	A	17:00:00	1	11	0	0
Sucrose 20%	B	17:00:00	1	10	2	0.2
Sucrose 20%	C	17:00:00	1	10	2	0.2
Sucrose 20%	D	17:00:00	1	10	5	0.5
Sucrose 20%	A	17:00:00	2	11	1	0.09
Sucrose 20%	B	17:00:00	2	10	1	0.1
Sucrose 20%	C	17:00:00	2	10	1	0.1
Sucrose 20%	D	17:00:00	2	10	2	0.2
Sucrose 20%	A	17:00:00	3	11	4	0.36
Sucrose 20%	B	17:00:00	3	10	3	0.3
Sucrose 20%	C	17:00:00	3	10	4	0.4
Sucrose 20%	D	17:00:00	3	10	8	0.8
Sucrose 20%	A	17:00:00	4	11	2	0.18
Sucrose 20%	B	17:00:00	4	10	2	0.2
Sucrose 20%	C	17:00:00	4	10	0	0
Sucrose 20%	D	17:00:00	4	10	3	0.3
Sucrose 20%	A	17:00:00	5	11	2	0.18
Sucrose 20%	B	17:00:00	5	9	2	0.22
Sucrose 20%	C	17:00:00	5	10	3	0.3
Sucrose 20%	D	17:00:00	5	10	0	0
Sucrose 20%	A	17:00:00	6	11	2	0.18
Sucrose 20%	B	17:00:00	6	9	4	0.44
Sucrose 20%	C	17:00:00	6	10	3	0.3
Sucrose 20%	D	17:00:00	6	10	2	0.2
Sucrose 20%	A	17:00:00	7	8	1	0.13
Sucrose 20%	B	17:00:00	7	7	1	0.14
Sucrose 20%	C	17:00:00	7	7	2	0.29
Sucrose 20%	D	17:00:00	7	10	4	0.4
Sucrose 20%	A	17:00:00	8	4	1	0.25
Sucrose 20%	B	17:00:00	8	5	2	0.4
Sucrose 20%	C	17:00:00	8	6	2	0.33
Sucrose 20%	D	17:00:00	8	10	2	0.2
Sucrose 20%	A	17:00:00	9	4	2	0.5
Sucrose 20%	B	17:00:00	9	4	1	0.25
Sucrose 20%	C	17:00:00	9	6	2	0.33
Sucrose 20%	D	17:00:00	9	9	2	0.22
Sucrose 20%	A	17:00:00	10	4	2	0.5
Sucrose 20%	C	17:00:00	10	6	1	0.17
Sucrose 20%	D	17:00:00	10	8	3	0.38
Sucrose 20%	A	17:00:00	11	4	2	0.5
Sucrose 20%	C	17:00:00	11	5	1	0.2
Sucrose 20%	D	17:00:00	11	8	3	0.38
Sucrose 50%	A	17:00:00	1	10	1	0.1
Sucrose 50%	B	17:00:00	1	10	0	0
Sucrose 50%	C	17:00:00	1	10	4	0.4
Sucrose 50%	D	17:00:00	1	10	7	0.7
Sucrose 50%	A	17:00:00	2	10	4	0.4
Sucrose 50%	B	17:00:00	2	10	2	0.2
Sucrose 50%	C	17:00:00	2	10	0	0
Sucrose 50%	D	17:00:00	2	10	2	0.2
Sucrose 50%	A	17:00:00	3	9	3	0.33
Sucrose 50%	B	17:00:00	3	10	0	0
Sucrose 50%	C	17:00:00	3	10	4	0.4
Sucrose 50%	D	17:00:00	3	10	3	0.3
Sucrose 50%	A	17:00:00	4	9	2	0.22
Sucrose 50%	B	17:00:00	4	10	1	0.1
Sucrose 50%	C	17:00:00	4	10	4	0.4
Sucrose 50%	D	17:00:00	4	9	5	0.56
Sucrose 50%	A	17:00:00	5	8	3	0.38
Sucrose 50%	B	17:00:00	5	10	5	0.5
Sucrose 50%	C	17:00:00	5	10	4	0.4
Sucrose 50%	D	17:00:00	5	9	1	0.11
Sucrose 50%	A	17:00:00	6	8	0	0
Sucrose 50%	B	17:00:00	6	10	2	0.2
Sucrose 50%	C	17:00:00	6	10	2	0.2
Sucrose 50%	D	17:00:00	6	9	2	0.22
Sucrose 50%	A	17:00:00	7	6	2	0.33
Sucrose 50%	B	17:00:00	7	8	1	0.13
Sucrose 50%	C	17:00:00	7	10	0	0
Sucrose 50%	D	17:00:00	7	9	2	0.22
Sucrose 50%	A	17:00:00	8	6	0	0
Sucrose 50%	B	17:00:00	8	7	1	0.14
Sucrose 50%	C	17:00:00	8	10	3	0.3
Sucrose 50%	D	17:00:00	8	9	3	0.33
Sucrose 50%	A	17:00:00	9	6	1	0.17
Sucrose 50%	B	17:00:00	9	7	2	0.29
Sucrose 50%	C	17:00:00	9	8	0	0
Sucrose 50%	D	17:00:00	9	8	0	0
Sucrose 50%	A	17:00:00	10	6	0	0
Sucrose 50%	B	17:00:00	10	7	0	0
Sucrose 50%	C	17:00:00	10	8	1	0.13
Sucrose 50%	D	17:00:00	10	8	1	0.13
Sucrose 50%	A	17:00:00	11	6	1	0.17
Sucrose 50%	B	17:00:00	11	7	2	0.29
Sucrose 50%	C	17:00:00	11	8	2	0.25
Sucrose 50%	D	17:00:00	11	8	6	0.75
Sucrose 50%	A	17:00:00	12	6	1	0.17
Sucrose 50%	B	17:00:00	12	7	2	0.29
Sucrose 50%	C	17:00:00	12	7	2	0.29
Sucrose 50%	D	17:00:00	12	8	4	0.5
Sucrose 50%	A	17:00:00	13	5	1	0.2
Sucrose 50%	B	17:00:00	13	7	2	0.29
Sucrose 50%	C	17:00:00	13	7	2	0.29
Sucrose 50%	D	17:00:00	13	8	3	0.38
Sucrose 50%	A	17:00:00	14	5	0	0
Sucrose 50%	B	17:00:00	14	7	2	0.29
Sucrose 50%	C	17:00:00	14	7	2	0.29
Sucrose 50%	D	17:00:00	14	8	3	0.38
Sucrose 50%	A	17:00:00	15	5	0	0
Sucrose 50%	B	17:00:00	15	7	4	0.57
Sucrose 50%	C	17:00:00	15	6	2	0.33
Sucrose 50%	D	17:00:00	15	8	1	0.13
Sucrose 50%	A	17:00:00	16	4	1	0.25
Sucrose 50%	B	17:00:00	16	7	2	0.29
Sucrose 50%	C	17:00:00	16	4	0	0
Sucrose 50%	D	17:00:00	16	8	5	0.63
Sucrose 50%	A	17:00:00	17	4	0	0
Sucrose 50%	B	17:00:00	17	7	0	0
Sucrose 50%	C	17:00:00	17	4	0	0
Sucrose 50%	D	17:00:00	17	8	2	0.25

## Sheet: Fig 1g,h
Treatment	Replicate	Day	N	N attracted	Attraction
Sucrose 20%	A	2	11	6	0.55
Sucrose 20%	B	2	12	1	0.08
Sucrose 20%	C	2	12	3	0.25
Sucrose 20%	D	2	10	0	0
Sucrose 20%	E	2	11	2	0.18
Sucrose 20%	F	2	11	3	0.27
Sucrose 20%	G	2	12	2	0.17
Sucrose 20%	A	3	9	5	0.56
Sucrose 20%	B	3	12	5	0.42
Sucrose 20%	C	3	11	3	0.27
Sucrose 20%	D	3	10	4	0.4
Sucrose 20%	E	3	11	0	0
Sucrose 20%	H	3	8	1	0.13
Sucrose 20%	A	4	9	1	0.11
Sucrose 20%	B	4	12	5	0.42
Sucrose 20%	F	4	11	1	0.09
Sucrose 20%	G	4	12	1	0.08
Sucrose 20%	H	4	8	1	0.13
Sucrose 20%	C	5	10	3	0.3
Sucrose 20%	D	5	10	1	0.1
Sucrose 20%	E	5	11	1	0.09
Sucrose 20%	F	5	11	2	0.18
Sucrose 20%	G	5	12	0	0
Sucrose 20%	H	5	8	1	0.13
Sucrose 20%	A	6	9	1	0.11
Sucrose 20%	B	6	12	2	0.17
Sucrose 20%	C	6	10	1	0.1
Sucrose 20%	D	6	9	2	0.22
Sucrose 20%	E	6	11	1	0.09
Sucrose 20%	F	6	11	0	0
Sucrose 20%	H	6	8	0	0
Sucrose 20%	A	7	8	2	0.25
Sucrose 20%	B	7	12	3	0.25
Sucrose 20%	C	7	10	3	0.3
Sucrose 20%	D	7	9	3	0.33
Sucrose 20%	E	7	11	1	0.09
Sucrose 20%	F	7	10	2	0.2
Sucrose 20%	H	7	8	3	0.38
Sucrose 20%	A	8	8	0	0
Sucrose 20%	B	8	11	3	0.27
Sucrose 20%	C	8	10	1	0.1
Sucrose 20%	D	8	7	2	0.29
Sucrose 20%	E	8	11	1	0.09
Sucrose 20%	F	8	9	2	0.22
Sucrose 20%	H	8	8	1	0.13
Sucrose 20%	A	9	4	1	0.25
Sucrose 20%	B	9	11	3	0.27
Sucrose 20%	C	9	9	3	0.33
Sucrose 20%	D	9	7	2	0.29
Sucrose 20%	E	9	9	4	0.44
Sucrose 20%	F	9	9	4	0.44
Sucrose 20%	A	10	4	2	0.5
Sucrose 20%	B	10	10	5	0.5
Sucrose 20%	C	10	7	2	0.29
Sucrose 20%	D	10	6	2	0.33
Sucrose 20%	E	10	8	4	0.5
Sucrose 20%	H	10	8	4	0.5
Sucrose 20%	A	11	4	0	0
Sucrose 20%	B	11	10	5	0.5
Sucrose 20%	F	11	9	3	0.33
Sucrose 20%	H	11	8	2	0.25
Sucrose 20%	D	12	6	2	0.33
Sucrose 20%	E	12	8	2	0.25
Sucrose 20%	F	12	9	2	0.22
Sucrose 20%	H	12	8	4	0.5
Sucrose 20%	A	13	4	0	0
Sucrose 20%	B	13	10	3	0.3
Sucrose 20%	D	13	6	3	0.5
Sucrose 20%	E	13	7	0	0
Sucrose 20%	F	13	8	1	0.13
Sucrose 20%	H	13	8	4	0.5
Sucrose 20%	A	14	4	0	0
Sucrose 20%	B	14	9	6	0.67
Sucrose 20%	D	14	5	2	0.4
Sucrose 20%	E	14	7	4	0.57
Sucrose 20%	F	14	8	4	0.5
Sucrose 20%	H	14	8	4	0.5
Sucrose 20%	B	15	9	4	0.44
Sucrose 20%	D	15	5	1	0.2
Sucrose 20%	E	15	7	3	0.43
Sucrose 20%	F	15	8	4	0.5
Sucrose 20%	H	15	8	2	0.25
Sucrose 20%	B	16	9	6	0.67
Sucrose 20%	D	16	5	3	0.6
Sucrose 20%	E	16	7	3	0.43
Sucrose 20%	F	16	7	4	0.57
Sucrose 20%	B	17	9	3	0.33
Sucrose 20%	D	17	5	4	0.8
Sucrose 20%	E	17	7	2	0.29
Sucrose 20%	H	17	8	3	0.38
Sucrose 20%	B	18	9	6	0.67
Sucrose 20%	F	18	7	2	0.29
Sucrose 20%	H	18	7	3	0.43
Sucrose 20%	E	19	6	2	0.33
Sucrose 20%	F	19	6	4	0.67
Sucrose 20%	H	19	6	2	0.33
Sucrose 20%	B	20	9	5	0.56
Sucrose 20%	E	20	6	1	0.17
Sucrose 20%	F	20	5	1	0.2
Sucrose 20%	H	20	6	3	0.5
Sucrose 20%	B	21	8	5	0.63
Sucrose 20%	E	21	5	2	0.4
Sucrose 20%	F	21	5	3	0.6
Sucrose 20%	H	21	5	3	0.6
Fructose 20%	A	2	11	7	0.64
Fructose 20%	B	2	10	2	0.2
Fructose 20%	C	2	13	3	0.23
Fructose 20%	D	2	10	1	0.1
Fructose 20%	E	2	11	1	0.09
Fructose 20%	F	2	13	5	0.38
Fructose 20%	G	2	12	0	0
Fructose 20%	A	3	11	4	0.36
Fructose 20%	B	3	10	3	0.3
Fructose 20%	C	3	10	2	0.2
Fructose 20%	D	3	10	1	0.1
Fructose 20%	E	3	11	1	0.09
Fructose 20%	H	3	9	1	0.11
Fructose 20%	A	4	11	3	0.27
Fructose 20%	B	4	10	1	0.1
Fructose 20%	F	4	12	4	0.33
Fructose 20%	G	4	12	2	0.17
Fructose 20%	H	4	9	3	0.33
Fructose 20%	C	5	8	3	0.38
Fructose 20%	D	5	10	4	0.4
Fructose 20%	E	5	11	0	0
Fructose 20%	F	5	11	1	0.09
Fructose 20%	G	5	12	1	0.08
Fructose 20%	H	5	9	2	0.22
Fructose 20%	A	6	9	1	0.11
Fructose 20%	B	6	10	5	0.5
Fructose 20%	C	6	8	3	0.38
Fructose 20%	D	6	10	0	0
Fructose 20%	E	6	11	0	0
Fructose 20%	F	6	11	1	0.09
Fructose 20%	H	6	8	2	0.25
Fructose 20%	B	7	10	2	0.2
Fructose 20%	C	7	8	0	0
Fructose 20%	D	7	10	1	0.1
Fructose 20%	E	7	11	1	0.09
Fructose 20%	F	7	10	1	0.1
Fructose 20%	H	7	8	0	0
Fructose 20%	B	8	10	4	0.4
Fructose 20%	C	8	8	1	0.13
Fructose 20%	D	8	10	2	0.2
Fructose 20%	E	8	11	0	0
Fructose 20%	F	8	8	2	0.25
Fructose 20%	H	8	8	1	0.13
Fructose 20%	B	9	10	2	0.2
Fructose 20%	C	9	8	3	0.38
Fructose 20%	D	9	10	2	0.2
Fructose 20%	E	9	11	1	0.09
Fructose 20%	F	9	8	2	0.25
Fructose 20%	B	10	10	4	0.4
Fructose 20%	C	10	7	3	0.43
Fructose 20%	D	10	10	4	0.4
Fructose 20%	E	10	11	2	0.18
Fructose 20%	H	10	7	1	0.14
Fructose 20%	B	11	10	4	0.4
Fructose 20%	F	11	8	2	0.25
Fructose 20%	H	11	7	3	0.43
Fructose 20%	E	12	11	1	0.09
Fructose 20%	F	12	8	0	0
Fructose 20%	H	12	5	2	0.4
Fructose 20%	B	13	10	3	0.3
Fructose 20%	E	13	11	1	0.09
Fructose 20%	F	13	8	0	0
Fructose 20%	H	13	5	2	0.4
Fructose 20%	B	14	10	5	0.5
Fructose 20%	E	14	11	2	0.18
Fructose 20%	F	14	5	0	0
Fructose 20%	H	14	5	2	0.4
Fructose 20%	B	15	10	7	0.7
Fructose 20%	E	15	11	3	0.27
Fructose 20%	F	15	4	2	0.5
Fructose 20%	H	15	5	2	0.4
Fructose 20%	B	16	10	4	0.4
Fructose 20%	E	16	11	5	0.45
Fructose 20%	H	16	5	2	0.4
Fructose 20%	B	17	10	5	0.5
Fructose 20%	E	17	11	3	0.27
Fructose 20%	H	17	5	2	0.4
Fructose 20%	B	18	10	4	0.4
Fructose 20%	E	18	11	4	0.36
Fructose 20%	H	18	5	4	0.8
Fructose 20%	B	19	10	4	0.4
Fructose 20%	E	19	11	4	0.36
Fructose 20%	H	19	5	3	0.6
Fructose 20%	B	20	10	4	0.4
Fructose 20%	E	20	11	5	0.45
Fructose 20%	H	20	5	2	0.4
Fructose 20%	B	21	9	6	0.67
Fructose 20%	E	21	11	4	0.36
Fructose 20%	H	21	5	3	0.6
Glucose 20%	A	2	11	0	0
Glucose 20%	B	2	10	4	0.4
Glucose 20%	C	2	11	3	0.27
Glucose 20%	D	2	12	3	0.25
Glucose 20%	E	2	11	3	0.27
Glucose 20%	F	2	11	2	0.18
Glucose 20%	G	2	12	2	0.17
Glucose 20%	H	2	13	3	0.23
Glucose 20%	A	3	11	3	0.27
Glucose 20%	B	3	10	5	0.5
Glucose 20%	C	3	11	2	0.18
Glucose 20%	D	3	12	1	0.08
Glucose 20%	E	3	11	3	0.27
Glucose 20%	F	3	11	0	0
Glucose 20%	I	3	9	2	0.22
Glucose 20%	J	3	10	1	0.1
Glucose 20%	A	4	11	1	0.09
Glucose 20%	B	4	10	1	0.1
Glucose 20%	G	4	12	3	0.25
Glucose 20%	H	4	13	2	0.15
Glucose 20%	I	4	8	1	0.13
Glucose 20%	J	4	10	3	0.3
Glucose 20%	C	5	11	1	0.09
Glucose 20%	D	5	12	0	0
Glucose 20%	E	5	11	3	0.27
Glucose 20%	F	5	11	3	0.27
Glucose 20%	G	5	12	3	0.25
Glucose 20%	H	5	13	4	0.31
Glucose 20%	I	5	8	2	0.25
Glucose 20%	J	5	9	2	0.22
Glucose 20%	A	6	11	5	0.45
Glucose 20%	B	6	10	3	0.3
Glucose 20%	C	6	11	2	0.18
Glucose 20%	D	6	8	2	0.25
Glucose 20%	E	6	10	0	0
Glucose 20%	F	6	10	2	0.2
Glucose 20%	G	6	12	2	0.17
Glucose 20%	H	6	13	5	0.38
Glucose 20%	J	6	9	3	0.33
Glucose 20%	A	7	11	0	0
Glucose 20%	B	7	9	3	0.33
Glucose 20%	C	7	11	4	0.36
Glucose 20%	D	7	8	3	0.38
Glucose 20%	E	7	10	4	0.4
Glucose 20%	F	7	10	3	0.3
Glucose 20%	G	7	12	3	0.25
Glucose 20%	H	7	13	3	0.23
Glucose 20%	J	7	9	2	0.22
Glucose 20%	A	8	11	4	0.36
Glucose 20%	B	8	9	2	0.22
Glucose 20%	C	8	11	2	0.18
Glucose 20%	D	8	8	1	0.13
Glucose 20%	E	8	10	2	0.2
Glucose 20%	F	8	7	2	0.29
Glucose 20%	G	8	12	2	0.17
Glucose 20%	H	8	13	3	0.23
Glucose 20%	J	8	9	1	0.11
Glucose 20%	A	9	11	2	0.18
Glucose 20%	B	9	9	1	0.11
Glucose 20%	C	9	11	1	0.09
Glucose 20%	D	9	8	4	0.5
Glucose 20%	E	9	10	3	0.3
Glucose 20%	F	9	7	4	0.57
Glucose 20%	G	9	12	3	0.25
Glucose 20%	H	9	13	3	0.23
Glucose 20%	A	10	11	5	0.45
Glucose 20%	B	10	9	4	0.44
Glucose 20%	C	10	11	6	0.55
Glucose 20%	D	10	8	2	0.25
Glucose 20%	E	10	10	2	0.2
Glucose 20%	F	10	6	4	0.67
Glucose 20%	J	10	9	3	0.33
Glucose 20%	A	11	11	4	0.36
Glucose 20%	B	11	9	4	0.44
Glucose 20%	G	11	12	4	0.33
Glucose 20%	H	11	13	6	0.46
Glucose 20%	J	11	9	5	0.56
Glucose 20%	D	12	5	3	0.6
Glucose 20%	E	12	10	2	0.2
Glucose 20%	F	12	5	3	0.6
Glucose 20%	G	12	12	5	0.42
Glucose 20%	H	12	13	5	0.38
Glucose 20%	J	12	8	4	0.5
Glucose 20%	A	13	10	5	0.5
Glucose 20%	B	13	9	3	0.33
Glucose 20%	D	13	5	2	0.4
Glucose 20%	E	13	10	5	0.5
Glucose 20%	F	13	5	2	0.4
Glucose 20%	G	13	12	3	0.25
Glucose 20%	H	13	13	3	0.23
Glucose 20%	J	13	7	2	0.29
Glucose 20%	A	14	10	6	0.6
Glucose 20%	B	14	9	4	0.44
Glucose 20%	D	14	5	2	0.4
Glucose 20%	E	14	10	6	0.6
Glucose 20%	F	14	4	2	0.5
Glucose 20%	G	14	12	3	0.25
Glucose 20%	H	14	13	4	0.31
Glucose 20%	J	14	6	4	0.67
Glucose 20%	A	15	10	5	0.5
Glucose 20%	B	15	9	4	0.44
Glucose 20%	D	15	5	2	0.4
Glucose 20%	E	15	10	4	0.4
Glucose 20%	F	15	4	2	0.5
Glucose 20%	G	15	12	5	0.42
Glucose 20%	H	15	13	5	0.38
Glucose 20%	J	15	5	3	0.6
Glucose 20%	A	16	10	5	0.5
Glucose 20%	B	16	9	3	0.33
Glucose 20%	D	16	5	2	0.4
Glucose 20%	E	16	10	4	0.4
Glucose 20%	F	16	4	2	0.5
Glucose 20%	G	16	12	5	0.42
Glucose 20%	H	16	13	6	0.46
Glucose 20%	A	17	9	4	0.44
Glucose 20%	B	17	9	4	0.44
Glucose 20%	D	17	5	2	0.4
Glucose 20%	E	17	10	6	0.6
Glucose 20%	J	17	4	1	0.25
Glucose 20%	A	18	9	4	0.44
Glucose 20%	B	18	9	6	0.67
Glucose 20%	G	18	12	3	0.25
Glucose 20%	H	18	13	3	0.23
Glucose 20%	D	19	4	1	0.25
Glucose 20%	E	19	10	6	0.6
Glucose 20%	G	19	12	3	0.25
Glucose 20%	H	19	12	5	0.42
Glucose 20%	A	20	8	4	0.5
Glucose 20%	B	20	9	2	0.22
Glucose 20%	D	20	4	2	0.5
Glucose 20%	E	20	10	6	0.6
Glucose 20%	G	20	12	5	0.42
Glucose 20%	H	20	12	4	0.33
Glucose 20%	A	21	8	2	0.25
Glucose 20%	B	21	9	2	0.22
Glucose 20%	D	21	4	1	0.25
Glucose 20%	E	21	10	4	0.4
Glucose 20%	G	21	12	4	0.33
Glucose 20%	H	21	12	3	0.25

## Sheet: Fig 1i
Treatment	Experiment	Replicate	Day	N	N attracted	Attraction
Sucrose 20%	1	A	2	11	0	0
Sucrose 20%	1	B	2	10	0	0
Sucrose 20%	1	C	2	10	1	0.1
Sucrose 20%	1	D	2	10	3	0.3
Sucrose 20%	1	A	3	11	2	0.18
Sucrose 20%	1	B	3	10	1	0.1
Sucrose 20%	1	C	3	10	2	0.2
Sucrose 20%	1	D	3	10	7	0.7
Sucrose 20%	1	A	4	11	4	0.36
Sucrose 20%	1	B	4	10	2	0.2
Sucrose 20%	1	C	4	10	1	0.1
Sucrose 20%	1	D	4	10	2	0.2
Sucrose 20%	1	A	5	11	0	0
Sucrose 20%	1	B	5	10	0	0
Sucrose 20%	1	C	5	10	3	0.3
Sucrose 20%	1	D	5	10	3	0.3
Sucrose 20%	1	A	6	11	2	0.18
Sucrose 20%	1	B	6	9	0	0
Sucrose 20%	1	C	6	10	3	0.3
Sucrose 20%	1	D	6	10	2	0.2
Sucrose 20%	1	A	7	8	2	0.25
Sucrose 20%	1	B	7	7	1	0.14
Sucrose 20%	1	C	7	7	1	0.14
Sucrose 20%	1	D	7	10	4	0.4
Sucrose 20%	1	A	8	4	1	0.25
Sucrose 20%	1	B	8	5	1	0.2
Sucrose 20%	1	C	8	6	4	0.67
Sucrose 20%	1	D	8	10	4	0.4
Sucrose 20%	1	A	9	4	2	0.5
Sucrose 20%	1	B	9	4	3	0.75
Sucrose 20%	1	C	9	6	0	0
Sucrose 20%	1	D	9	9	3	0.33
Sucrose 20%	1	A	10	4	2	0.5
Sucrose 20%	1	C	10	6	3	0.5
Sucrose 20%	1	D	10	9	6	0.67
Sucrose 20%	1	A	11	4	2	0.5
Sucrose 20%	1	C	11	5	1	0.2
Sucrose 20%	1	D	11	8	2	0.25
Sucrose 20%	1	A	12	4	2	0.5
Sucrose 20%	1	C	12	5	1	0.2
Sucrose 20%	1	D	12	7	1	0.14
Sucrose 20%	2	A	2	11	6	0.55
Sucrose 20%	2	B	2	12	1	0.08
Sucrose 20%	2	C	2	12	3	0.25
Sucrose 20%	2	D	2	10	0	0
Sucrose 20%	2	E	2	11	2	0.18
Sucrose 20%	2	F	2	11	3	0.27
Sucrose 20%	2	G	2	12	2	0.17
Sucrose 20%	2	A	3	9	5	0.56
Sucrose 20%	2	B	3	12	5	0.42
Sucrose 20%	2	C	3	11	3	0.27
Sucrose 20%	2	D	3	10	4	0.4
Sucrose 20%	2	E	3	11	0	0
Sucrose 20%	2	H	3	8	1	0.13
Sucrose 20%	2	A	4	9	1	0.11
Sucrose 20%	2	B	4	12	5	0.42
Sucrose 20%	2	F	4	11	1	0.09
Sucrose 20%	2	G	4	12	1	0.08
Sucrose 20%	2	H	4	8	1	0.13
Sucrose 20%	2	C	5	10	3	0.3
Sucrose 20%	2	D	5	10	1	0.1
Sucrose 20%	2	E	5	11	1	0.09
Sucrose 20%	2	F	5	11	2	0.18
Sucrose 20%	2	G	5	12	0	0
Sucrose 20%	2	H	5	8	1	0.13
Sucrose 20%	2	A	6	9	1	0.11
Sucrose 20%	2	B	6	12	2	0.17
Sucrose 20%	2	C	6	10	1	0.1
Sucrose 20%	2	D	6	9	2	0.22
Sucrose 20%	2	E	6	11	1	0.09
Sucrose 20%	2	F	6	11	0	0
Sucrose 20%	2	H	6	8	0	0
Sucrose 20%	2	A	7	8	2	0.25
Sucrose 20%	2	B	7	12	3	0.25
Sucrose 20%	2	C	7	10	3	0.3
Sucrose 20%	2	D	7	9	3	0.33
Sucrose 20%	2	E	7	11	1	0.09
Sucrose 20%	2	F	7	10	2	0.2
Sucrose 20%	2	H	7	8	3	0.38
Sucrose 20%	2	A	8	8	0	0
Sucrose 20%	2	B	8	11	3	0.27
Sucrose 20%	2	C	8	10	1	0.1
Sucrose 20%	2	D	8	7	2	0.29
Sucrose 20%	2	E	8	11	1	0.09
Sucrose 20%	2	F	8	9	2	0.22
Sucrose 20%	2	H	8	8	1	0.13
Sucrose 20%	2	A	9	4	1	0.25
Sucrose 20%	2	B	9	11	3	0.27
Sucrose 20%	2	C	9	9	3	0.33
Sucrose 20%	2	D	9	7	2	0.29
Sucrose 20%	2	E	9	9	4	0.44
Sucrose 20%	2	F	9	9	4	0.44
Sucrose 20%	2	A	10	4	2	0.5
Sucrose 20%	2	B	10	10	5	0.5
Sucrose 20%	2	C	10	7	2	0.29
Sucrose 20%	2	D	10	6	2	0.33
Sucrose 20%	2	E	10	8	4	0.5
Sucrose 20%	2	H	10	8	4	0.5
Sucrose 20%	2	A	11	4	0	0
Sucrose 20%	2	B	11	10	5	0.5
Sucrose 20%	2	F	11	9	3	0.33
Sucrose 20%	2	H	11	8	2	0.25
Sucrose 20%	2	D	12	6	2	0.33
Sucrose 20%	2	E	12	8	2	0.25
Sucrose 20%	2	F	12	9	2	0.22
Sucrose 20%	2	H	12	8	4	0.5
Sucrose 20%	2	A	13	4	0	0
Sucrose 20%	2	B	13	10	3	0.3
Sucrose 20%	2	D	13	6	3	0.5
Sucrose 20%	2	E	13	7	0	0
Sucrose 20%	2	F	13	8	1	0.13
Sucrose 20%	2	H	13	8	4	0.5
Sucrose 20%	2	A	14	4	0	0
Sucrose 20%	2	B	14	9	6	0.67
Sucrose 20%	2	D	14	5	2	0.4
Sucrose 20%	2	E	14	7	4	0.57
Sucrose 20%	2	F	14	8	4	0.5
Sucrose 20%	2	H	14	8	4	0.5
Sucrose 20%	2	B	15	9	4	0.44
Sucrose 20%	2	D	15	5	1	0.2
Sucrose 20%	2	E	15	7	3	0.43
Sucrose 20%	2	F	15	8	4	0.5
Sucrose 20%	2	H	15	8	2	0.25
Sucrose 20%	2	B	16	9	6	0.67
Sucrose 20%	2	D	16	5	3	0.6
Sucrose 20%	2	E	16	7	3	0.43
Sucrose 20%	2	F	16	7	4	0.57
Sucrose 20%	2	B	17	9	3	0.33
Sucrose 20%	2	D	17	5	4	0.8
Sucrose 20%	2	E	17	7	2	0.29
Sucrose 20%	2	H	17	8	3	0.38
Sucrose 20%	2	B	18	9	6	0.67
Sucrose 20%	2	F	18	7	2	0.29
Sucrose 20%	2	H	18	7	3	0.43
Sucrose 20%	2	E	19	6	2	0.33
Sucrose 20%	2	F	19	6	4	0.67
Sucrose 20%	2	H	19	6	2	0.33
Sucrose 20%	2	B	20	9	5	0.56
Sucrose 20%	2	E	20	6	1	0.17
Sucrose 20%	2	F	20	5	1	0.2
Sucrose 20%	2	H	20	6	3	0.5
Sucrose 20%	2	B	21	8	5	0.63
Sucrose 20%	2	E	21	5	2	0.4
Sucrose 20%	2	F	21	5	3	0.6
Sucrose 20%	2	H	21	5	3	0.6

## Sheet: Fig 2a,b
Treatment	Age	Replicate	Protein	Glycogen	Triglycerides	Stored energy
Newly emerged	1	1	2.35638	0.226334	1.55725	4.13996
Newly emerged	1	2	1.70092	0.264908	1.2217	3.18752
Newly emerged	1	3	1.44833	0.216833	0.840445	2.5056
Newly emerged	1	4	1.8448	0.289158	0.822807	2.95676
Water	2	1	2.203	0.252	1.054	3.509
Water	2	2	1.547	0.265	1.102	2.914
Water	2	3	1.413	0.309	1.07	2.792
Water	2	4	1.743	0.324	0.876	2.943
Water	2	5	1.758	0.29	0.875	2.923
Water	3	1	2.184	0.283	1.294	3.761
Water	3	2	1.826	0.06	1.007	2.893
Water	3	3	1.554	0.08	1.079	2.713
Water	3	4	1.771	0.059	0.587	2.417
Water	3	5	1.704	0.159	1.417	3.28
Water	4	1	2.344	0.078	0.81	3.232
Water	4	2	1.461	0.014	0.54	2.015
Water	4	3	1.324	0.041	0	1.365
Water	4	4	1.701	0.087	0.48	2.268
Water	4	5	1.902	0.611	1.823	4.336
Water	5	1	1.877	0.042	0.171	2.09
Water	5	2	1.356	0.149	0.226	1.731
Water	5	3	1.516	0.081	0.851	2.448
Water	6	1	1.48	0.058	0.173	1.711
Water	6	2	1.279	0.262	0.291	1.832
Water	6	3	1.288	0.019	0.046	1.353
Sucrose 20%	2	1	2.564	2.004	1.901	6.469
Sucrose 20%	2	2	1.707	1.336	1.581	4.624
Sucrose 20%	2	3	1.368	1.537	1.376	4.281
Sucrose 20%	2	4	1.854	1.798	1.649	5.301
Sucrose 20%	2	5	1.621	0.929	1.29	3.84
Sucrose 20%	3	1	2.494	1.283	2.221	5.998
Sucrose 20%	3	2	1.88	1.332	1.807	5.019
Sucrose 20%	3	3	2.017	1.218	2.074	5.309
Sucrose 20%	3	4	2.302	1.254	2.147	5.703
Sucrose 20%	3	5	2.171	1.075	2.898	6.144
Sucrose 20%	4	1	2.382	0.865	2.322	5.569
Sucrose 20%	4	2	2.107	0.99	2.353	5.45
Sucrose 20%	4	3	2.126	1.164	2.474	5.764
Sucrose 20%	4	4	2.455	0.709	3.077	6.241
Sucrose 20%	5	1	1.634	0.479	0.983	3.096
Sucrose 20%	5	2	1.957	1.279	1.991	5.227
Sucrose 20%	5	3	1.87	0.98	1.822	4.672
Sucrose 20%	5	4	1.659	0.814	2.546	5.019
Sucrose 20%	5	5	1.662	0.779	3.104	5.545
Sucrose 20%	5	6	1.858	1.028	2.968	5.854
Sucrose 20%	5	7	2.062	1.846	3.369	7.277
Sucrose 20%	5	8	2.161	1.679	1.412	5.252
Sucrose 20%	6	1	1.909	0.735	2.063	4.707
Sucrose 20%	6	2	1.749	1.02	1.768	4.537
Sucrose 20%	6	3	2.021	1.017	2.846	5.884
Sucrose 20%	6	4	1.618	0.562	1.96	4.14
Sucrose 20%	7	1	2.2	0.465	1.886	4.551
Sucrose 20%	7	2	1.95	0.886	2.095	4.931
Sucrose 20%	7	3	1.774	0.647	2.649	5.07
Sucrose 20%	7	4	2.097	0.861	2.909	5.867
Sucrose 20%	8	1	1.992	0.501	3.346	5.839
Sucrose 20%	8	2	2.046	0.471	3.212	5.729
Sucrose 20%	8	3	1.547	0.502	2.786	4.835
Sucrose 20%	8	4	1.541	0.393	2.463	4.397
Sucrose 20%	9	1	1.995	1.481	2.779	6.255
Sucrose 20%	9	2	1.826	1.13	2.876	5.832
Sucrose 20%	9	3	1.918	1.951	3.046	6.915
Sucrose 20%	9	4	1.813	2.422	3.442	7.677
Sucrose 20%	10	1	1.819	1.256	3.437	6.512
Sucrose 20%	10	2	2.177	1.486	2.74	6.403
Sucrose 20%	10	3	1.976	2.019	4.181	8.176
Sucrose 20%	10	4	1.787	1.5	2.443	5.73
Sucrose 20%	15	1	1.864	0.806	3.407	6.077
Sucrose 20%	15	2	1.973	0.642	3.405	6.02
Sucrose 20%	15	3	1.774	0.947	3.946	6.667
Sucrose 20%	15	4	1.662	1.132	3.728	6.522
Sucrose 20%	20	1	1.471	1.136	3.85	6.457
Sucrose 20%	20	2	1.535	0.832	3.274	5.641
Sucrose 20%	20	3	1.528	1.724	2.866	6.118
Sucrose 20%	20	4	1.653	1.248	3.813	6.714
Sucrose 50%	2	1	2.133	1.081	2.885	6.099
Sucrose 50%	2	2	2.318	1.109	2.061	5.488
Sucrose 50%	2	3	2.289	1.367	2.321	5.977
Sucrose 50%	2	4	2.347	1.044	2.534	5.925
Sucrose 50%	3	1	2.26	1.018	3.153	6.431
Sucrose 50%	3	2	2.152	1.109	2.943	6.204
Sucrose 50%	3	3	2.033	1.129	2.652	5.814
Sucrose 50%	3	4	2.04	1.276	2.466	5.782
Sucrose 50%	4	1	2.065	0.899	2.68	5.644
Sucrose 50%	4	2	2.043	0.944	2.525	5.512
Sucrose 50%	4	3	2.024	1.676	3.475	7.175
Sucrose 50%	4	4	2.081	1.384	2.529	5.994
Sucrose 50%	5	1	1.915	1.072	3.076	6.063
Sucrose 50%	5	2	2.232	1.566	3.385	7.183
Sucrose 50%	5	3	1.714	1.361	3.189	6.264
Sucrose 50%	5	4	1.906	1.812	2.852	6.57
Sucrose 50%	6	1	1.643	1.1	2.781	5.524
Sucrose 50%	6	2	1.95	1.412	3.479	6.841
Sucrose 50%	6	3	1.787	1.404	3.879	7.07
Sucrose 50%	6	4	1.698	1.353	2.647	5.698
Sucrose 50%	7	1	1.979	1.271	1.397	4.647
Sucrose 50%	7	2	1.995	1.123	2.186	5.304
Sucrose 50%	7	3	1.944	1.265	1.262	4.471
Sucrose 50%	7	4	1.89	1.2	1.545	4.635
Sucrose 50%	8	1	1.925	1.008	1.304	4.237
Sucrose 50%	8	2	2.117	0.932	1.689	4.738
Sucrose 50%	8	3	1.912	0.902	1.076	3.89
Sucrose 50%	8	4	1.989	0.659	1.412	4.06
Sucrose 50%	9	1	2.113	1.366	3.397	6.876
Sucrose 50%	9	2	1.906	0.774	2.646	5.326
Sucrose 50%	9	3	2.085	1.432	3.156	6.673
Sucrose 50%	9	4	1.877	1.594	2.512	5.983
Sucrose 50%	10	1	2.216	0.949	3.282	6.447
Sucrose 50%	10	2	2.059	0.916	3.878	6.853
Sucrose 50%	10	3	1.909	0.916	3.949	6.774
Sucrose 50%	10	4	2.232	1.597	2.984	6.813
Sucrose 50%	15	1	1.544	1.069	2.617	5.23
Sucrose 50%	15	2	1.573	0.681	3.335	5.589
Sucrose 50%	15	3	1.842	0.771	3.672	6.285
Sucrose 50%	15	4	1.794	0.905	3.628	6.327
Sucrose 50%	20	1	1.487	0.644	3.013	5.144
Sucrose 50%	20	2	1.547	0.664	4	6.211
Sucrose 50%	20	3	1.477	0.593	3.688	5.758

## Sheet: Fig 2c,d
Treatment	Age	Replicate	ATP
Newly emerged	1	1	1.18
Newly emerged	1	2	0.311
Newly emerged	1	3	0.35
Water	2	1	1.227
Water	2	2	0.742
Water	2	3	0.417
Water	2	4	0
Water	2	5	0.056
Water	3	1	1.531
Water	3	2	1.033
Water	3	3	0.541
Water	3	4	0
Water	3	5	0
Water	4	1	1.16
Water	4	2	0.459
Water	4	3	0
Water	4	4	0
Water	4	5	0
Water	5	1	0.159
Water	5	2	0.044
Water	5	3	1.025
Water	6	1	0.317
Water	6	2	0
Water	6	3	0.033
Sucrose 20%	2	1	4.385
Sucrose 20%	2	2	1.482
Sucrose 20%	2	3	0.311
Sucrose 20%	2	4	2.337
Sucrose 20%	2	5	0
Sucrose 20%	3	1	3.587
Sucrose 20%	3	2	3.861
Sucrose 20%	3	3	5.575
Sucrose 20%	3	4	4.686
Sucrose 20%	3	5	2.47
Sucrose 20%	4	1	2.093
Sucrose 20%	4	2	4.496
Sucrose 20%	4	3	5.687
Sucrose 20%	4	4	2.359
Sucrose 20%	5	1	1.792
Sucrose 20%	5	2	5.952
Sucrose 20%	5	3	3.889
Sucrose 20%	5	4	1.291
Sucrose 20%	5	5	5.344
Sucrose 20%	5	6	5.135
Sucrose 20%	5	7	7.303
Sucrose 20%	5	8	8.409
Sucrose 20%	6	1	2.08
Sucrose 20%	6	2	4.333
Sucrose 20%	6	3	4.129
Sucrose 20%	6	4	2.409
Sucrose 20%	7	1	5.356
Sucrose 20%	7	2	6.134
Sucrose 20%	7	3	4.448
Sucrose 20%	7	4	3.277
Sucrose 20%	8	1	2.803
Sucrose 20%	8	2	3.065
Sucrose 20%	8	3	2.646
Sucrose 20%	8	4	0
Sucrose 20%	9	1	8.538
Sucrose 20%	9	2	9.263
Sucrose 20%	9	3	9.696
Sucrose 20%	9	4	9.373
Sucrose 20%	10	1	9.09
Sucrose 20%	10	2	8.961
Sucrose 20%	10	3	9.733
Sucrose 20%	10	4	9.356
Sucrose 20%	15	1	9.714
Sucrose 20%	15	2	8.161
Sucrose 20%	15	3	8.805
Sucrose 20%	15	4	9.877
Sucrose 20%	20	1	6.423
Sucrose 20%	20	2	7.057
Sucrose 20%	20	3	7.526
Sucrose 20%	20	4	7.81
Sucrose 50%	2	1	4.582
Sucrose 50%	2	2	4.291
Sucrose 50%	2	3	6.154
Sucrose 50%	2	4	5.611
Sucrose 50%	3	1	6.996
Sucrose 50%	3	2	6.82
Sucrose 50%	3	3	5.625
Sucrose 50%	3	4	6.956
Sucrose 50%	4	1	6.431
Sucrose 50%	4	2	7.375
Sucrose 50%	4	3	8.28
Sucrose 50%	4	4	6.88
Sucrose 50%	5	1	6.268
Sucrose 50%	5	2	9.733
Sucrose 50%	5	3	6.42
Sucrose 50%	5	4	7.168
Sucrose 50%	6	1	5.736
Sucrose 50%	6	2	7.568
Sucrose 50%	6	3	5.282
Sucrose 50%	6	4	3.732
Sucrose 50%	7	1	7.745
Sucrose 50%	7	2	8.939
Sucrose 50%	7	3	8.887
Sucrose 50%	7	4	8.036
Sucrose 50%	8	1	9.166
Sucrose 50%	8	2	9.543
Sucrose 50%	8	3	7.489
Sucrose 50%	8	4	6.606
Sucrose 50%	9	1	9.588
Sucrose 50%	9	2	8.695
Sucrose 50%	9	3	8.066
Sucrose 50%	9	4	5.587
Sucrose 50%	10	1	9.672
Sucrose 50%	10	2	9.733
Sucrose 50%	10	3	8.574
Sucrose 50%	10	4	10.409
Sucrose 50%	15	1	5.603
Sucrose 50%	15	2	5.088
Sucrose 50%	15	3	6.76
Sucrose 50%	15	4	7.504
Sucrose 50%	20	1	4.363
Sucrose 50%	20	2	4.773
Sucrose 50%	20	3	1.735

## Sheet: Fig 2e,f
Treatment	Age	Replicate	Protein	Glycogen	Triglycerides	Stored energy
Glucose 20%	2	1	1.535	2.116	0.779	4.43
Glucose 20%	2	2	1.487	1.313	0.875	3.675
Glucose 20%	2	3	1.867	1.469	0.646	3.982
Glucose 20%	2	4	1.506	1.673	0.62	3.799
Glucose 20%	3	1	1.643	0.831	1.79	4.264
Glucose 20%	3	2	1.461	1.29	1.979	4.73
Glucose 20%	3	3	1.212	0.675	1.133	3.02
Glucose 20%	3	4	1.688	1.736	1.935	5.359
Glucose 20%	4	1	1.404	1.421	2.283	5.108
Glucose 20%	4	2	1.589	0.301	2.249	4.139
Glucose 20%	4	3	1.538	1.129	1.538	4.205
Glucose 20%	4	4	1.832	0.72	2.085	4.637
Glucose 20%	5	1	1.496	1.452	1.504	4.452
Glucose 20%	5	2	1.787	1.764	1.643	5.194
Glucose 20%	5	3	1.71	0.718	2.179	4.607
Glucose 20%	5	4	1.666	1.707	2.181	5.554
Glucose 20%	10	1	1.618	1.188	2.583	5.389
Glucose 20%	10	2	1.79	0.76	2.832	5.382
Glucose 20%	10	3	1.902	1.523	2.355	5.78
Glucose 20%	10	4	1.822	1.237	2.346	5.405
Fructose 20%	2	1	2.427	0.579	0.97	3.976
Fructose 20%	2	2	2.567	0.508	1.371	4.446
Fructose 20%	2	3	2.737	0.973	1.454	5.164
Fructose 20%	2	4	2.286	1.098	1.575	4.959
Fructose 20%	3	1	1.758	1.107	1.237	4.102
Fructose 20%	3	2	1.714	0.581	1.098	3.393
Fructose 20%	3	3	1.73	0.82	1.209	3.759
Fructose 20%	3	4	2.34	0.8	1.727	4.867
Fructose 20%	4	1	1.707	0.61	1.195	3.512
Fructose 20%	4	2	2.18	0.222	1.703	4.105
Fructose 20%	4	3	2.017	0.632	1.331	3.98
Fructose 20%	4	4	2.289	0.803	1.571	4.663
Fructose 20%	5	1	1.909	0.712	1.059	3.68
Fructose 20%	5	2	2.225	0.596	1.704	4.525
Fructose 20%	5	3	2.315	0.681	1.972	4.968
Fructose 20%	5	4	2.165	0.749	1.968	4.882
Fructose 20%	10	1	1.931	0.82	1.775	4.526
Fructose 20%	10	2	1.854	0.899	1.589	4.342
Fructose 20%	10	3	2.059	0.621	1.85	4.53
Fructose 20%	10	4	2.053	0.512	1.832	4.397
Fructose 20%	20	1	1.413	0.339	1.65	3.402
Fructose 20%	20	2	2.193	0.364	1.641	4.198
Fructose 20%	20	3	1.522	0.517	1.583	3.622

## Sheet: Fig 2g,h
Treatment	Age	Replicate	ATP
Glucose 20%	2	1	5.544
Glucose 20%	2	2	5.572
Glucose 20%	2	3	5.015
Glucose 20%	2	4	5.348
Glucose 20%	3	1	4.071
Glucose 20%	3	2	4.63
Glucose 20%	3	3	1.782
Glucose 20%	3	4	5.831
Glucose 20%	4	1	4.856
Glucose 20%	4	2	3.91
Glucose 20%	4	3	3.689
Glucose 20%	4	4	6.142
Glucose 20%	5	1	4.865
Glucose 20%	5	2	7.672
Glucose 20%	5	3	6.801
Glucose 20%	5	4	7.362
Glucose 20%	10	1	3.461
Glucose 20%	10	2	6.549
Glucose 20%	10	3	8.456
Glucose 20%	10	4	5.075
Fructose 20%	2	1	4.472
Fructose 20%	2	2	5.458
Fructose 20%	2	3	5.955
Fructose 20%	2	4	4.827
Fructose 20%	3	1	5.738
Fructose 20%	3	2	3.523
Fructose 20%	3	3	2.175
Fructose 20%	3	4	6.401
Fructose 20%	4	1	3.001
Fructose 20%	4	2	4.196
Fructose 20%	4	3	4.847
Fructose 20%	4	4	5.41
Fructose 20%	5	1	3.305
Fructose 20%	5	2	2.639
Fructose 20%	5	3	5.529
Fructose 20%	5	4	6.721
Fructose 20%	10	1	3.834
Fructose 20%	10	2	4.102
Fructose 20%	10	3	4.783
Fructose 20%	10	4	4.865
Fructose 20%	20	1	6.068
Fructose 20%	20	2	8.366
Fructose 20%	20	3	8.142

## Sheet: Fig 3a
	log CPM
Gene	Water D5 1	Water D5 2	Water D5 3	Water D5 4	Sucrose D5 1	Sucrose D5 2	Sucrose D5 3	Sucrose D5 4	Sucrose D10 1	Sucrose D10 2	Sucrose D10 3	Sucrose D10 4
Signal Recognition Particle RNA	-3.13734	-3.13734	-3.13734	-3.13734	2.05041	3.59967	3.64788	3.67425	-2.62198	-3.13734	-3.13734	-3.13734
General Odorant-Binding Protein 45-like	-1.85367	-3.13734	-1.20532	-3.13734	3.28546	2.04665	4.13455	2.33886	0.467107	0.161443	-1.28804	-1.309
Vitellogenic Carboxypeptidase	0.802432	0.936397	1.55084	2.55855	8.23493	3.46771	5.31254	7.45861	2.24769	3.11338	3.14911	2.86591
Vitellogenin A1 Precursor	2.41451	3.34893	2.5928	4.25742	7.96226	5.95257	7.10078	8.53205	3.23501	3.12562	3.18527	3.42565
Vitellogenin A1 Precursor	-0.318657	1.59165	1.63711	3.11669	5.36068	3.77267	5.49176	6.03229	1.7132	1.67248	2.1975	0.785032
Vitellogenin A1-like	1.66892	2.68024	1.92794	3.85515	7.46841	5.72833	7.00361	8.18192	3.47247	3.35665	3.45038	3.14398
Cathepsin B-like Cysteine Proteinase 3	3.23049	4.5033	4.00647	4.78505	8.11274	6.56149	7.44881	8.31871	5.56419	5.70708	5.46574	5.62857
Unknown	-1.59495	-1.73761	-1.20532	-0.659777	1.45273	0.0577442	1.3433	1.42367	-0.733111	-0.698934	-1.51319	-1.5946
Serine/Threonine-Protein Kinase	-0.720759	-0.593678	0.0225184	-0.0886911	1.94612	0.915802	1.04341	2.26892	-0.960797	0.375196	-0.0599808	0.0351715
Unknown	-0.491149	-0.328356	-0.832169	0.20452	1.57992	1.48898	0.856158	1.96457	-0.241981	-0.480956	0.375273	-0.0239958
Tubulin-specific Chaperone E-like	-1.82066	-0.588256	0.439841	-0.227397	1.19451	1.50772	1.84876	-0.0784146	-0.51025	-0.279526	-0.764886	-1.52186
Mitochondrial tricarboxylate/dicarboxylate carrier	-1.0172	-0.572825	-0.807815	-0.390609	0.985827	0.957026	0.57352	0.107063	-1.29895	-0.821663	-1.09333	-1.04472
Hexamerin	-1.18532	-0.682219	0.60574	0.358548	1.28365	0.976749	1.32442	1.53867	-1.13537	0.0256381	-0.503554	-0.384507
Hexamerin	1.04971	1.19294	1.70039	2.31682	2.65981	2.89586	3.06248	3.30392	1.29622	1.15292	1.96371	1.7858
Sulfate Transporter	3.10819	3.42121	3.26239	3.92224	4.78772	4.49537	4.9288	5.01943	3.21236	3.73252	3.76102	3.94006
Salivary Glue Protein SGS-3-like	0.0104243	0.744368	0.798704	1.03094	1.59096	2.55587	1.22374	1.9292	-0.39357	0.165296	-0.489591	-0.740623
Salivary Glue Protein SGS-3-like	-0.931376	-0.735906	-0.120372	0.448712	0.812024	1.60644	0.610956	1.00467	-0.444694	-0.829309	-1.31241	-0.635654
Unknown	0.201292	0.359059	0.690787	0.989116	1.87342	1.74628	0.651912	1.84502	0.466299	0.337315	0.30142	0.0350197
Unknown	-0.0217671	-3.13734	-0.016462	-0.986162	-3.13734	-3.13734	-3.13734	-3.13734	-0.633726	-3.13734	-0.621439	0.34875
Unknown	1.12876	1.54568	0.877261	1.73743	-1.91588	-1.95834	-2.13413	-0.880818	0.361234	1.00359	-0.76851	-0.384507
Unknown	-0.73033	0.370746	0.0139542	0.079485	-2.22057	-2.66382	-1.26324	-1.70686	0.186953	-0.955811	-0.503554	-0.254067
Salivary Apyrase	-0.866648	-0.712583	-1.20532	-0.0625723	-3.13734	-2.02266	-1.75914	-1.70686	0.305618	0.824969	-0.76851	-0.13445
Sorbitol Dehydrogenase	6.32869	7.07122	7.09537	6.99519	5.27143	4.92389	5.34038	5.23843	6.14293	6.50852	6.35181	6.14629

## Sheet: Fig 3b
	log CPM
Gene	Water D5 1	Water D5 2	Water D5 3	Water D5 4	Sucrose D5 1	Sucrose D5 2	Sucrose D5 3	Sucrose D5 4	Sucrose D10 1	Sucrose D10 2	Sucrose D10 3	Sucrose D10 4
Vitellogenin A1-like	-0.652773	-1.16077	-1.13513	-0.18626	2.17492	0.145412	2.151	2.88519	-0.216004	0.0620115	0.450152	-0.298064
Vitellogenic Carboxypeptidase	-0.266892	-0.706155	-0.814978	-1.00752	2.32322	0.628636	1.12912	2.39541	-0.0584674	-0.0797282	0.570713	-0.105348
Vitellogenin A1 Precursor	-0.982728	-0.842372	-0.966194	-1.20483	0.769515	0.407162	1.07409	1.57426	-1.5926	-1.47539	-0.168296	-0.551516
Cathepsin B-like Cysteine Proteinase 3	3.01057	2.96823	3.09582	3.19647	5.28655	4.59253	4.9214	5.13391	4.1898	3.60137	3.60414	3.83052
Zinc Finger Protein	-0.977138	-1.405	-1.66155	-1.36417	-0.0646198	-0.645281	-0.414105	0.114197	-0.876617	-1.84245	-1.22947	-1.43053
Unknown	0.688238	1.37911	1.71519	1.74782	3.12631	2.80566	2.66218	2.35729	1.32193	1.17949	1.48288	0.702219
Cuticle Protein-like	-0.0383916	1.27558	1.22214	1.79598	2.85687	2.16465	2.47767	2.34401	0.489419	1.37794	1.24936	0.852516
Cuticle Protein-like	0.734424	2.09501	1.20837	1.88345	2.31161	2.42613	2.95605	2.55018	1.14105	1.53994	1.28616	1.35198
Cuticle Protein 1-like	5.00933	5.91576	6.07783	6.06864	7.25801	7.17115	7.06631	6.92616	4.90729	5.43987	6.02264	5.55898
Unknown	1.29663	0.733131	1.69012	0.970666	2.39201	2.32526	2.95067	2.19384	0.54297	-0.41337	1.17583	0.0646319
Unknown	0.209383	0.995374	0.443913	0.923084	1.21149	2.08456	2.2467	1.20869	0.0835479	1.11589	0.570713	0.538686
Tubulin-specific Chaperone E-like	-0.0989305	0.674923	0.48276	0.742433	1.91027	1.63743	1.44965	1.02337	-0.179283	0.0175277	-0.162559	-0.115332
Signal Recognition Particle RNA	2.41069	4.14836	3.79291	3.83737	-3.10881	-3.10881	-3.10881	-3.10881	2.25845	3.98578	3.90116	3.58161
Far Upstream Binding Protein 3-like	5.76728	5.07639	1.48249	4.45017	-3.10848	-3.10204	-3.05531	-2.41815	1.9593	2.64904	4.3063	4.76373
arf-GAP domain & FG repeat-containing Protein 1	0.489645	0.469289	1.58586	-3.10881	-3.10881	-3.10881	-3.10881	-3.10881	0.0318463	1.054	-3.10881	1.12252
Unknown	0.800205	-0.00067452	0.945541	-3.10881	-3.10881	-3.10881	-3.10881	-3.10881	0.49293	0.0620115	0.971994	-3.10881
Unknown	0.800205	-0.00067452	0.945541	-3.10881	-3.10881	-3.10881	-3.10881	-3.10881	0.49293	0.0620115	0.971994	-3.10881
Eukaryotic large subunit ribosomal RNA	0.209383	-1.16077	-0.329317	0.715317	-2.49621	-3.10881	-3.10881	-3.10881	-0.828958	-1.28993	-0.0748673	-0.196719
Elongation Factor 1 alpha	0.0372549	0.22059	-0.438104	-1.70529	-2.49797	-3.10881	-3.10881	-3.10881	-0.0584674	-0.156187	-0.375534	-1.78451
Eukaryotic large subunit ribosomal RNA	1.04714	-0.581697	0.71642	0.404841	-2.07016	-3.10881	-1.74331	-1.12361	-0.301731	-0.848145	0.834258	0.595282
Puromycin-sensitive Aminopeptidase	-0.481712	-0.581697	-0.277533	-1.20483	-3.10881	-1.12479	-2.98258	-1.60124	-0.706973	-0.211401	-1.05902	-0.486164
Unknown	0.800205	-0.00067452	0.945541	-3.10881	-3.10881	-3.10881	-3.10881	-3.10881	0.49293	0.0620115	0.971994	-3.10881
C-Type Lysozyme	3.52572	4.75083	4.5576	3.95451	2.43671	2.45438	2.44839	2.9829	3.30695	3.54531	3.16126	4.16991
Unknown	0.0372549	0.287397	0.0298628	-0.0854942	-2.07016	-1.57369	-0.590284	-0.746246	0.770035	-0.41337	-0.168296	0.354218
Acetylcholinesterase-like	0.171257	-0.282926	-0.422872	-0.856878	-1.57061	-1.94786	-1.35186	-0.993216	-0.112565	-0.144478	0.173817	-0.104727
Unknown	1.95863	2.59098	3.12323	2.72271	1.74613	0.989982	0.865301	1.44514	2.64957	2.6818	3.07913	2.44965
Serine Protease	2.12699	1.03852	2.23792	2.41195	0.552783	0.615361	1.09285	0.532322	2.26475	2.20755	1.73717	1.80808
Alpha-aminoadipic Semialdehyde Synthase	1.6639	0.708548	0.904594	-0.00664351	0.00436136	-0.492863	0.091347	-0.434617	0.935511	0.6084	1.26376	0.802291
Tubulin-specific Chaperone E-like	0.712579	1.32258	0.916344	1.20794	-0.358111	0.147291	0.716398	-1.25421	1.1868	0.996858	1.22893	0.758333
Odorant-binding Protein 23	2.63866	2.29882	1.66461	2.10843	0.869406	1.84051	0.712777	0.638417	3.38808	2.6818	2.78724	3.54616
Unknown	0.573915	0.491444	0.804851	1.06642	-0.694017	0.135391	-0.356791	-0.276106	1.19123	1.21518	0.518459	0.578417
Unknown	2.05843	1.61789	1.55544	2.44963	0.287203	1.47851	1.32019	0.529301	2.42477	2.12571	2.00307	2.72701

[truncated: 4 more sheets: Fig 3c, Fig 3d, Fig 4a, Fig 4b]
